# Supplementary material for: The high‐quality genome of diploid strawberry (Fragaria nilgerrensis) provides new insights into anthocyanin accumulation
Source: Plant Biotechnol J. 2020 Feb 15;18(9):1908–24. doi: 10.1111/pbi.13351 (PMC7415782; doi:10.1111/pbi.13351)
Supplement: Supplementary file 3 — Appendix S1 The sequences of 373 orthologs in 14 species used for analysing the phylogenetic relationships. [file PBI-18-1908-s006.phy]

14  101682
Pbre  GTGGCGGCGGCGGAAGTAGAAAGAGAGAAGATGGAGTCGAGTAAGAAAGAGGAGATGGCGCCATGGGAGCAACACTCGACTGTAATCAGCATACCTCGCTTCGACTATAACGCCCCTTCTTCTCTTCTCCAACGCTCCCACTCCGGCTTCCTCATTACCTGCCCCATCAAGAGGGAGAAAAGCGCCACAAAAGAAGCAATTTCCCTCCTTGCAAAGTATGTTCAGTGCTTTAATAGTTGCAGCTCAGAAGACAATACCAGTTCGAAAAGAAGGAAGCTTTCGAAGGAGGATATTGATGGCGAGTGCTGCAATGGCAGTGGGACTGCTACTGCTAACTCTGAGGAGGCTCATGATGATCTTCAGGAGCGTACTCCTTTGTCTCCTGCAAAGGTGGATGCGGAAGGAGATGCAAATCCCCTTCTTTCGCTGGTTAAGTTGACAAAGAGTGGTCTGCTTCTCTTTACTTTTTGCAGAAACACTTCTCCTGACGTTGTAGATACTGTATCGAAAATTATTCAGGCTGTGGAATCCAAGAGTGTTGGTTCACCCCTTTGGTGTAATCGCATTTTCCCTATCCAAGCTACTTGTAGTTTGAAAGAGAAGGAACTGCATGAAGTTGTATCAAGGCTTGTTCTTCAATTCGTGAACGATAATCAGAAGCTTGTGCGGCCCATAAAGTTTGCAATTGCATATAATAGAAGAGGGATAGAGACAGAACTGAATATTCCCAAAGAATCTTCAAATGCAATTGATATGCTGGACCGTGACAAATGCTTTGCCGCAGTGGCTACTGCTGTCAAGGGTGTTGTATCAGATTCAGTGGTGGACCTCAAATCTCCGGAACTCTGCGTTCTTCTTGAGCTACTTCCCCTTTCTGGTGTACCCAAAGAGTCGTTAGTGGTTGCTGTATCAGTTCTTCCTCGACACATTGTTAATGCAAAGCCGAAACTAAGCATCAAGGCACTGGTTTCCGATACAAAATTGAAGGGGAAAAGCAATaTGCTCTCTCGAATTGCCAAAACCTTATTTCCCAAACTACCCCTTCACTCTACACCCCGGCTTGCCCGACCCATGAGCTCCCAGCCGACTCAGCGCGCCTTCCAGCTCCGTGTCAACCCGCTCACCGGAAACTCCGAGTGGATCGTCATTGAGGAAGACGGACCAGAGGAACAAACTTTCAACAATCCCCAAAATGCCCTTCTCGCCACAACGTCGTATCTGGACATGCTCAACGACTCCCCTCGAAACAGAGCATTCCGTGCAGCCATTGACAAGACCATCACCGCTCCCTGCCATGTTCTCGATATCGGTGCTGGAACTGGGTTGCTGTCGATGATGGCAGCACGGGCAATGGGCCCAACGACATGTCGTATGGTGACTGCCTGCGAGTCTTACCTTCCAATGGTGAAGCTAATGAGGAAAGTGGTGCGCTTAAATGGCATGGAAAACCAAATAAAGGTCATCAACAAACGCTCCGATGAGCTCGAAGTTGGAGTTGACGTTGCTTCTCGTGCTGACGTACTGGTTAGTGAGATTCTGGATTCTGAGTTGTTGGGAGAAGGGCTCATTCCAAGTTTACAGCATGCTCATGACATGTTGTTGGTGGAAAATCCCAAAACCGTGCCGTATAAGGCGACCACCTACGGCCAGCTTGTTGAGAGTACATTTTTGTGGAAGCTTCATGATTTACATGGCAATGAGGCGAAAGCATCTGAAGGGATTCGTCTAGTTCCAACTGGGTTGGGTGATATTCTAGGTGTTAAGCCGCAACAGTATGCCTTTCACTGCAATGCGATAGAGAATGAAGTGAAATTGCTGTCCGAACCCTtcaaaatttttgaatttgatttttggAAACGGCCCGACAGTTGTGGGGAGACTGAGCTATTTGTGAAGGCAACTAAAGATGGTCGAGTTCATGCTGTAATTTCATGGTGGATACTTCAGCTTGATCGTGAAGGGACAATTTTTTATTCCACTGCCCCTAGGTGGATAAGTTTGCCAGCCAACATAAGTCATGGGGATTGGTGTGACCATTGGAAACAGTGTGTTTGGTTTGTTCCTGGTGAAGGTATGTCCATAACTAAGGATGAAGAGGTTTGTTTACATGCTGCTCATACAGAAACTAGCATCTCTTATAATCTCAAGAACCAATTTCCAAGAAATGAGACTCTACAGTATGGCCTCAAGAATGGGGAATTCAAACTCACACTACCCCCAGAAAGAATTGCAATTTATGGAGACAGTGAATGGAGGCATTCCATGTTTAGTGCCATAACCAAACCTTTACAGGGAAGAGTTGATCCGTTATGCATTGTTGCAGATGACAGCATCTTCTTAACACTCCTCGTTGCACATATTTCTAAAACATCACATGTGATGTCTTTCTTTCCGGGGTTGCAAGGCAAGGGTATTGGATATTTGCAAGCTGTTGCTAGTTCAAATGGTTTTTCAATGGATCGTgtagaatttattaataagaGGAAAACAAAGTTGACCATGCATGACACACACCAGAAAAAGGTTGATCTATTGATTGGAGAACCTTTCTACTATGGAACGGATGGCATGCTTCCATGGCAAAACCTACGGTTTTGGAATGAAAGGACAATGCTTGACTCTGTCCTATCTGAAGATGCATTGGTACTGCCATGTAAAGCAATATTAAAGACTTGTGCCTTGTCTATCCCTGATCTTTGGAATAGTCGTCGCTGCTTAAGTAAGGTTGAAGGTTTTGACCATTCAGTTGTAAATTCCACCTTAGGAGCATGTGGTGAATTACCTGCAGGGCAAGAGTCTCCTTGTCTGTCTTGTTTCATCTGGCAGTGTGGAAATGTTAGGaAGCTCAGTGAAGAATTTACGCTCATGGAGTTTGATTGTTCAAAACCTATAACGCCATCTTATGGAGAAACCCAGGTTGAATTTACGGAGCCTGGGATATGCCATGGATTTGCACTCTGGATTGATTGGGTGATGGATTCGGAGAACTCCCTTGTGTTCTCTACAGGGCCAGAAAAGAGATATTGGAAGCAAGGAGTAAAGCTTCTGGCCAAGCCTGTAGCAGTTAGAAATAATGAATCGAGTATGGGAGAAAGTCGGTCTGCAATAATTCAAGCGTCGTTTGATCCATCAAACGGTGACCTCAACATCAGACATGATTTCTTAATGGCTATCCTCGCTTTCCCACTAGTCATCTCCTTTCTCAAGCCCCACGCTTCCCGCCTCCGCCTCCTCCGCCCCAGCAACCCCAATACCTGTCTCTACAACCCACTCTGCCACCGCCACTGCCGCCGCTTCACGAAAACCACCGTCTCCGCAGTTAGTACCTCCGCGGTTCCACAGCACGACTCGTCCACAAACCCCAATGATGAGCCCCGGAAAGCCTCCGTCCTTACTTTCCAGCAAGCCATTCAGCGGCTCCAGGAATATTGGGCTTCAGTTGGATGTGCCATAATGCAATGCAGCAACACAGAGGTTGGAGCTGGGACTATGAATCCCTTGACATTCTTAAGGGTTCTTGGTCCAGAACCATGGAATGTTGCGTATGTGGAGCCTAGCATCCGACCAGATGATAGTCGTTATGGGGAAAATCCAAACAGGCTCCAGAGACACACTCAATTTCAGGTTATATTGAAGCCTGATCCTGGAAACTCACAAGACCTTTTCATCCGCAGCTTATCAGCTTTAGGGATTGATGTCCGTGCACATGATATACGATTTGTGGAGGACAACTGGGAGAGTCCGGTGCTTGGAGCTTGGGGTTTGGGTTGGGAAATCTGGATGGATGGAATGGAGATTACACAGTTCACCTACTTTCAGCAGgCCGGAAGTCTTCCCGTATCACCAGTATCGGTGGAAATCACTTATGGTCTAGAGCGTATCCTCATGCTGCTTCAGGGAGTTGATCATTTTAAGAAAATTCAGTATGCTGATGGAATTACATACGGAGAGCTATTCTTGGAGAATGAGAAGGAAATGAGTGCATATTATCTAGAGAATGCTGAGGTGCATCATCTTCAGAAACACTTTGATCTTTTCGAGGAGGAAGCTCGTTCATTGCTTGCTTCAGGCCTCGCAATTCCTGCGTATGATCAGCTTCTGAAAACATCACATTCCTTCAATATCTTAGACTCTAGAGGCTTTGTTGGGGTAACAGAGCGTGCTCGTTACTTTGGTCGTATGCGTAGTTTAGCTCGTCAGTGTGCACAACTTTGGTTAAAGACCAGGGAGTCCCTTGGATATCCGTTAGGCGCAATTTCTGAAACTGTTAGTCTTGTATGTCCTCAAGAGCTTGTGGAGGCAGCGGTTAAAAAGGTGCATGATGATTCAAGGTTATTTGTTCTTGAAATTGGAACTGAAGAGATGCCACCACAAGATGTTGTCGATGCCAGCCAGCAACTGAAAGATTTAACTGCTCAGTTACTAGCAAAGCAAAGACTGAGCCATGGTGAGATACAAGCTTTTGGCACACCTCGCAGACTGGTGGTTTCTGTCGAGAATCTCTGCACTAAACAAATTGAGAATGAGGTTGAGGTTCGAGGACCTCCTGTTTCAAAAGCTTATGATGATCAGGGAAATCCTACAAAGGCTGCTGAGGGTTTCTGCCGGAGATACTCTGCACCATTGAACTTGTTATATCGAAAGTCTGATGGGAAAACAGAGTATGTCTATGCTCGAGTAACAGAGTCTGCCCGACTTGCTGTCGAGGTTTTGTCTGAGGATTTTCCCAATGTGATTGCTAGACTTTCATTTCCAAAGTCAATGCGCTGGAACTCTCAGGTTATGTTTAGCAGACCTATTCGTTGGATTTTGGCACTCCATGGAGATGTAGTAGTGCCCTTTACTTTTGCTGAAGTTTTGAGtgGAAACCTGTCACATGGTCTCCGTAACACGCCTGCATCTACTGTCAAGGTTGATAGTGCTGAATCTTATGCTGGTGTAATGAGGAAGGCTGGGATCAATATTGAAATTGAGGAACGTAAGAAAACAGTATTGGAGGGGTCTAATGCATTAGCCAGAAGTGTAAACGGACGAGTGTTTATTCAGGAGGGCTTACTTAATGAGGTTGTAAATCTTGTTGAGGCACCTGTTCCGGTCCTTGGGGAGTTTAAAAGGTCCTTCTTAGAGCTTCCTAGTGATCTTCTGACTATGGTTATGCAGAAGCATCAGAAGTATTTTGCTGTGAAAGATGAAAATGGAAGGCTGCTGCCATATTTCATTGCTGTGGCAAATGGAGCAATTGATGAGATTGTAGTCAAAAAAGGAAATGAGGCTGTACTGAGAGCTCGCTATGAAGATGCTAAGTTCTTCTATGAAATGGATACACGGAAAAGGTTTTCAGAATTTAGAATTCAACTGAAAGGGATTCTTTTCCATGAGAAGTTAGGAACAATGCTGGACAAGGTGCTGCGCATACAGAATACGGTTAACAAGCTAAGCTTGGCCCTTGGAATGGATGAAAATACGAACAAAGTTGTCCAGGATGCTGCGTCACTCGCTATGGCAGATCTGGCTACAGCGGTTGTCACAGAGTTTACTTCCCTTTCAGGAGTAATGGCTCGTCATTACGCTCTTAGAGATGGCTATTCAGAGCAGGTTGCAGAAGCTTTGTTTGAGATCACACTTCCGAGGTTTTCTGGAGATACGCTTCCTAAAACTGATGCAGGCATAGTTCTGTCTGTCGCGGACAGATTAGATAGTCTTGTCGGCTTATTTGCTGCTGGTTGTCAGCCCAGTTCTGCTAATGATGCGTTTGGCCTGCGACGAATCTCTTATGGTCTTGTCCAGGTGTTGGTGGAAAAAGATAAGCATCTGGACTTACAACAAGCATTGGAACTTGCTGCAGATGTCCAACCCATTGAAGTAGATGCAAGTACTATAAATGATGCACATCAATTTGTTACACGGAGATTAGAACAATATCTGGTTGATAAGGGAATAAGTTCAGAAGTGGTTCGTTCTGTACTTGCAGAGCGTGCAAATTCACCTTGCCTCGCAGCAAGATCTGCCTGTAAAATGGAAGCCTTGTCAAAAGGCGAGCTTTTCCAAAAGGTTGTTGAAGCATATTCTCGTCCTACAAGAATAGTTCGAGGGAAGGATGTGGATCCTCATATTGAGGTGGACGAGGCAGCCTTTGAGACAGACGAAGAGAAAGCATTATGGAATTCTTTCTTGTCCGTTCAAAACAAAATATGTCATGGTATTGAGGTTGATGAGTTTGTTGCAGTATCGTCGCAGCTGCTACAACCCCTCGAGGATTTCTTTAATCACGTGTTTGTAATGGTGgaagaagaaagaattcgGAAGAACAGGCTTGCTTTGCTGAAGAAAGTTTCCGACCTTCCAAGAGGAGTAGCCGACCTGTCAATTTTGCCTGGATTTATGCTCACCCTCACTTCTCTCCTCCTGCGCCCCGCCCGC---------CACTTCGTCAAACCCCTATCCACCAGAACCGCCTCCACCGCCACCACTCCTCCGCCTCCTCTCACCGTCCCCCTCTCTCACCCCATCTACCTCTTATGGTCCGCCAACACCTCCCTCGGCAAAACCCTAGTCTCCACCGGCCTCGCcgcctcctctctcctctccagTCACCCCGGCCGCCGCTCTTTCCTCTATCTCAAGCCCATCCAAACCGGCTACCCGGCCGACTCCGACTCCCATTTCGTCTTCTCCAAACTCACCTCCCTCGCCCCCCGCCGCTCTCCCCACCTCTCTCTCCTCGCCTCCAATCACGTTCTCAAGGCCTCTGCCTCCGCCGCCAGCTCCATCTTAGCCCCCCAAATTCTGCCAAATCACGGCAAGGGCATGTGTGATTTGGACTGGTGTGAAGAGAGCAGGGTTGATGGTGGCAATTCTGGGAATGCTCCAAATTTGGAGCTGGTTTGTAAGACAATGTACGCTTGGGGAGACCCTGTCTCGCCGCACTTAGCGGCTGAGAGAGAAAGCGGTGCGGTGGAGGACTCGACCTTGCTCGAATTGCTGCAGAGATGTTTGGACATTGGGGTTGGAAAGGAGAAAATGGATTCTTTCTGTGTGGTTGAGACCGCTGGTGGGGTTGCTAGTCCAGGGCCTTCTGGATCGCTTCAATGTGACTTGTACAGACCTTTCCGTTTACCTGCAATTCTTGTTGGAGATGGACGGCTAGGTGGTATTTCCGGAACCATTTCAGCTTATGAAACTTTGAAACTCAGAGGTTATgatgttgttgctgttgttctTGAGGATCATGGCCTTGTAAATGAGGTTCCGTTAGCATCATATTTTCGAAGCAGtgttcCAGTACTTGTGCTGCCGCCTATTCCACAAGACTTGTCAGATGACCTTGTGGAATGGTATGACGATACTCAGAATGTATTTGATTCGCTGATGGAAATAATGCTATTAGCCCACTCTGAACGAATCAAGAGATTGCATAACATGCCGAAAAGGGCTGTAGATGTTTTTTGGTGGCCATTTACTCAGCACACATTTATACCAGAAGGAGATGTTACAGTGATTGATTCACGCTGTGGTGAAAACTTTTCAGTCTTCAAGGCTCGGAATGATGATGTTATGATTCAACAATTTGACGCATGTGCAAGTTGGTGGACTCAGGGACCCGATGCTACTTTACAGACTGAGCTTGCAAGGGATATGGGTTATGCAGCTGCAAGATTTGGGCATGTGATGTTTCCTGAGAATGTTTATGAGCCAGCCTTAGAATGTGCTGAACTTTTGCTTGAAGGTGTTGGAAAAGGTTGGGCTTCTCGAACATATTTTTCGGATAACGGATCGACAGCAATTGAGATTGCATTGAAGATGGCATTCCGTAAATTCTCTTATGATCATGGAATTCTTTTAGATCATCTCAAGGATAACTCAGCTGAGAGACATCCGGAGCTTGTGGTCCTTGCTCTGAGAGGATCTTATCATGGCGATACTTTGGGTGCTATGGAAGCACAGGCACCATCATCTTATACAGGCTTTCTCCAACAACCATGGTATAATGGAAGAGGTTTTTTTCTTGATCCTCCCACAATCTTTTTGTACAACAATATGTGGAGCCTTTCGCTACCTAAAGGGTTGGATTCTCAGATTTTGGATCTTAAAAATTTGACCTTTTGTTCGCGTAATAATGTTTTCGACAAGAGCAGGGACAAGTCAGATATTGCTGCTCTTTATTCAACACACATATCAGAACAGTTATCAAAGTTCCCTGAATCAAAAGGGTTAATTGGATCTTTGATTATTGAACCAGTCATACAAGCTGCCGGAGGAATGCATATGGTTGATCCACTTTTCCAGCGGGTTCTTGTAAATGAGTGCCGGACTAGAAATATTCCCATTATCTTTGATGAGGTGTTCACTGGTTTCTGGCGGCTAGGAACAGAGTCCGCAGCAGAATTACTATGTTGTTTTCCGGATATAGCATGCTTCGGGAAGTTGCTGACTGGTGGGACCGTGCCCTTGGCTGCCACATTAGCTACAAATGCCGTATTTGACTCATTTATTGGAGACTCAAAGCTAAAGGCCCTTCTGCATGGACACTCATATTCTGCACATGCCATCGGGTGCACAGCAGCTGCTAAATCCATAAGATGGTTTAAGGATTCGCAGAGAAATCCTAATATCACGTCCAAAGGAAGCTTGCTTAGCGAGTTATGGGATGAAAAGCTAGTGTACCAGATCTCTTCACATCCTGCAATTCAAAGAGTGGTTGTGTTGGGGACACTCTGTGCTGTAGAGCTTCGAGTAGAAGGCTCCAATGCTGGGTATGGGTCACTCTATGCAAGCTCTCTTCTGAAGAAGCTCCGGGAAGACGGAGTTTACATGAGGGCGCTGGGACATGTCATATATCTCATGGGCGGACCCTGCACGTCTCCTAAAGTCTGCAAGCTAGTACTCGTCAAAGTTTGCAGAAGACTCGAAGAACTTAGCCAAACGCAAAACAATATGTCGAAAATCGAAACCTACGAAGACTTCGTCAAAGTTCACGGCCTGCTTCTGGCGGCCTCGGGACTACCGCAGTCCCTCCACCGCCAGCTCTTCCAGAAGCTTCTATCGGAGAGCTTCGACGGCGGGTCCCACTTCCAAATCGAGCCGACGGAAGACGGCCGCCAGCGGCGCCTTGTTTTGACCTCCGACTCCATGCCCGCACACTCCGATGTCTTCCTCGTCGACCACGCCTGGACTTTCCGCCTCTCCGACGCTTACAAACAGTTGAGGGAAGTTCCGGGATTGGCTGAGAGGATGGCGGCGATAATGTGCTTGGATACCGATTTGAATTCCGATTCGGACGAGAATCGG------GAGAGCAATGGAAAACGCAGCGTTTTGGAGGTGCTGGAAAGTGAAATCGCTGAAGCCAGAGGGAATGTGAGGTGGCTGGAGCTTGAAGACCTTGACATGGACGATGAAACGCTGTCGTCTTTGGACTTAGCTGCCAAGTTCCCAGATTTGCTTGCATTGTCTTTGTGTGGAGATAAGCTTGAGAGTGTGGAAGTAGTTGTTCAGGAAGttaccaaattcaaaaatctGAAAGCTTTGTGGCTGGACAATAATCCAGTTGTACAAAATCGtgGCGATGAATTGGCGGATAAAGTTCTGCGGGAAATGCCGAGTCTTGAAGTATATAACTCAAGATTTACCTTCAATTTTGGTGAGTGGGCAGTGGGGTTTTGTGGAGGAGTATACGACAAGGAAAATCCAGGCAGCATTGATCAGCCTGACAACTCGGTCCATCAAATCACTGATCTTGATCTTTCGAATAGATGTATTcacaacatattcaacaagGCATTTTCACCTGCTCAACTTGCATGTCTTTCATACTTGAATCTTCGTGGAAATCCATTAGATGAGACCTCAGCGGGTGACTTGTTACACTTACTCAGGAATTTTCCTTCCTTACAGTCTCTGGAGGTGGATATTCCTGGTCCTCTTGGAGAAAGCGCTGTACAAATTCTTGAATCTCTTCCTAATGTGTCAGTGCTGAATGGTGTTAATGCATCAAAAGTACTGGAAACTGAAAAGGATGTAGTTGACTCAGCACTTCAACCTCGTCTTCCTGAGTGGTCTGCGGATGAGCCTCTTACTGATCGTGTTATAAGTGCAATGTGGCTGTACTTAATGACATATCGACTTGCAAATGAGGAGAAGATAGATGAGACCTCTGTATGGTATGTGATGGATGAGCTTGGTTCAGCTTTGCGGCATAGTGATGAGCCAAATTTCAGAGTGGCTCCTTTTCTGTTCATGCCAGAGGGGACACTAGCATCCGCTGTGAGCTACACCATATTATGGCCAATCCAAAATGTTCAAAAAGGTTATGAGTGCACACGTGATTATCTTTTTGGTATTGGAGAAGATAAACAACGTTCTGCTAGACTGACAGCTTGGTTTCATACACCAGAGAATTATTTCATTCGAGAGTATGAAAAGCACCAGATGAGCTTGAAATCAAAAAATTTACCCTCTCAGTCATCAGAGCCCTGTCCGGCAAGAAGCCTGCTTCGTAGTGAAACATCAGCTTTACGTGTGTACACTGATATACCTCAAGTAGAAGAACTTTTGACTCGTCCTGAGTTTGTAATCACCACTGATCTGAAGGATGCCGATATCATATGGACGGGTACACAGGTAGATGAGGATATGAAGAAGGCTACTGGAATAACACAAAATCAGTTCGTAAATCAATTCCCTTTTGAGGCTTGTATTGTGATGAAACATCATTTGGCAGAGACAATTCAAAAGGCACATGGATCTCCTGAATGGCTGCAGCCTACCTATAATCTTGAAGCACATCTATCTCAGCTTATTGGTGATTATTGTGTACGAAAGCGAGATGGACTTAACAATCTATGGATCTTAAAACCTTGGAATATGGCACGAACTATAGATACAACTGTCACTAGTAATATATCTGCTATTATCCGGCTCATGGAAACTGGACCAAAGATATGTCAGAAGTATATTGAGCACCCTGCTTTGTTCCAAGGGAGAAAGTTTGATATCCGCTACCTAGTTTTAGTTCGGAGTATGAACCCTCTGGAAATCTTTCTTGCGGACACTTTCTGGGTTAGATTGGCGAACAACCAATATTCTTTAGACAAGCACAGTTTATTTGAATATGAGACTCACTTTACTGTGATGAACTACCGCGGCACATTGAATCACAAGAACACATCGGAATTTGTGAGGGAATTTGAACAGGAGCACAAAGTTAACTGGTTGGATATTCATTCGCGGGTGACAAAGATGATACGATCAGTTTTTGAGGCAGCTGCACAAGTACATCCAGAGATGCATAGTCCAACATCGAGGGCCATGTATGGGGTGGATGTCATGcttgatggttgtttccagccAAAGTTACTGGAGGTGACCTATTGTCCGGACTGCGGAAGGGCGTGCAAATACGATATGAACGCTGTAGTCGGAAACCAGGAATTAGTTAGAGCTCGCGACTTTTACAACTATGTTTTCGGTTGCCTCTTTTTGAACGAAACCACTCATGTTAGCCCCCTGATGGATAAAAGACCAACTTCTCCGAGTTTCCGTAACTCACATTTCATTGATATCCATGAAGTTCtgccagaagaagaagaggaagaggaggagggaaTTGCAAGAGAGGCCGAGAAAGCGGATAACTCATTTAGCAGAAACACTAAAATTAGACAGATGAAGAGAAGTGACGGGAGTTTCAATAGGCAACTTTCACTTGAAACTGGTTTTTCAGTTCTTAGAAGCGAGTCCAAGGCTAAAGATGGGAGGAAGGTTAATCTTCCGAGAAGTGGAAGAAGTTTCGGAGGTTTCGATTCGGTTACTAGGGTTGGCATggaaggaaggagaggagaCTTCAGTATCTTCAAGACCAAGTCATCAAATCTGAGTAAGCAGAACTCTTTGTTGCCTACGAGAAAGGAAAGAGATATGGAGTCTCAGAGGACTAATGATGGCGGAGGAGTTGATGAATCTGCTAATGAAAGTGTTCCTGCTGGGAGATACTTTGCTGCCCTTAGAGGACCTGAGCTCGACCAAGTCAAGGACTATGAGGATATACTcctcccaaaagatgagaaatgGCCCTTTCTCCTCAGGTTTCCAATTGGATGCTTTGGTATTTGTCTTGGCCTTAGTAGCCAAGTTGTCTTATGGCATGCTCTTGCCACTAGCCCAGCGACCAAGTTTCTCAACATTTCACCCTTCATAAATCTTGCACTTTGGCTATTAGCAGTGTCAGTCCTGTCCTGTGTCTCCTTCACCTACATCTTCAAATGCATTTTCTACTTTGAAGCAGTGAAAAGAGAGTTTTTCCACCCTGTTCGGGTCAACTTCTTCTTCGCCCCTTGGGTTGTCTGCATGTTCTTAGTCCTCGGAGTACCACCTGCACTAGCCCCAGGCAAACTTCACCCTGCCATT---TGCATCTTCATGGCACCCTATTTTCTTCTTGAGCTCAAGATCTACGGACAGTGGCTTTCGGGCGGGAAAAGAAGGCTCTGTAAGGTGGCCAATCCATCTTCTCATCTCTCAGTAGTTGGCAACTTTGTAGGGGCAATTTTAGCTGCCAAGGTTGGGTGGGATGAGGCTGCCAAGTTTTTGTGGGCAGTTGGCTTTGCACATTATCTTGTGGTTTTTGTTACTTTGTATCAGAGACTACCAACAAGTGAAGCATTGCCTAAGGAGCTCCACCCTGTGTATTCCATGTTTATTGCAGCCCCATCGGCCGCAAGCATTGCTTGGGAAACCATTTATGGGGGGTTTGACGGGTTGTCGAGGACCTGCTACTTCATTGCATTGTTTCTCTATGTTTCACTGGTTGTGAGGATCAACTTCTTCACAGGGTTTAGATTTTCAGTGGCTTGGTGGTCTTACACCTTTCCGATGACAACTTTCTCAGTAGCCACCATCAAGTACGCAGAACAAGTACCATCAGTTCCAAGCAAGGGACTTGCAGTCACTCTTTCTCTCCTGTCGTCTGCAATGGTGTCCGTATTGTTTGTCTCCACTCTTCTGCATGCCTTCGTTTGGCAAACGTTGTTTCCAAACGATCTTGCCATTGCCATAACAAAGACAAGACTTGGCAAGGAGAAGAAACCCTTCAAAAGAGCCTATGATATAAAGCGTTGGACAAAGCAGGCCCTAACCAAGAACAATCTGGTAACCAAGGATACAGGTGGAGCTAAAGAAGAGGACATGACGGATTCGAATCTGGAGTTGCAGGAATCGGGTTGGGAGGAGCTGAGGAGAGAGGCCCGGAAGATTGAGGGAGATCTTGATGTGAAGCTCTCTTCTTACGCTAAGCTTGGTGCTAGGTTCACACAAGGAGGTTATGTAGACTCTGGGTCACCACCTGTTAGTTCGAGCAGGTCATGGAAGTCCATGGAAATGGAGATCGAGTCTTTGCTTGAGAAACTTTTGGATATCAATGATTCAATGAGTCGATGTGCTGCATCTGCTACACCAGCTACTTCTGTAACTCAGAAGCTAGCAAGGCATAGAGACATACTTCATGAGTTTACCCAGGAGTTTAGAAGAATCAAGGGGAACATAAATTCATTGAGGGAACATGCAGAGCTTCTGACTTCAGTCAGGGATGATATCAGTGAGTACAAGGCATCGGGGAGTATGTCACCAAGAATGCAAATACTACGGGAGAGAGCTGCCATCCACGGAAGCGTATCTCATATAGATGAGGTGATTAGTCAAGCTCAAACAACAAGGGCAGTCTTGGGCTCTCAAAGGGCTCTGTTTGGTGATGTTCAAGGGAAAGTGAAAAATCTAAGTGACAAGTTCCCTATAATCCGCGGCCTACTTGGTTCGATTCGAAGGCGGCGATCAAGAGACACGCTTATTCTGTCTGCAGTCATTGCAGCTTGTACCTTGTTTCTTATTATCTACTGgctttcaaaaATGGCCACTACAACTTCTCTGCTTCCCAAATCCTTCCCACCATTTCTCACCAACGCACCTTCATTCCCCTCAACCCTTTTCACTAAGCTCTCGTCTTTCAACGCACAGGACCACCCCCATTGCACAAAAAGGCCTAACCTTCAAACAAATGCCAAGAAGAAGAACCCCTGGCTCGACCCTTTTGATGATGGGGAGGACCCTGACATGGAGTACGGATCCCTCTTCGCGGACGGGAAGCAGGACGAGGATGATAGGCCACCCGAAAACCCGGATAATCCATACGGGTTCTTGAAGTTCCCAATGGGGTACAGTGTGGAAGTGGCATCACTGGCATTGAAAGTGAGGGGGGATGTTAGGAGGTGTTGCTGTGTGGTTTCTGGTGGTGTGTATGAGAATTTGCTGTTTTTTCCGGTAATTCAGTTGCTTAAGGACCGGTATCCCGGCGTGCAAGTGGATGCGGTGGCTTCTGCTAGAGGGAAGCAAGCTTATGAGTTGAATAAGAATGTGAGATGGGCTGACGTGTATGATCCTGATGATCATTTTCCTGAGCCTGCTGAGTATACTGACATGGTTGGACTCCTTAAGAGTAGGTACTATGACATGATCTTATCAACCAAGCTAGCAGGTCTCGGCCATGGAATATTTTTGTTCATGACAACAGCCAGAGAGAGGGTGAGCTACATTTATCCAAATGTAAACGCTGCAGGAGCTGGATTGTTTCTATCTGAAACATTTAGACCGAATGGTATGAATCTCGCTGAAGGCGGGTATAACATGTATCACCAGATGGTGGATTGGTTGGGGAGACCAGTGCGGGATGTGCCACGACAAGCTTTGCCCCCGCTTAAAATATCAATTTCAAAGAAGCTAAAGCAGACTGTAGAGTCAAAATACAAGAAAGCAGGTGTAGATAAAGGAAAGTATATTGTGATTCACGGCTTGGAGTCGGATTCAAAAGCCTCGATGCAGTCTGAGGGGGATAGTGATAGCTTGCTACCCATCAAAACTTGGGCTGCAATAGTCCGCAGTATAAGGGAATTTAGGCCAGTTTTTGTCATTCCACATGAGAaggaaagggaaaatgtggaGGAAATAGTTGGAGAAGATACCAGCATTGTGTTCATAACAACCCCTGGGCAGCTTGCCGCTCTTATCAATGACTCGGCCGGTGTGATAACTACAAATACCGCAGCTATCCAACTTGCAAATGCACGCCAAAAACCCTGCATTGCATTATTTGGCTCTGCAGAGAAGGGGAAACTATTCGTTCCCAACGCAGAGGAGAAGAACTGTGTTATTGTTTCATCCAAGACAAAAAAGTTGAAGGACATTGACACTGAAGCTGTTAAAAATGCACTTCCAATTTTCAATGTGTCCCTAGCTCTAGTC---------------------ATGGCTTCAGAGCTTGCTTCACAAATATGCAGCCACTTAGCCTCCATCTTCACCAAACCAACCCACCCCCACCTGCCGGTCCTTGACCTTTTGGTCACCGAGCTCTCTTCCACAGCGGCCCGAAAAGGCCGCGTCTTTCTCTATGGTGTGGGCCGAGAGGGCCTAATGCTGAAGGCGCTGTGTATGCGTCTTGCCCACTTAGGCCTCTTGGCCCACATGGTATTCGACATGACCACTCCCCCCATCGCAGTTGCCGATCTACTCATAGCCTCAGCCGGTCCGGGTGGATTTTCTACTGTGGATGCAATTTGCTCTGTCGCCCGATCGAACGGCGGTCGAGTCCTGCTGCTGACGGCGCAGCCAGATACCGGATCGTGTGCGAGGCACGCTAGCGTGGTTGGTTACGTGCCAGCACAGACCATGGCGGATGATGGTGGGGATGTGATGAAATCTCGGCCGTTGCTTCCGATGGGGAGCGTGTACGAGGGGGctttgtttgtgttgtttgaGATGGTGGTCTATAAGTTGAGTGAGGTTTTGGGTCAGAGCCCTGAAGCTATACGAGCTCGCCACGCCAATCTAGAA---ATGAGTAATAGTAGTTTGTGGGCAACTGCAAACACAAACCCGGCGGCGGCGGTGAGAGTGAAGCGATTGTACTACTACAGCAGCAGCATTTCGTattcctcctcatcctcctcctccttcacgGGGTGCCCCCTGCGAATGAGAATGGGAAAGAGGGCGCATATGGCTACGGCTTCTAATTGCCTTCATCACGACCATCTCCTCTCCTTGTTGCAGATTCTTCCGCGTGATTTGCATGACAATTTGCTCAATCAACCCAAACGAGCTCAACTCTTAGAGGTTATAATGGATTTGGGTCGACTGCCCGAAGCACGCTACCTTGATGATCTTGGCGCCCAATATTTGAGGACAACTGCGGTTTCATTGAAAGAGTTGGAGGATGCTCAAAATGCTGTTGGAGATTTTGGGGGGGACAATAGAGCTGGCATTGCGGGTACCTTGCACAGAATATCAGCAATCAGGAGTAGGAAAGGGATGATTGTTGGATTAACTTGCCGAGTTGGCAGGGCTGTATCTGGTCATATTGACATGGTTTACGATCTGCTTCAATACAGCAAGAGCATCTTGTTTATCGGAAGGCCCGGGGTTGGTAAGACCACTGTTTTGCGAGAGATTGCTCGAGTCATGTCAGATGAATATCACAAAAGAGTGGTAATTATTGATACAAGCAAtgaaataggaggggatggaaaTATTCCACATGCAGCAATAGGACGGGCACGGAGAATGCAGGTAACAGAACCATCCATGCAGCACAAAGTTATGATTGAGGCAGTTGAAAACCACATGCCTGAAGTGATCATTGTTGATGAGATTGGCACGGAATCTGAAGCTCTTGCTTGTCGCTCGATTGCCGAGAGAGGGGTCATTCTTATTGCTACTGCTCATGGGCAGAAGCTTGAGAATATAATAAAGAATCCTACTCTAACTGATCTGGTTGGAGGAGTAGAAACTGTTACTTTAGGAGATGGAGAAGCCAAATCTAGAAAATGTCAGAAAACCATTCTTGAAAGACAAGCATCCCCAACATTTGAGTTCTTAATTGAGATGAGACAGAGGGACTATTGGGTTACACATCAGACAGAAAAGAGTGTAGACCTTTTGCTCCGGGGAAAAATCCCACAGGTCGAGGTCAGGACAAGGGATAGGGAGTTGAAGTTTGTGATAGAAAGATCAAAGGCATATGACCAGTGTGATGCGatggaGAATATTGAAAGGAAGAGGTTGGCCGTTTTGGTGGGGTGCAATTACCCAAACACCAGAAACGAGCTGCATGGTTGCATAAACGATGTGCTCACCATGAGAGACACACTTGTGAGTCGGTTTGGGTTCGATCCGAGCGACATTCAGCTGTTGACtgatGGTGGTTCCTCATCAGTTTTGCCAACAGGTGCAAACATTAAGAAGGCACTTGGTGAAATGGTTGATCAGGCTAAACCAGGTGATGTCTTGTACTTTCATTACAGTGGCCATGGAACAAGGATTCCCTCATTGAAACCAGGCAACCCCTTCAGGCAGGATGAGGCAATTGTGCCTTGTGATTTCAACCTTATCACTGATGTTGATTTTAGACAATTAGTGAACCGTTTGCCGAAGGGAGCAAGCTTTACAATCATATCAGACTCATGTCACAGTGGAGGCCTCATTGACAAGGAGAAGGAGCAAATTGGACCTTCTCATGTCACTGAAACTAGTAGCAAATCATCATCTATT---TCCTCCAAGCCAAAGGCCATTGCTTTCGAGACCATATTGCACCACCTCTCATCGTTGACGGGAATAAACACATCCGATATTGCAACCCACTTGCTAGAGTTGTTTGCAGCCGACGCCAGCCTCAAGTTTCGCTTGCCTCCGCTTGAACTCGACATATTCGAGTCATCTAAGCCCGATGAAGGAATTCTACTCAGCGGGTGTCAAGCAAACGAGACGTCCGCGGATGTAACGAACGCGGTTATGACTGGTGGCAAGCCGTGCGGGGCATTCAGCAATGCGGTCCAAATGGTGTTGAAGGATCGCGAGGTTGAATTAAGCAACAAAAAGCTCGTGTTGCTTGCGCGACAAGTTTTGAAAGAACAAGGGTTTGAGCAGCACCCTTGTCTCTACTGCAATGATGAGAATGCTGATGCTACTTTCTTGTCGCAACTCGAG---------------ATGACTAGTGCTGCAGTTGTAGTAGCCCTTCCTTCTCCCCCTAATCTTAACGGGTCTCTCGTTTCTCCAACTCCCACTAATAGCAGCAACAAAAAGGATGGAGAGCAAATGGTAATGAAGCAGACAGGGGATGGTGGGTACAAGTGGCGCTTGGTGATTGCTTATGACGGCACCCGTTATGCAGGATGGCAATATCAGAGTTCACCACCTACCGTACAGTGCTTTGTGGAGAAAGCTCTAATGAGCGCTACGAAGCTGGAAAGGAACGATCTTCATTTCGTTGGTGCAAGTAGGACGGATAAAGGAGTCCATGCCTGGGGTCAGGTTGCACACTTTGTCACACCCTTCGGCTATGACAGCATTGAAAGCATTCACGCTGCTCTCAACGGTCTTCTTCCTGATGATATCCGAGTTAGGGAGATCAACCCTGCAGTGCCTGAATTCCATGCTCGTTTTTCGGCGAAAAGCAAGATTTAtcattacaaaatatataacgACACATTCATGGATCCATTTCAGCGCCACTATGCTTACCATAGTGCTCATAAGCTAAACGCCGCTGTTATGCGAGAAGCTGCAAAGTATTTTATTGGAAAGCATGATTTCTCTGCTTTTGTCAATGCTTCCCAGAAGGAACGAGTGCGTGACCCAGTGAAGGATATATTCCGTTTTGATGTCATTGAATTGGGAGTTCTTTTACGGCTAGAAGTTGAAGGCTCCGGCTTCTTATACAGACAAGTCCGGAACATGGTCGCTCTGCTGATTCAAATTGGAAGGGAAGCACTTCCTCCTGATATTGTTCCCAAGATATTGGCAACACGAGATCGGAGAGCGCTTGCCAAATATACCATGTTTGCTCCACCTCACGGGCTCTGTCTTGTGACAGTCAAGTACAACGAGGCGCATCTACGGCTTCCATCCGGTTCCTTCACAACCAGTTTTGGTAGGCATTATACTATTGGCTCATGTAAGCTTCCATTCTACATGGCTCTCTTCCAAACACAAACAACACCTCCTATCCACAGCCATGGAGTTAGCTTCAAAACCCACAGCCACTCTCCCATGGCCATACCATTTCATCCCCCACCGCCTtccctccctctttctctctcctccattAGAACCCACCAACAAGACTCACTCTTT------------------TCTCCCTTAACAGTGAAAAGAAAGTTGCTTTGCAGACCCCCTCGTGGtaaacatgttagagaagattATCTTGTGAAGAAGGTGTCGGCGGAGGAGGTTCAGGAACTGGTAAAAGGAGACAGAAATGTTCCCATTATTGTTGATTTTTTTGCAACATGGTGTGGACCCTGTATATTGATGGCTCAAGAACTTGAAATGCTTGCTGTGGAGTACGAGAGCAATGTAAGAATTGTAAAGGTTGACACGGATGATGAGTACGAATTTGCACGGGACATGCAGGTACGAGGATTGCCGACATTGTTATTTATAAGTCCAGATTCAAGTAAAGATGCCATACGTACTGAAGGGCTCATCCCATTACAGATGATGCGGGATATCATTGATAACGACATGATGGCCATTGCTTCCTCTCGTTTGCTCTGCCAGAACCCTTTCCTCCACCATTCCCCCAATTTTGTCGGAAATAGCAGCAGTAGCAGCTCACAGTCGCATAGGTGCTCTTTTTCTCACTCAAAGTCTGGAAATCAAAGGACCCCC------AAATTTGCCAGAAAACAAGTAGAGATAGTGTATGATCCTGATGAAAGGATAAACAAGTTGGCAGATGAGTTTGAAGAGAAGGCCCCGGTTTCAAGGCTCACCCTTTTCTCCCCTTGCAAGATAAATGTTTTCTTGAGAATAACTGGCAAGAGGGAAGATGGGTTTCACGATTTGGCATCTCTCTTTCATGTAATAAGTCTTGGAGATGTAATTAAGTTCTCTTTGTCACCCTCAAAAACTAAAGATCGTCTTTCGACCAATGTGTCTGGGGTGCCCCTTGATGATAGAAATttgATTATTAAGGCCCTTAATCTCTACAGGAAGAAGACGGGTAGCAACAATTTCTTTTGGATTCATCTTGACAAGAAAGTGCCAACAGGAGCAGGGCTTGGTGGTGGAAGCAGCAATGCTGCAACTGCGCTATGGGCAGCAAATCAGTTTAGTGGTCTTCTTGCCACTGAGAAGGAACTCCAAGAATGGTCGAGTGAGATTGGTTCAGATGTTCCCTTCTTTTTCTCTCAAGGAGCAGCCTATTGTACCGGTCGGGGTGAGGTTGTTCAAAATATTAGTCCAGCCTTACCATTGGACATTCCAATGGTTCTTATAAAGCCCCAACAGGCATGTTCGACAGCTGAAGTTTACAAGtgcCTCCAATTGGATAAAACTAATAAGGTTGATCCTTTAACACTGCTGGAGAGAATCTCAAGGCATGGAATATCACAAGATGTTTGCATAAATGATTTAGAACCTCCAGCATTTGATGTTCTTCCATCTCTTAAAAGATTAAAGCAGCGAGTACTTGCCGCTAGCCGTGGACAATATGACGCTGTTTTTATGTCTGGAAGTGGAAGCACTATTGTTGGGATTGGTTCTCCAGACCCTCCCCAATTTGTATATGACGATGACGAATATAAGGATGTATTTTTGTCAGAGGCGAACTTTCTGACTCGTGAAGAAAATAACTGGTATAGGGAACCTGCTTCGAGAAGTGCTTCTGGCTCATCCTCCGAATTTTCCGGGTCGATTGAGATGACGAGCCCAAGGAATGGAGAGAGGcagcagcagcagtctCCTCCTTACCATGTTCTTCACAAGCTGCCTCCTGGTGACAGCCCTTACGTCAGAGCCAAGCACGTCCAGTTAGTTCAGAAAGATCCCGAAGCGGCTATTGTACTGTTCTGGAAGGCAATAAATGCCGGTGATAGGGTGGATAGTTCCCTCAAAGACATGGCAGTGGTCATGAAGCAACAGGATAGAGCAGAAGAAGCAATTGAAGCAATAAAGTCTTTCAGGGATCGGTGCTCCAGGCAAGCACAGGAATCCCTTGACAATGTACTAATCGACTTGTATAAGAAATGTCGAAGAGTTGAGGAACAAATAGAGCTATTAAAACAAAAGCTTCGGATGATTTTCCAGGGAGAGGCCTTCAATGGCAAGCACACCAAGACAGCGCGCTCTCATGGAAGGAAATTCCAAGTCACAATCAAGCAAGAAACCTCCAGGATACTGGGCAACTTAGGTTGGGCATACATGCAACAAGGGAACCATGCGGCTGCAGAAGTGGTGTATCGTAAAGCCCAAATCATTGACCCAGATGCAAACAAGGCCTGCAACTTATGCCTGTGCCTGATCAAGCAAAGAAGGTATGCGGAGGCGCAATCAGTTGTTGACCATGTGTTGAAGGGCATGCTTCCGGGATCTGATGAGCCCAAGTCAAAAGTTCGTGCCGAGGAACTGGTGCAGGAGCTAGAGCAATGTCAACGTGTAGTTTTGCCTCCCAATTCGTTAAGTTTAAATATGGAAGATGCCTTTCTCGAGGGGCTTGACCACTTGGTGAAGCAGTGGACTCCTCAAAGGTCGAGGAGACTTGCTATATTCGAAGAGATATCGTCGTTTAGAGATCAGTTAGCTTGCATGGCAAACCCTCGAAGGAACACCCAGAGCTCAGAGAACCCCTTCCACACCCAAACCCTCACATCCTCTTCAGTCACTCACTTTCTCAAGAAACCCCACGCCTTCCCCTTCCTCCTCTCAATCTTCCTTTTCCTGACGTGGGTCTCTCTCCGACTCCAGcactcctcttctccttctcgtTTTTCCATCAACAAAGACGCCCATAAAAAATGGAGCCAATCGAGCGATTCCAGAGCCAATCTCGTGAGGTTCGGTTCTGGGTTTCCTTCCCCGATTGCCAAAGACAAGAGGGGATGGTTGCTCGACCCCATCTCCCTCGCCAAAGATTCTCGCATTTCAGGTGGAGCTCTGAGCTGTGTATCGCttcatcttggagaaatccgGCCTGGCGGTTTAAGGGGGAATCACAGGCACTATTCTTGCAATGAAACATTTGTCATATGGGGGGCTGAAACAAGGTTTAGGCTGGAGACTGACCAGGTGGAT---GAAGGCTATGCTGAAGTGACTATTGGTGCAGATGAGGTTGCTGTAGCTGCTAGCCCAAGTAGCACTGCCCATGCTCTAATAAATATAGATCCGGTACGGACTACATACTTTATAGGATGCCAAGACAGCATCATAAACTATAACAGCTCAAGTACAGATTTTAATGTGTGGAAAAATCTGATGATGCACATGACCTTCTACTGGAGCCGGCAGGTAACGCTCCTCTTCGACTCGTGGAAAACCGACACGTGGACGAGCTACTCCCTCACGCTGCTCGCCTGCCTTCTCGTCACTGCCTTCTACCAGTACCTCGAGGACCTGCGCGTGCGCATCAAGCGCGCGGCCTCCTCATCTTCCCTGAAATCCTCGGACGCGCCGATCCGGGCGCCGCTGCTCAGTGCCAAGCTCGGCGGCGCCGGAGGTAGGTTCTCGGCGGGGAGGCTGGCGGAGAGCGTGCTTTTCGGAGTCAACGCGGCGATCGGGTACATGATTATGCTGGCGATCATGTCGTTTAACGGCGGAGTGTTCGTGGCCATCGTTTTGGGGCTGGCGATTGGATACCTGGCGTTTCAGAGTGGGGACGATGACGTGGTG------GTGGATAATCCGTGTGCGTGTGCTATGGACGGGGAGGCTAACCTTCCAGTCCGACCCGCTGCGGCGAGGAATTTGATCCGTCCGGTCAACCTGGATTCCACATCGTCATCGTCTTCGTCGTCGTCCTCCTCCCCGCCGAACTTTCTCCGGAATGTCCAGGCGGCCTTCAAGCGACACCGCCCTCTCGGAGTAATGCAGTCAAATAGCATAAGACCTCGGCGTATGGTGCTCCCCCAGCGAAGCGTATCCAAAAGTGCGGATTCAAGTGTGGCTCCTCTCGTTGAATCAAAGCAGTTGAGAGATGCAGCTTCAATGAGTCAGGGTAATACTGCAAAGGATTCAATTGCGCAGCCAAACAAC------------GTGAAGGAAACTCAAGAAGATGCATCTATTACACCATTTTCCACTTCAGGCGTTAGCACCCAAACCTTTGATGAACGATTAAATCCATTTGATGCGCAAATAGATCAGGCCAAAATTGGCGTTAGTAGTAAAGACAATAACTTGATGTCTCCCTTGCACTTGGAGTCCCAACAGATTGATGGTAAAAAGAAGGTCCAATTTTCAACTGGAAGCGTTCCCATTCCCCAG------------------------------------------------------------------GAAATGGAGTGGATTTCCGGCAGTCAAGTGGATAGATCAGCTGTCACCAATCTTGACTCAAAGCATCAGAATATTCAGAACATGGAATCCGATGTCTGTTTGAAGTCTGATGGTGGAATTTCTTCTTCATTGGCAAAGAGAACAACTGCCATTCAGGACCAGTTGCATCAGTTTAGGAACTTTTTAAGCCAGCCTGCGACTCAATCCTCAGTTGTCGGGCCatcttgtgctacaacaacgtcTGTCCATGCTACTTCAGCACCCATGCTTAGTACAACAACTTATTGTTCTCATTTTCATAGTGGTCCTCATGTGGCAGTCGAT------------------------CCTCAACCAGTAACTCAAGGGAATATGATACATCCAGCAAAAACTTCTTTAAAAGTCACCAGTGGAATGTCAACTGCCCAGGTAGCTGTTGCAGACCAAAGTTGTAACTCTGCAATTGATACCCAAATGCAAGTTAAGGAGTATGAACTCTCTAAGGAATCAATTGGCTGCATGTCGAAGGAAAGTAAGATTACAGAACGTCATTCTCTTCTTGATGACAAGTCAACTGAAGGGAAAGGGCTTGCATGTGATGTTACGAATCCACCATCACAGGTTCCTTTGCCCCAAAATTCATGTGCCGATATGAAGTCAGAGCCTTCTAAATCAGAGAAGCAACAAAAGGCTGCAAGTAGTAAAGGTGCACCACCCCCTCGTAAAAGGAATTATGATCCGGAATTGTTTTTTAAAGTCAACGGGAAGCTCTATCAAAGGCTCGGAAAAATAGGTAGTGGAGGGAGCAGTGAGGTCCACAAAGTCATATCATCAGACTGTACAATCTATGCACTTAAGAAAATCAAGCTGAAAGGGCGTGATTACGCCACTGCTTTTGGCTTTTGTCAAGAAATTGAGTATTTGAATAGGCTGAAGGGAAAAAACCACATCATACAGCTTATTGACTATGAGGTGACAGATAAGGCTTTGCTCCATGAAGTCTTGAGTGGCTCCATGAATAATAAGGATGGCAGAGTCAAGGATGATGGGTATATATACATGGTACTTGAATATGGGGAAATTGATTTGGCTCACATGCTGTCTCAGCAGTGGAAGGAAATGGACATCTCCAAAAAGACCATAGATGAGAATTGGCTACGATTCTACTGGCAGCAAATTCTTCTAGCGGTTAACACTATACATGAGGAACGTATTGTGCACTCTGACTTGAAGCCAGCCAACTTCCTTCTTGTCAAAGGCTCTCTAAAGCTAATTGATTTTGGGATTGCCAAAGCAATAATGAGTGATACAACGAACATCCAGAGGGATTCTCAGGTGGGTACACTTAGCTACATGTCTCCAGAAGCGTTCATGTGCAACGAGAGTGATGCAGATGGAAACACTATCAAGTGTGGTCGGCCATCAGACATCTGGTCGCTCGGCTGCATCCTTTATCAGATGGTATATGGGAGGACACCATTTGCAGACTACAAGACCTTCTGGGCCAAGTTCAAAGTTATAACTGATCCCAACCATGAAATCACATATGAACCAGTCTCAAACCCCTGGCTTATGGACCTCATGAAAAAGTGCCTCGCATGGGACCGCAACGAAAGGTGGAGGATACCTCAGCTACTCCAACACCCTTTCATTGTTCCCCCGGTTCCACAGCAGCCATCTTCGCCTTGTGAGGAAAACTGTAAACTGCTTCAACTTATTTCCCAAACCTGTGCTGACGATCGTGAGGCTTCCAAGCTATGCTGTCAGATGCAGCAACTGCTTAAGGACCCCGTCACATCAATAGGGTCTCAGTTAGTATCGTCACGAGACCTACAATGTAAATTGCTCTCCCAAATGACAAAACTTTGCCTTCAGCTCCAGGAACATTTAGCAAACTCAGAGGGAATGAAAAACACCATTAGGTGCTGCATCTCTTGCATTCTACCATGTGGAGCTTTGGACGTGATTCGAGTCGTACACTCTAACGGCAGAGTCGAGGAAATCAGCGGCACAATCCGAGCCAGCGAGATCATGAAGGCGTACCCTAAGCACGTCCTCAAGAAGCCCTCCTCGTCGGCGTCCGATCACGACGGGGTCGTCCCCAAGATCGTGATCGTTCCTCCAGACGCGGAACTCCAACGCGGCAAGATTTACTTCCTCATGCCTATGCCCGCTTCTTCGAACACGTCTGAAAAGGCGGGGAGGACAAGATCGTCGTCGGCAAAGAAGAAGCGGATTAAAGACGCCGAA---------AACAACAACATCACAAACAACAGCGTCGCCATGACCAACCTGTTGATAAATGATCGGTACTTGAGCGAAATACTGTTGGAAAAGCATTCGTCGCAGCGGGATCGGCGGCGAGGACGTGTTGGGGTTTGGAGGCCGCACTTAGAGAGCATTTGTGAGTCACCAAGTGATGTGATGGCACATTTGCTTTCAACTTCCTGCTCTCTAAAATTCTCCTCTGGTGGTAAACCCTACACCAAACCATTGATCCAACACTCGATCGCATTTCCTTCCTCTTTAACTTTTCAGACTTCCAAAACCCCATTTGGGAGGATCATCCTGCAAGGGGAGAGGTCACAGAGTACTTGCACGGTGCGTGCAACCACACTCTCTGCAAGTAGGGAAGCCCCAAATGAACCGAGCTACGGCGTTAATGAGAGTTCAGGCGGAGCTTCCAAACCACAGCGGGTGATGGTCGTCGGTGGAGATGGCTACTGTGGTTGGGCCACAGCCCTTCACCTATCCAAGAAAGGTTATGAGGTTGCCATTGTTGATAGCCTTGTGCGCCGTCTCTTTGATCACCAGCTCGGTCTTGGTTCCCTGACTCCAATCGCCTCTATCCATGATCGTATCCGTTGTTGGAAAGCTCTCACTGGAAAGTCCATTGAACTCTACATTGGTGATGTTTGTGATTTCGAGTTCTTGTCAGAAGCCTTCAAGTCGTTTAAGCCTGATTCTGTTGTTCATTTCGGGGAACAGCGGTCTGCCCCTTACTCCATGATTGATCGGTCAAGAGCAGTATTTACGCAGAATAACAACGTGATTGGAACTCTGAATGTTCTCTTTGCTATAAAAGAGTTCAGAGAGGAGTGTCATCTCGTGAAGCTCGGGACCATGGGAGAATATGGGACTCCAAATATTGACATTGAGGAGGGTTTCATTACAATTACTCATAACGGGAGAACAGATACTTTGCCCTACCCGAAGCAAGCGAGCTCTTTCTACCATTTGAGCAAGGTTCATGATTCGAATAATATAGCCTTCACTTGCAAGGCTTGGGGGATTAGAGCCACTGATCTAAATCAAGGAGTGGTATATGGAGTGAGAACCGATGAGACTGAGATGCATGAAGAACTCAATAACAGGTTTGATTATGATGGAGTTTTTGGAACTGCATTAAACCGGTTCTGCGTGCAGGCTGCTGTCGGTCATCCGCTTACCGTGTATGGCAAAGGGGGTCAGACCAGGGGATATCTTGACATAAGAGACACAGTTCAGTGTGTTGAAATTGCCATCGCAAACCCAGCAAAGGCCGGTGAGTTTAGGGTCTTCAATCAATTTACTGAGCAGTTTTCCGTCAATCAACTTGCGGCACTTGTTACAAAAGCTGGAGAGAAGCTCGGAATTGATGTGCAAACCACCTCTGTCCCAAACCCTAGAGTTGAAGCTGAGGAGCACTACTACAATGCTAAACACACTAAACTTATTGAGTTGGGACTGAAACCGCACCTTCTTTCGGACTCTCTTTTGGATTCATTGCTCAATTTTGCTATTAAGTACAAGGATCGCATCGACACAAAGCAGATAATGCCCAGTGTATCTTGGAGAAAAATCGGGGCTAAGCCGAAGACTGTCACAGCAATGCCAACAATACTCAAAACCAGC---ATTTTCCATAAGCACTTTTCCAATTGTAGCTTTTCGCGTTGTAAGATCCACTGCTCATATCTGTCCACTCAAGCTCAAAGCGTGTCCAAAAGCAGAAAAGCCAGCAGCTTTCTTGTTTACTGCAATTCCCAGATCACCCAAAACGGAAGAAATGGTGATATCAAACAAGCCGAATCAGTATTCAACCGCATGCCCGAGAAAAACACTATTTCCTGGACTGccatgctcacagcatatgccgAAAATGGCCAAACTTCCAAAGCACGTAAACTGTTCGATGAAATTCCCCAACGAAACATAGCATCGTATAATGCGATGATCACGGCTTATATTAGAAATAAGTGTATGGTAGGTAAAGCTTTTGAGTTGTTTTCTGGGATGCCGGAGCGCAATGAGGTGTCTTATAGTGCCATGATCACGGGTTTTGTAAAGGCGGGGATGTTTGACAAGGCTGAGAAGCTTTACTGTGAAATGCCAGTTAGGTGGCGGGAACCGGTTTGTTCAAATGTTTTGATAAATGGGTATTTGAAGGTTGGAAGAACTGAAGACGCAGTTCGAGTTTTTGAGGGTATGGTAAATAGCAATGTGGTTTCTCAGAGCTGTATGGTTGATGGGTATTGCAAAATGGGAAGAATTGTTGATGCTAGAAATTTGTTTGATCAGATGCTGGAGAGGAATGTGATTACTTGGACAGCACTGATTGATGGGTATATGAAGATGGGAATTTTCGAAGCCGGATTTGAATTGTTCTTGGATATGAGTAGGGAAGGGCTAGTGAAGGTCAATAGCACTACAATGGCTGTAATGTTCGAAGCTTGTGGCAGCTTTGATAGATATCGAGAAGGGATTCAGATGCACGGGTTAGTTTCTCGTAAGGGGTTTGACTATGATGTCTTTTTAGGAAATTCTGTTATCATTATGTATTGTAGATTTGGATGTATAGATGAAGCTTCTAAGGTATTTAATATGATGAACAAGAAAGATGTAGTTTCCTGGAATTCCTTAATTGCGGGTTATGTTCAATGTGCTGAAACTGAAGAAGCTTTTAGATTGTTTGAGGTGATGCCTGCAAAGGATATATTCTCATGGACGACCATGTTATCGGGATTCTCTTGCAAAGGGATGACTGAGAAAGCCATGGAGTTGTTCAAAATGATGCCTGAGAAGGATGATGTTGCTTGGACTGCCATAATTTCGGGTTTTGTAAATAATGGGCAATATGAAGAGGCTCTCATTTGGTTTATTCAGATGCGTCGAGAGGAAATCAGGATCAATCCCCTCACTTTGAGCAGTGCACTCAGTGCTTCTGCCAGTTTGGCCAGTATAAACGAGGGGATGCAGATCCATGCTCTTTCATTTAAGATGGATATGGAGTTTGAATTATCCGTTCAAAATTCTCTGGTCTCTATGTATTCAAAGTGTGGGAACACTGTTGATGCCGATAGGATCTTCAGAAGTATCACTTCGCCCAATACTGTTTCATTCAACTCATTGATTACAGGGTTTGCGCAAAATGGGTTTGGGAAAGAAGCTCTTAACTTATTTCAGAGCATGCAGAATGAAGATTGCGAGCCAAACCAAATCACCTTTCTGGGTGTTCTTTCAGCCTGCGTCCACGTGGGACTAGTAGAAGAAGGATGGCAGTATTTTAATTCGATGAAATTGGTACACAATATAGAACCAGGACCGGATCACTACGCTTGCATGGTTGATCTCCTTGGTCGAACTGGTTTGCTACATGAAGCTGTCGATTTGATTCATTCAATGCCATTTGAGCCCCATACCGGGGTTTGGGGAGCTCTTCTTAGTGCTAGCAGGACTCATTTATGTCTTGATCTCGCACAGCTTGCAACTCGGAAGCTAATCAGATTGGAGCCTGATGACGCGACCCCTTATGTGGTCTtgtctaatttatattctactttaGGGAAAATGAAGGATGGAAACCAAGTGATGATGACCAAAAAATCAAAGGGGATAAGGAAGAGTCCAGGCTGCAGCTGGATTACAGTGAAGGACAAGGTTCATTTGTTTCTTGCAGGAGATCAATCCCATTTGGACTCACAATCAATTAAAAGATTACTCTCGATCATATCAATGGAAATGGGACAGCTACATTTTTATAGAATGGACaaggtggaggaggaggtggagaaGGCGAAGAAGGAGTGGGACGAAGCGTACAGTAACGTCGTACAGCAAATAAAGGCGATCGAAGAGTACGGTGAATCCACCGGAGCTGCTACTATGGAGTCGCAGAAGGACTCGCTGCCCAGGATGAACGGGCTCGCACAAGACGGCTTGTCGTTGCTCAATTCATTGCAGTTCAAGCTCGATCTGTTCGCTCCGCAGTTGCCCACCGACGATCAGGTCCAATCCGCCAAGGCCTTGCTCGAATCCTGGAAAAATCGATCCCACAGTTTGCGGTTGAGTTTGAGGAATGCAAATTTGCAAGCAAAGGCTAACATGCGGAAAGCTGCTCAGAAAGAGAGAGAACTTCTTTTGGGAGGTGGAGAAGAGTCCACGATTCGTAGACGCAACTTACAAACAAAGGCTGGAATGACATCTGCCGCAGAAAGCATCACAGAGAGCCTTCGCCGTACTCGTCAGCTGATGGTTCAGGAAGTGGATCGAAGTGCTGGCACACTCATGACTTTCGAGGAATCCACTGGAGTGCTGAAGAAGGCTGAAGGTGAATACAAGGGACACCGTTCATTGTTGATGCGAACCAGAAACCTACTCTCGACAATGCAACGACAAGATGTCATTGACAGGGTGATACTTGTGCTAGGattcttcttgttttctttagcTGTTCTATATGTCGTTTCAAAGCGTATTGGTCTGCTGGCGCTGCAGAGGCAGGTCACATCTGCCATTAAGGCTGGTATGGTTGGGCGAGCAGAACTCAGACCTGGAGCTGTTGAAGATGCCGTAAATCATGCCCAGGCCTATGGCAATGCAGCTCATAAAGTCGAGGAACCTCTAGAAAGAGTGATGCACGACGAACTAATGTATCATCCCACTAGAGGCGGTGTTCGTGGCGGTCGAGATCAATTCAGTTGGGATGATGTTAAGGTTGATAAACATCGAGAGAACTATCTTGGTCACAGCATCAAGGCGCCTGTCGGAAGATGGCAAAAAGGTAAAGATCTACACTGGTATGCTAGAGACAAAAAAGCTCAGAAGGCAGAAATGGATGCTGCAAAAGAAGAGATCAAGAGAATTAAGGAAGAGGAGGAGCAGGCTATGAGGGAGGCTCTTGGCTTAGCTCCTAAGCGTGCAAGCCGTGCTCAAGGTAGTCGGCTTGATAAGCATGAGTTTTCGGAACTTGTGAAACGAGGCTCGACTGCAGAGGACGTAGGTGAAGGGCACGCTGAAGCAGCACGTGTGCATGGTCTTGGATTTGCAAGAGCACCCTGCCCTTGGGATGAGTCAAGTTCTCTTCATCCAACAGCGAAGGATGTTCCACCTGAAATGGGAAAGTCGGATGTTCCTAATTCACCaccaaaagaaaaggttgaagAGGAGCTAGAGGATGAAAGCAGTCGAAAGAAGAGGAGGCGTGATGAGAGAAAGCAGGAGAAACATGAGAGGCGTGAAAAGCAT------------GGGAAACGTCCCTCAGATGAGAGGAGGAAAGACAGGAAACACAAGGAGAAGAGAAGACATGGTTCCGACGCCGAAATGAGCAGAGCATGCCGTGAGGCGGAGCAGCGAGTCCTCCGCCTCCTCCATGGCCACAAAACCCGAACCCATCTCCGCCAAATCCACGCCCACCTCCTCCGCCATGGCCTTGGCCAAGTCAATCAAGTCCTCGCCCACTTCGTCTCCGTTTGTTGGTCACTCAACAAAATGAGCTACGCAAATCGCATTTTCAATCAAACCCACAACCCCAAcatcctcctcttcaattccaTGGTCAAAGGATTCTCACTCTGCAAACCCTTCGAACAATCCCTATACATTTTCTCTCTCATGAAATACCAGATGATCCGCCCCGACGAGTACACTTACGCGCCGTTGCTCAAGTCATGCTCGAACATTTGCGATTACAGACTAGGCCAGTGCGTCCATGGACAGATTCTAAGAGTTGGGTTTGAATGGTTTAGTTCGATTAGGATTGGAGTTATTGAGCTTTATGTAACTTGTGGGAGAATGGGGGATGCTGAGAAGGTGTTTGATGCTTTGTCTCAGAGAGATATCATCGTTTGGAATTTGATGGTTCGTGGGTTTTGCAAGACAGGTGATGTCGATAAGGGATTGTGTTTGTTTAAGCAGATGGGTGAACggaatgttgtttcttggaaCTCGATGATTTCTTGCTTAGCGCATAGTGGGCGAGATAGTGAGGCTTTGGAACTTTTTCGTGAGATGCTTGATCAGAGTTTTGAACCAGATGAAGTGACTGTGGTTTCGGTTTTGCCTGCGTGTGCTCATTTGGAAGCTGTTGAAGTTGGGAAATGGATACACTCTTATACGGATTCTAAAGGACTTCTGCAAGAAGTTGTATCTGTAGGGAATTCACTtataaacttttattttaaatgcgGAGACTTGGATGCTGCTTGTAGTGTTTTCGACCAAATGCCTTGCAAAAACGTTGTTTCCTTGAACACTCTGATTTCGGGATATGCTTTTAATGGGAAAGGTGAACTTGGGATCTGCTTGTTCGAGGAGATGATAAGCAAGGGCGAGAGACCTAATGATGCAACATTTGTTGGGGTTTTAACATGTTGTGCTCATGCAGGCTTGGTGGAAAAGGGAAAGGATTTGTTTGCTTCAATGATTGAGACTCACCAAATTGAGCCAAAACTAGAGCATTATGGATGTATGGTTGATGTTCTCGGGCGAAGCGGACAGGTGAGGGAGGCTCATGACCTGATTAAGAGTATGCCTACGAAACCGAATGCTGCTTTATGGGGTGCACTGCTAGGTGCTTGCTCTAGTCACGGTGAAGTAGAGCTCGCGGAACTCGCAGCTAAAGAGCTTATCAATATCGAACCATGGAATTCAGGTAATTATGTGTTGCTGTCAAATATTTATGCAGAAGAAGGTAGGTGGGACGAAGTTGAGAAAGTTAGAGATTTGATGAGGGAAAACTGCATCATAAAAGCACCAGGGCAGAGTGCAATTGAGTTAATGGATTCCTGCCGGCTCCGAAACTCACACCAATTTCCATTCGGACCCATACTCGACCTCCTCAACCAAACCCAGAAACGCCGCCAAcattctctcTCCCTCCCAACAAGTTCTCGGAAGCTCTTCTCCGCGCGGAGAAGTAGCAGTAGCAACGGACCCCAAACCGACGTCGCTTTCGACGAGGCAGCTTACGAGGCCGAGCGGCTCAGCCTCGACGCCAAGGCTCGGGAGCAAATGGCCGAGACTTCGAAGATTGAGACCGAGCAAAGTGGAGTTGCCGAAGACCCGAAAGCTTGGAAATGGGTTATCCGGAAGAGAATTTGGGACATGATGGAGGCCCGGAACATAGCCCAGAACCCCCGCCCCGTTCACCACCGCATCCCAAACTTCGTCGGCGCTTCTGCGGCTTCCGATAAATTGGGTGGGTTGGAAGTGTTCCGGGTCGGGGATTGCGTGAAGGTAAACCCGGATTCACCACAGAAGCAAGTCAGGTTTCTCACTCTTTCTGGTGGGAAGAAGTTGTTAACTCCTCAACCGCGTTTAAGGACTGGGTTTTTCTCTGTGCTTGAATCTGATTTGTTGAATCCTAGTACCATCAAAGAGGCTTGTACGTCTGTCGGAGCTGCCAAGTATGGGAGGCCAATTGGATTAGATGAGAAAATCAAGGTTGATCTTATTGTCATTGGCTCGGTTGCTGTTGATCCAAGGACAGGTGCTCGACTTGGCAAGGGTGAGGGGTTTGCTGAACTTGAGTACGGGATGCTGCGATTCATGGGAGCCATTGATGACTCAACACCAGTTGTGACAACTGTGCACGACAGTCAATTGGTAGATGATATTCCGATTGAAAAGCTATTAATCCACGATGTACCTGTTGACATCATCTGCACTCCAACGCAGGTCATTTTTACCAACACATCAATTCCAAAGCCTCAAGGGATTTACTGGGACAAATTGTCTCCTGAGAAGCTGGGGCAAATTAGAATACTTAGAGAGCTCAAGAGAAGGATCGAACGGGAGACTGGACAAAAGCTTCCGTGTGGCCCATCTGAGAAGCTGCCTCCCACAGCTCGACGAGGGAGAATGGCTCCGCCGTCGTCTCTCACTCCTCTTCCAGTCCCACCGGAGCTCCACGTCACCAACCGCGAAACGCTCCTCAATTCACTTCGCCGCCACCTCTCTGAATCTTCCCGCCCCCTCTACGGCTTCGTTCTCCTCCAAGGAGGCGAAGAGCAGAATCGCTATGACACTGATCACACCGAGCTCTTCAGACAAGAGAGTTACTTTGCTTACTTGTTTGGCGTAAGAGAGCCTGGTTTCTATGGAGCTATAGACATTGCAACAGGGAAGGCTGTTCTCTTTGCTCCGAGATTGCCTGCTGAATATGCCGTTTGGTTGGGAGAGATAAAGCCTTTATCTTACTTCAAGGAAAGATATATGGTTAGCACGGTACACTATACTGATGAGATCGCAACAGTTTTGCATGATGAATACAAGGGATCCGGTAAACCTGTATTGTTTCTCTTGCATGGGATCAACACTGATAGTGATCTATTCTCGAAACCCGCGGAGTTTCAGGGGATTGATAAGTTTGACACAGATTTGACTACCTTGCATCCAGTTTTGACTGAATGCCGTGTTATAAAATCAGATATGGAGCTTGCCCTTATCCAGTTTGCCAATGATATAAGTTCTGAAGCTCATGTGGAGGTCATGAGAAAAATTAGGGTAGGCATGTACGAATATCAGCTGGAAAGTATGTTTCTTCACCACACCTACATGTATGGTGGCTGTAGACATTGCTCGTACACATGTATTTGTGCTACTGGTGATAATAGTGCTGTTCTCCATTATGGGCATGCAGCAGCTCCGAATGACAGGATCTTGGAAGATGGAGATTTGGCATTACTTGATATGGGAGCTGAATACAACTTCTATGGTTCTGACATCACTTGTTCTTACCCAGTGAACGGAAAGTTTACCCCTGACCAAGCACTTATATATAATGCTGTCCTTGATGCTCACAATGCTGTCATATCCACAATGAAGCCTGGAGTAAGCTGGCTCGATATGCATAAACTAGCAGAAAAGGTTATTCTTGAATCATTGAAGAGAGGGAGGATCCTAGTCGGGAatgttgatgatatgatggTCAAACGACTGGGTGCTGTTTTTATGCCTCATGGTCTTGGGCATTTGCTTGGTATTGATACTCATGATCCTGGTGGCTACCCAAAGGGAACGGAGAGATCAAAAGAACCTGGATTGAAGTCTTTACGTACAACAAGAGAACTCCAAGAGGGAATGGTGATAACGGTAGAGCCTGGTTGCTACTTCATTGATGCTTTGTTGGTTCCAGCTATGGGAAACTCAAATACTACCAAGTTCTTCAATCATGAAGCAGTTAGTAGGTTTAAAGGTTTTGGTGGAGTTCGAATTGAAAGTGATGTGCTTGTCACGGCTAACGGTTGTAAGAACATGACAAACGTTCCTCGGGGAATATCGGAGATTGAAGCAGTAATGGCAGGGGCGCCGTGGCCACTTGATAAA------ATGGCGTACTTGAGCATGGGAGAAGCTCACAGAAGAATTACCGACTACCTCAGCCGCTTCTCCGATGCCGTTTCGACCCAGGACGGAGCTTCCCTCAAgcatctcctctctctctcctccaacaGCCCCGCCCTCCTCTCCCTCGCCGACGCCCTCAACGTCTTCCAGGACTTCAATAGATTGATCAAACAGTCCGATAACGACTCGCAGTTTGGCGAAATTCTGGTGCATCTCTTCCGGGCTTTTCAGAGCTACCGAATTGGGAATTTCATTGATTCCTATCAGGCATATGAAAAATCTGCaaaTGCTTTTATTCAGGAGTTTCGGAATTGGGATACGGCCTGGGCTTTGCCAGCATTGTATGTCATTGCTTATGAGATTAGGGTTCTAGCTGAGAGGGCTGATAAGGAATTGGCTTCTAATGGAAAGTCTCCAGAGAAGTTGAAGGGAGCTGGTTCTTTCCTTATGAAAGTCTTTGGCGTTCTTGCTGGAAAAGGCCCGAAACGTGTTGGAGCATTATACGTCACTTGCCAGTTGTTTAAAGTTTACTTTAAGCTTGGTACAGTTCACCTTTGCCGCAGCGTCATAAGGAGCATTGAAACTGCGCGAATATTTGATTTTGAGGAATTCCCTAAGAGAGATAAGGTCACCTATATGTATTATACAGGTCGTCTGGAAGTTTTCAATGAAAATTTCCCCGCTGCTGATCAGAAATTATCATATGCCTTGAAGCATTGCAATCCTCAGCGTGAAGTAAATATAAGGATGATATTGAAGTATTTGATACCTGTGAAGCTTTCATTAGGCATCTTACCAAATGATTGGCTTCTGGAAAAGTATAACCTGGTTGAGTATAGGAATGTTGTACAAGCTCTAAAAAGAGGTGATCTTCGACTTCTTCGGTGTGCTCTTGAAGAGCATGAAGATCGGTTCTTAAGATCAGGTGTATATCTTGTCCTAGAGAAGCTAGAACTCCAAGTCTACCAGAGATTAATAAAGAAAATTTACTTCATTCAAAAGCAAAAGGACCCGGTTAAAGCTCACCAGCTGAAATTAGAAGTAATTGTTAAGGCTTTGAAATGGCTTGAGATAGCCATGGATGTCGATGAGGTGGAGTGCATAGTGGCCATATTAATATACAAAAATCTTGTAAAGGGATACTTCGCTCACAAGAGCAAAGTTGTGGTTTTGAGCAAGCAAGATCCTTTCCCTAAATTAAATGGAAAGCCTGTCAACTCACTAATCAGACAAGGAACAAGGTCCCTCCTAATCCCA------AATTTCTTCCGCCGGTTCACGACAACCGAGTCGACTCAGCCCCAACTCGCCGCCGCCCCATCCCCGGTCGACCCGGCCCGCCTCCTCCGGGTCTGCACCATTCTCTACCAGCAACAGAACTCGCCCGAGTCACGTCTCCACTCGAACCTCAACTCCTCCGCCTTCCAACTCACCCACGAGTTCTTCCTCCAGGTCTGCAACTCCTTCCCCCTTTCATGGCGGCCCGTCTACCTCTTCTTCCGCTACACTCAGTCCCACCCCGATTTCACCCACACCGCCGTCTCCTTCAACAAAATGCTCGACGTCATCGGCAAGTCCAGGAACATCCAGCTCTTCTGGGACACCCTCCATAAGATGGGACGTCGTCGTTTGGTGAATCGCAAGACTTTTCTGATTGCTCTCAGGACGCTGGCCAAGGCCAGGGAGTTGAACAAGTGTGTCGATTTCTTTCACGCCATGAATGGGTTTGGATTTGGGTACGATTTGGGGAATTTGAATATGGTGGTTGAGGATTTGTGTGGGTCGAAGCTCGTCGTTGAGGCGAGATTTCTGGTTTTGAAGCTGAAGGAATCGATTCGGCCCGATGGGTTTACTTACAGGTGTTTGATTCAAGGTTTTTGCGATGTGGGTGATTTGATCGAGGCTTCAAAGATTTGGAATTTGATGGTGGATGAAGGGTTCGACCCGGATATCGATGCCGTTGAGAAGATGATGGAGACCCTTTTCAAGACGAATCGATACGGCGAGGCGCTGAAGGTTTTCCAGATGATGAGGGTGAACAGAATGGAGGATTTGGGTCTCTCAACTTACAGGCTTGTGATTGAGTGGATGTGTAAAAGGGGCAAGATAGAGGAAGCACATGAGGTGTTTGAGGAAATGCACAAGAGAAGGATTGAGGCAGATAATTCGACATTGGCGTCACTGGTTTACGGGCTTTTAGCAAGAGGACGAGTTACAATGGCGTTCAAGGTTGTGGAAGGGATCGAAAAGCCGGATATTAGCTTGTACCATGGGTTGATCAAGGGGCTTTTGAGGTTGAGAAAGGCGCGCGACGCGACGGAAGTGTTTAGGGAGATGATCAGAAGACGGTGTGAGCCTAACATGCACACTTATATCATGCTATTGCAAGGGCATCTGGGGAAGAGAGGGAGGAAGGGATCGGATCCTCTGGTGAATTTCGACACCATTTTTGTTGGGGGTTTGGTGAAGGCAGGGAAGTCGTTGGAAGCCACCAAGTATGTGGAGAGGGTGATTAAAAGAGGACTCGAGGTCCCTAGATTTGATTACAACAAGTTTTTGCACTATTACTCAAATGAAGAAGGGGTGGAGATGTTTGAGGAGGTGGGGAAGAAGTTCAGGGAGGTCGGGTTGGTGGATTTGGCGGATATTTTTCAGAGGTACGGGGAGAAAATGGCGACAagagatagaagaagaaatagGGCAGTAGAGACGATGGCGGTCAGTACTGCGGCATCTTCAGCTACCTGCAATCTCAACCACACCAGCAACTTCCTCTCCACCAAACCCCACTTCAGTTTCATTTCTCGCAACTTCCCCGCCAAATCAAGGCCCTCAACGATCGTTTCCATGGCGCCCCAAAAGAAGgTGAACAAGCTCGACGGCGGCTGGGAGAAGAAGTGGTACGGAGCGGGAATTTTCTACGAAGGGGCGGAGGAAGTGGAAGTCGATGTCTTCAAGAAGCTGGAGAAGCGGAAGGTCCTCAGCAACGTCGAGAAGGCGGGGCTTTTGTCCAAGGCGGAGCAGCTCGGGGTGACCCTGTCGTCGATTGAGAAATTGGGGCTGTTTTCGAAGGCGGAGGAACTCGGGCTGCTCAGCCTGCTCGAGAAGGTGGCTGGATTCTCCCCAGCCGCCTTGGCCTCGGCATCGCTGCCCATATTGGTGGCGGCTGTGGTGGCGGTCGTGGTTATACCGGATGACTCGACGGCCCTGGTGGCGGTGCAGGCTGTGGTGGCGGGCGTGCTTGGGGCTGGCGCTGCTGGATTGTTAGTTGGGTCAGTTGTCTTGGATGGCTTGCAAGAAGCTGATATGGCATCAGCTCTGGCCTCCCCTTGTCTTCCCTCGGCTTATTTCTTCAACAACAGTGTAAGTTCAAGATTTTGCTGCTGTTCATCGGTTCAAGCATCCAAGTCCAAATCTTACTCGAAACGTTTCGGAGTCAGAGCCCTCAAGGAGAAAACCGAGGAAACAAAAGCCCCATCTGCAGAT---TCAGCCGACGAAGTTACTAAAAAGTACGGCCTCGAAGCCGGTCTGTGGAAGATATTCAGCTCAAGagaggaaggaaaggaaggagaagag---aagTCAAAGGGAGATGAAGCCAAGAAGCTGCTAGCAAAATATGGAGGGGCATACTTAGCCACATCCATTATTCTCTCTTTAATCTCGTTTTCCTTATGTTATGCACTCATCAGCGCCGGCGTCGATGTCCAGGCTTTGCTGCAAAAGGTGGGAATTTCCGGCAGTGAGACCGGAGAGAGGGTTGGGACGTTTGCTTTGGCATACGCTGCGCACAAGGCCGCGTCCCCAATTAGGTTTCCTCCGACAGTAGCTCTCACTCCCATTGTCGCCCGATGGATCGGAAAGAAAGTTGAGAAGGAGGATATGGTTTATCACTCTAGTTTCGTCAACGATGAAGGTATCACTAAAGCTTGTGGGTGCCCTCTGTTGCCGTTGAAAAGCCACATAAAGGGACCTGCCCCGGTTTCAGAGCAAGATAGAGCGGATATTGTTGATGAAGCTATTTCATTCTTTCGCGCTAATGTTTTCTTTAGGAACTTTGATGTTAAGAGCTCGGCCGATAAGCTCCTCATTTATTTGACATTTTATATCAATGTGGCTTTGAAGCGGCTTGAGGGTTGCAGAACTTTGGCTGAAGGAACCAAGGCCATTATTAATTTGGGACTAGAAAAAGTTCCTGTTCCTGGAGAGCCGAGTTTCCCTTTCCCGGGACTTTTCCCTCTTCCTCAGTCCCAGCAGGAAGCAGAATTGCTGAGGAATTATTTGAAGCAGATACGGGAGGAAGCAAGCGGTAGATTATTGAGCGTTGCTTATAGACCGAACGGGACTCCCAATAAGTGGTGGTTGGCGTTTGCTAAAAGGAAATTTATGAACATCATTGTTCCATCAATGGAAACCAGGACTACCCAAAATGGTAGTTCTGGTATCATGTGGTTCTTCCGGGATAAAGGTTTTGATGATAAGAGCATTCAGGATATGCTCAAAAAGTGCAAGCGTCTCGAGAATTCGCAAGCAGAAAGAGCCTCCGAGAATTGGGCTTATTTGAAGAGTATTGGCATTCAGGAGAGAAAACTGCCTTTTGTTGTTTCGAAGTGCCCCAAGATACTTACTTTGGCTCTCCACGAGAAGCTCATTCCTACGGTTGAGTGCCTTACCACGCTTGGTACCAAACCGCGTGAAGTTGCGTCTGCCATTGCCAAATTCCCACACATTCTGTCCCACAGTGCGGCAGAGAAGCTTTGTCTGCTTTTGGGCTTCTTTGAGGCACTGGGAATTCCTCCAAAGCAACTTGGAAAAATGATTTTGCTCAATCCAAGGCTCATCGGCTACAGCATG------AAGCTGTGTGAAATTGTAAAATTTCATGCTAATCTTGGCCTTTCCAGAGAAGGGATGATTGGAAAAGTACTGGTAAAGAATCCGTTTTTCATGGGTTATAGCGTTGACAAAAGATTGCGCCCTACGGCAGAG---TTGAAATCAGTAGGTCTCACAGAGCAGGGTCTTCAGACAGTGGTAATGAACTTTCCAGAAGTATTGTGTAGAGACGTGGACAAGATTCTGAGACCCAATTTCGAATATTTAAAGAGAAGTGGATTTGAAGATGGCCAGAtaacgGCTTTGGTGTCTGGTTATCCACCCATTCTGATCAAGAGCATCCACAACTCTTTAGAGCCAAGAATCAGGTACTTGGTAGAGGTAATGGGAAGACAAATTGATGAAGTCGCTGATTATCCTGACTTCTTCCGCCATGGTTTGAAGAAAAGAGTGGAGCGGCGACACAAGCTTTTGAAACAGACAACAACTGATTGTAGCTTGAGTGAAATGCTGGACCATAATCAAAACAAGTTCGTAACgaagtttggtttggttATGGACGACGGCGGCGTTTCGAAAGCAGTGGCAGTGGTGGCCTGCGCTGCCACGGCGCTGTTCTACGTAGCCATTCTCTACGCCCCGACTCTGATCCTCCgtctccctcctcctccttccttcaAGAACTTCATGATCCGACGGTTCTTATGCGCCGCCATTTCATCCGTCGTCTCAATCGCCGTCTCCGCCCTCCTCCTCCCTATGAAAAGCAGGGAGGTATCATCTCTGTTAAGTGTATACGGAATCCGAACGGACCATATTTGGCAAGCCATGGTCTTTCCTCTGTCGTTGACTGCTCTCATGTATGCTGGATCCTTGGTCCTTAAGGTGCTAATGCTAGTGAGTTCATTGAGGGAGGATATGAATTATGGTGGAGGCTTTTCGTTCGTATATATCAAAAATGTCTCACAAGAGGCTGTTGCCTGCACGCGCTCAGTAGCTTCCAATGTCTTGGTTTGGCGTAATTATGTTGTGGCTCCTATTACCGAAGAGTTGGTGTTTAGAGCATGTATGATCCCATTACTTCTCTGCGGAGGATTCCAAAAATCCACAGTCATCTTTCTCTGCCCCATTTTCTTCAGTTTGGCACATTTAAATCATCTAATGGAGGTCTACAGCAGGCAAAACTATAACTTGATCAAAGCCTTCAAGGTTATAGGTCTCCAGCTTGGCTATACCGTCGTCTTTGGCTCATATGCATCTTTTCTGTTCATTCAAACTGGACATTTTCTTGCTCCTTTAGTTGCTCACGCGTTCTGCAACTTTATGGGATTGCCTGTGCTAGTTTCACGAGGGAAAGGGTTAATAGCCGTGGCGTCTGTAGCTGGAATTGTGGGTTTCCTGTGCTTACTTTTTCCAATGACGCACCCAGATTTGTATAATGATAGGACAGATAATTGCAGATGTTGGCAAGGATATTGTTCTGGAAACATGGCCGTCTCCTCACTGCGACTCCCCTTCTCCCTCTGCCTCCCAAAGTTCCCATCCCGCACCTTCCATTTTTCAAAGCCAATTTTACCCCTCAGACTCAACCTTATTTACTgctgctcctcctcctccctctaTACCCCCGTACAAACCTCAACCTGCTCCCACAAATGGCAGTCCGTACGAAAGAGGAAAGTGGTTCTCCGGGTCGGGTACGTCGGCACCGAGTACCGAGGCTTGCAAATGCAACGAGACGAAAATTCATTGTCCACTATTGAGAAAGAGTTGGAAACTGCCATATATAACGCGGGCGGTATCCGTGAGAGTAATCTGGGGAACCTTAACAAGATTGCGTGGGCCAGGAGTAGCCGGACTGATAAAGGAGTTCACTCTTTAGCAACGATGATATCATTGAAAATGGAAATCCCAGAGAATGCATGGGTTGGAGACCCTTTTGGCATGGATCTTGTGAATCACATTAACTCTTATCTGCCTTGTAATATCAAAGTTTTCAGCATTTTGCCTGCGCAGAGGAGCTTTGATCCTAGAAAGGAGTGTAATCTCCGCATGTATTCATACCTCCTTCCTGCTGAGGTTATTGGAATCAAAAGTCACTTCAACGCAGATGAAATTGATTATCACATCTCAGACTTCAATAAGATATTAAAAGCTTTTGAGGGAGAACATCCTTTTCATAATTATACTATACGATCTAAATACAGATCGAAGTATCCTGCAAAACAATCACCCAAACATGGAAAAGTGTCGATAGCAGGTAGATCAACCAGAGAGGCAACAGCCTCTGAGTCTGAGGAAAGTGACGGGGAAGAATATTTTGATGAAACATATGCATCAGAATCAAATGCTGAGGAGCTGAACCAAAATTCTTCGTTTTCTAGCAATAGTGAGGACAGCTTACTCGATGCTTGCAAGAAGCAGGGAGATGTTCTAAAGGTTCAAAGTGCTGGTTCGGTCATCCGTGCAAGATGGTTATTTGAACCTGATGAAAGAGATAGAATTGGTGCTTCTCATTTcagaaagatttttcagtgctCTTGTGGGAAGCTGGAGAAATCGCTTGGACATGATTATGTTGAAGTTTCCATATGGGGAGAGTCTTTCATGTTACATCAAATCCGCAAAATGGTTGGAACTGCTGTGGCTATAAAGCGCGAGTTACTCCCTAGAGATGTTTTGACATTGTCACTGGCCAAGTTTTCCCGGATAGTCCTACCACTTGCCCCATCTGAAGTTTTGCTTTTAAGAGGGAACAGGTTTTCAATTAGAGTAAAA------AATGTAACAAGGCCTGAAATGACGACAATGGTTGAATCAGAAGAAATAAATAAGGCGGTTGATGAGTTCTTCATATCTGTTATGTTGCCTCAAGTTACAAAGTTCTTAGATCCTTCAGGATATCCTTGGAATGAATGGGTTGAGAATTTGGATAGAAACACAGGCATTCCAGATGCAGAATTGGATGAAGTCAGGAACGCTTGGAAAGTGTGGAAGGAAAAGTTTGACGGTTTTGCATCAGTCCGAAACCAAAGAGACAAAATGGCTGACGACCTGTTTGAAGGCCTCCCTCCGCCGTCTGCagaccctcctcctcctccttctcctgaAATTCAACTCCGGCAACCGCAACCGGAACCAAAAACGGCTTCTTTTAGTTGCGACTCTTCTTCCCCTGCTCCT---CCTCCACCTGCTGCCCCTAAACCAATTCTCAAATCCGCCCTCAAGCGGCCGAATCCCGCCGAGTCGACCCCAGAAGAAACTGTGccggaaaaaaagttgaggttcaaAACCACGACGGATGCCTCAGAGCAACAGGTGATAGAGGCGATGCAGAAGATAGCCTCACATATAAAGACTCCTGCGAAATTTAGTAAGGCTTCAAAGCTTGCCATCCAGCTTATTCAGGCGGGAAGTGTGAAAGCTGAGACTAGTGATTACTTTTTTGCTATACTAGAAGCCGCAATGGAATCTCCTACTTCTTGTACGGATCCTTCCATGCGAGCTGATTACCATGCATTGTTTTCAGCAGCACAAGATGCCTCTGAGTGTCTCGCTAAGAAGCAAAAGAATCAATTAACGACATGGACAATCAGGGCAGTGATGGCAAATGAATTATTCACCGATGACAGCTTCCTGTTTTCAAAAGCAGCTGGACGATTAAAGGAAGCCATTTCTAATCTGCCTGTTGCAACCGAGGATGATGACAGAGAGGAAGCAGCTGTGCTGGAAGATGGAACAAAGATAGCAGATGAAGATGACCAGACGAAGCAGGACGTGACTTCAGCTGCACCAGCGGAA---AATATTGATGAGTTGTCTGATCCTTTTGGGCTTGATGCATTTTTAACTCCTGCCTCAACAAAGAAAGATGATAGAACAAAGGAGAAAAAAGATAAC------AAGATCacgaaggaggaggaagagaccAAGAGATTCCTCAGGTCAAAAAGGGAAGCCTTGGTTCTTTGTTTAGAGATAGCTGCTAGGCGTTATAAAACCCCATGGTGCCAAACAGTCATAGACATATTAGCAAAGCACGCCTTTGATAACATAGCAAGGTTCACATTGAAACAAAGGACTGCCATTGAGAAACTTTGGGTTTCCATACGGGAACAGCATAATCGTCGAAAACAAGGGAAATCTGTTACTGGGAAACTTGATGTCAATGCTTTTGAGTGGCTGCAGCAAAAATATTCTACTGAGAAGATCAGCATTCGGCACTCTGTTAGTGGTAGCGGAGGTCGTAAAACTGAAACGTGGCTTGGAATGCGAAGCGAAAACAAGACGAACCGTTCCAAACAATCGTCATCAGGAACTCTTGCTGACATATCACATGAGGCTGTCAGCAAACTTCTGGGGCGTGCCAATAAAACTGGGAAAAGGAAATCTAACAATAGTCTGCGTTCATGTGATTCAATCGGAAAGCCTGAGAGTGAGCCAAAAAGAGACAAA---GATGTCGATTCAAGAGTCAGAGGGAATATTTTGGAATCTGAGGGTTGTAGTAAAGATGCGAAGCGAAAGGTCTCTGCAGAAGAGAAAGTTGATGGGGAAAGCTTTGGATGCGCTTCCACAAACATTAGGGAAGAACTGGATGACTCAGATTGGGAAGAGGGTTCAATACCCATTTCTAATTTCGCTGGTGATCATGAAGTGACTATTGAATTAAATGAGACGCCAGATTCTACAAGAAAGAAACGTATCCATCGGGCTTCTGCTGAAGATAAGGAACTGGCTGAGCTTGTTCATAGGGTTCATTTACTTTGTTTACTTGCACGGGGAAGGTTGATTGATAGAGCTTGTGATGATGCTCttattcagGCAGCTTTACTTTCTCTGCTTCCACTACACGTGCTGAATACATGCAAGGTTGCAAACCTTACTACAAAGGATTTTAGTCCTCTAGTCTTCTGGTTTCAAAGTAACTTCCGTGTTCGAAGTACAAGTGTGAGCAGGCCATTTTCTTCGGGTCTGAAATTTGCCCTTGAAACTCATGAAGGAACTCAAGAAGAGATTGCTGCTTTGTCTGTGGCACTCTTCAGAGCATTAAATCTGACAACCCGGTTCGTCTCGGTTTTGGATGTTGCCTCTTTAAAACCAGAAGCTGGCAAGACTGAATATTCTAGTGAAGATGCAAGCAGATCGAGTAGGAGAATATTCATTTCTTCGACCCCAATGGTGGCTAGACAAAAG---GTCTCTGTCTCTCCTGCCAAATCACTTTCATGTAATACGAGTGGCAATGTCTATGGAACTTCTCGGGCGTGTTCAAGCGAAAGTAAGGACCCCACAAGAAACAATACTCTGCCCACAAGCTCTGGTATCGCTTATGTGATGAATGATAAATTGTCAGATACTTCTGCAACA------CGATATGACATCTCTCAAGCAACCGTTAATGAGAAATCTCCGGGATCAAAGAGGAAAGGGGATCATGAGTTCGAAATGCAGTTGCAAATGGCTCTTTCTGCCACAGCAGTGCCGACTGCAGATAGAGAAATGGGTTCAGGTCAGAAAGACTTGAGTGGAAATTTTGCAAATTTCCCTGAcccaaaaagaatgaaaagaatTGTTTGTGAAGAATCACAAAACCCCTCCCAGAGTATCTCTACTGCGGTTGGCTCGAGAAAAGAAGGATCTCCTTTGTACTGGGCGGAAGTATACTGTCAG---------------GGGAAGTGGGTGCATTTAGATGCTATCAATGGAATTATTGATGGAGAGCAGAAGGTTGAAGCCATAGCTGCTGCATGCAAAACGTCTTTGAGATATGCAGTTGCTTTTGCTGGGAATGGGGCGAAAGATGTGACTCGCAGGTACTGTCTGAAGTGGTATCAGATAGCTTCACAACGAGTCAATTCAATATGGTGGGACGCAGTACTGGCACCCTTGAGAACTTTAGAGGTGAGAGCAACATGTGGCATAGTTAAGTTGGAGAAAGAAGGGAATGGTGTG---ACCATGGATTATCATCCAACTATGATTGATGCTTCCCGAAATTCTCTTGAGGATATGGAGTTGGAAACCAGGGCCTTAACTGAGCCTCTTCCAACTAATCAGCAGGCCTATAAAAATCATCAACTATATGCTATAGAAAAATGGCTTACAAGGGATCAGGTACTTCATCCGAATGGtcctgttttgggtttttgttctGGTCATCCAGTTTACCCTAGGACATGCGTGCAAACACTAAAGACAAGAGAAAGATGGCTGCGGGAGGGGCTACAAGTTAAAACCAATGAGCATCCTGTGAAGgaGTTGAAACGTTCTCCAAAAGTCCAAAAGGCACAGGTACCTGAATCTGAGGATTTTGttgggggtaattcgaaacgaACTCTTGAACTTTATGGGAAGTGGCAACTTGAACCATTGCATCTGCCTCATGCTGTTAATGGGATAGTGCCAAAGAATGATTATGGTAATGTAGAAGTATGGTCTGAGAAGTGCCTTCCGCCAGGGACTGTGCATTTGAGGTTGCCAAGGCTGTTTTATGTTGCCAAGAGACTGGAAATTGATTATGCTCCCGCCATGGTTGGTTTTGAATATAAAAACGGTCAATCGTTTCCTGTCTTTGATGGTATAGTAGTCTGCTCTGAGTTCAAGGATGCAATATTGGAGGCATATGCagaggaagaggaaagaagagacgctgcagaaaagaaaagaaacgaaGGGCAGGCTATTTCTCGGTGGTATCAGCTTCTCTGTTCGATTGTAACTCGACAAAGGTTAAACAACCGCTATGGGGACTCCCCCTCTTCTGTAGCATCAGTTGACACCAACAAGGTGAATAGCAACATAGACGTACAGGTTGATGATTGTCAGAATGATAAGCAATCTCTTGCATGCCAGCAAAATGTGCCTGAAAAGAGGACAGCTGATCCATCAGCTTCCATGCCCGAAGATCACGAGCATGTATTCTTGACCGAAAACCAGAGTTTTGATGAGGGAAACTTGGTGCTGACAAAGAGGTGTCAATGTGGATTCTCAGTGCAAGTTGAACAACTGatggcGTGCAGTGCTTCAGGTTGCGAATCAAATTGCTACAAAACCcaacaagaagaagatgaagatgtcaAAGACAACAACAATTACAAATCAATTTCTACAAACACTAGaaacaacaacagcaacagtAATTTGTGCCTCAAGTGCAAGGCCAATCAACCCATCTCTTCCAACACCGACGGCGGCGGCGACGATGCGCGCTTCTGTGCCGATTGCTTCCGCGGCAATCTCTTCGGGAAGTTCAGGTTCGCTGTCACCTCCAACGCCATGATTTCTCCTACTGACAATGTCCTCGTTGCCTTCTCCGGTGGCCCTTCTTCCAGGGTTGCTTTGCAGTTTGTACATGAGATGCATAATAAAGCACAGAAGAATTTCGATGCAAGTAGGGATAGATCGTTGCCAGTTTTTGGGGTTGGAGTTGCATTTGTTGATGAGAGTTCTGTTTATTCTGTTCCGTCTGGTGAAGTAGAAAACGCAATTGAAGATATTAGATTGATCGTGGAAGACCTAGCTCCACCAACAAAAGAACTGCATGTTGTACCAATTGAAAGTGTATACTCTTCAGATTCTGGTGATGGAAGGGGTAGATTAAATCAGTTGTTAGAAGCTGTTCCAGATGCTACTGGGAAAGAAGATCTTTTGCTTCACATGCGGATGTTGGCATTGCAAAAGgtTGCCTCTGAAAAGGGATACAACAGACTTGTGCTTGGATCATGCATATCGAGGATTGCTTGCCATGTTATTACAGCCACTGTCAAGGGCCAAGGATATTCTTTACCAGCTGATATACAATATGTTGATGCAAGGTGGGAGATCCCAGTGTTACTTCCTCTCCGTGATTGTCTTGCACGAGAGCTGACCATGCTTTGCCGCCTTGATGGTCTAAAAACTGTGGAGTTGATGAGAAGTCCTAGTACTGGAATAAACGGCTTGGTCTCATCATTCGTGACACTTTTGCAGGAAGAAAATCCTTCTCGAGAGTGCACAATTGTGAGAACTGCTGGAAAGCTTATCCCATTTCATTTTAACGGAATTCAAGAGATAAATGACTCTAAGGTTTCTTTGGAAACTCGAAGGCGTCTGAAGAGATATAACCTTAAACCTAATGAATCTTTTTCCTCAGAGTCATTCTGCTTTATCTGCAATAGCCCACTCAGCCGATCTGACTTGCTAAGTTTGAAGAATTTTGAGGACCACAAAACAAAT------------TCTGTCTGCTGTTTAAGCTGCCAGTTTCAGATACTTCCTGAAGACCCCTCATCAATAAATCAATTTTTTACTCTTTTTCCTCGGCAGCTGGCTGCTCGAGCAAAGCATGACAATCTTGACCATTACAGTGTCCTCAGGGAACAAATACAAGATTGCTTGCTCTCAGAAGGTGAAGATGAGACTATGGATAGCAACTATTCAGCTATCCCTAAGAAGTCGTACGTAGAATTGCAATCGCAGTATGATTctgaaaacccagaaaatcttTCAAAATCCCATTCCAAATTGTCGAATTTTGATGAGGAAAGCTTTCTAGATTCCAATAATTTGAATGGGAATGATGGCAGTGATGATTTCAGTGATAATCTTGATTTCGATATTGGTAGTTACCCTTTAATTGTTGAGGGGTCTAAGAATGGGTCTGGAATTTCCGGGGCGGTGTTTAATCTTACGACGTCGATTATTGGGGCTGGGATTATGGCTTTGCCTGCTACCATGAAGGTTCTTGGCTTGGTTTGGGGGTTTGTTTTGATAATTTTGATGGGTATTTTGTCAGAAATTAGTGTTGAATTGTTGGTGAGGTTTTCGGTTTTGTGTAAGGCATCGTCTTATGGGGAGGTTGTTCAATGTGCGTTGGGTAGGCCCTGGAGGATTGTGTCGGAGATCTGCATAATTATCAATAATGCAGGGGTGTTGGTGGTGTATTTGATAATTATGGGTGATGTCATGTCTGGTTCACTCCATCATATTGGGGTTTTCGATCAATGGTTAGGACATGGGGTTTGGGATCATCGAATGCTTCTGATTTTTGCTGTGGTGGTGGTTTGTCTGGCACCACTTTGCGCCTTGGAGAAGATTGACTCCTTGAGCTTGACTTCAGCTGCTTCGGTAGCTCTTGCAGTTGTGTTTGTTGTAGTTGCTTGTGCTATTGCGTTTATTAAGCTTGTTGAAGGGAAAATTGATTCTCCAAGGATGTCACCGGATTTTGGGTCGACCAAGGCAATCTTGGATTTGCTTGTGGTGATTCCTATCATGACCAATGCTTATGTTTGTCACTTTAATGTTCAACCTATATACAATGAGCTTGAAGGCCGGTCTCCTCAAAAGATGAATCGGGTTGGAAGGATCACAACTGTTCTTTGCATTGTGATCTATTCTTTGACAGCCATTGCAGGATATCTACTCTTTGGGAAAGATACAGAGTCTGATATTCTGACCAACTTTGATAAAGACCTTGGAATCCGTTTCAGCTCAGCACTGAATTATATTGTCAGGGTTGGGTACATTTTCCATTTGCTTCTTGTTTTCCCTGTTGTCCATTTTTCCTTGAGGCAAACAGTGGATGCCTTGGTGTTTGAGGGATCACCTCCGCTCGTGGAGAGTAGGAAGAGATGTTTCGCATTGACACTGGTTCTGCTGGGACTTATTTATTTAGGATCTACCGTGATTCCCAACATTTGGACAGCATTTAAGTTTACAGGGGCAACAACTGCCGTGTCATTGGGGTTTATATTTCCTTCCCTCATTGCTTTAAAGTTAGGTCGGAAAGGGGAAGGCTTGAGCGTTGTAGAGAAGACCTTGTCATGGTTCATGTTAGTAATGGCAGTAGCAGTCAGCATTGTTGGAATTATTGGCAATATTTATAGTCTCAGAAGCAAATCTGAAATGGATTCTGCTTCTGTGAAAACGTTCCTGCTCGATGTTAGAGCTTCTGCGAATTCGTTGTTGTCGCAGTACGAGCCTCTGGTTCTGGTTTCTGCTCCTCTCTTTGCTCTTCTTGTCGCTTCCACGCTTCAATCGGCTATCCATGGCCTGCAGGAGAAGGGACTCAAAGCCACACTCCTAGGGTTCTTCATGAGCTTCATCAAGTTGGTTCCTGGCGTCAAGAGTTACATCGACGCTGAGAAGCAAAAGGTTGTGGATAAGTTACAGTCTGGTGGTAAATCTGGAAGAGAAAGTTGGAGAACTGAATTGCCTAGCACGGGGTTGGGAGTGGGAGTCATAGAGAAAATGAAAGACGAGAAAAGTAAAGATGTGGCTTGGCAAGGAAAATGCTCGGGTGCAGTCTACATTGGGGGAAGCGAGGTTGAAGGACATTTTTCTGTAATTAATGAGGCATGCTCAATGTTTGCACATACCAATCCATTGCATATGGATGTCTTCAAAAGTGTGGTACGGTTTGAATCGGAAGTTGTTGCAATGACTGCTGCACTGCTTGGAAGTAAAAAGAAGTCTTCTGGAGGACAAATATGTGGAAACATGACATCCGGAGGAACTGAAAGTATATTATTAGCT---GAATCATCACGAGATTATATGAAAACCAGGAAGGGGATTAAGAAACCTGAAATGATAATACCCGAATCTGCTCACTCTGCATATGACAAGGCTGCGCAATATTTTAACATCAAGCTCTGGCGTGTCCCTGTAAATAAAGAATTTCAAGCGGATGTCAAGGCAATTAGAAGACACATTAATAAGAACACCGTTTTGATTGTGGGATCTGCACCTGGTTTTCCTCATGGCATTGTTGATCCTATTGagGAGCTTGGTCAATTGGCTTCTAGCTTTGACATCTGTCTGCATGTTGACCTTTGTCTTGGCGGCTTCGTATTACCTTTTGCTAATAAGCTCGGGTATCCAATTCCACCCTTTGATTTTTCAGTGAAAGGAGTGACATCAATATCAGCAGATGTACATAAATATGGGCTGGCTCCTAAAGGAACTAGCACAGTTCTGTACAGAAACCATGACATCAGAAAGCATCAATTTGTTGCTGTTACCGAGTGGTCCGGAGGGCTATACGTGTCTCCAACCATAGCCGGAAGCAGGCCTGGTGGCTTGATTGCTGGGGCTTGGGCAGCTATGATGTCTTTAGGGGAGGAAGGGTACTtggaaaacacaaaaaacatCATGGAAGCATCAAAAAGACTTCAGAAAGGAATAGAGGAAATTCCGGAGCTGTTTGTCATTGGAAAGCCAGACATGACAGTTGTAGCATGGGGATCTAATGTTGTTGACATATTTGAAGTCAATGATATCATGTCATCTAAAGGCTGGCATTTGAATGCATTGCAAAGACCCAACAGCATTCATATCTGCGTGACGCTTCAACATGTACCCGTCATTGATGACTTTCTCAGGGATCTAAGGGGATCCGTGAAAACTGTCAAAGAAAATCCAGGACCGATAAGCGGAGGGCTAGCTCCCATTTATGGTGCTGCAGGGAGGATGCCGGACAGAGGTATGGTTCAGGAGTTGCTGGTAAATTACATGGACGGTACATGCATGGATTTCAAACAAGAAGAGAGTAAGACGGTAACCATGGACTCTACCAGTCAGGGGATCGAGGGTTCATCTGTTAAGATAAAGGTGTTGTTCTTTGCCAGGGCTCGTGGTCTAACTGGCTTGAGTGATATGCCACTGGAGGTGTCCTCTGGTAGTACTGCCCTTGATTGTTTAGATAAGCTCATTGCCATGTTTCCAAGCTTGACAGAGATCCGCGGATGCATGGTGCTTGCTCTTAATGAGGCGTACACAGCTGATTCTGCAGTCGTTAAAGACAAGGATGAGTTGGCCGTAATACCTCCGATAAGTGGTGGCATGAACATGTTCAGTAAGAAACCCACGGCCAAAGAGGCTCTTCGGGAGAGCAAGAGAGAAATGGCTAATGCTACTAGAGGGATAGAGAAGGAAATTGGAGCATTGCAGTTAGAAGAAAAGAAGCTTGTCGCTGAGATAAAGAGAACAGCTAAAACCGGAAACGAGGGAGCAACTAAAATACTAGCCAGGCAGCTAGTCAGGCTTAGGCAACAGATAGCTAACTTACAAGGAAGTCGAGCTCAAATGAGAGGAATAGCAACTCATACGCAGGCAATGCATGCTCAGTCCTCAGTTGCTGTTGGCATGAAAGGTGCTAGTAAGGCAATGGCAGCTATGAATAAGCAAATGGCTCCTGCAAAGCAAGCAAAGGTGATACGTGAGTTTCAGAAGCAATCTGCGCGGATGGATATGACTACTGAAATGATGTCTGATGCCATAGATGATGCCTTGGATAATGATGAGGCGGAAGAGGAAACTGACGAGCTGACAGACCAGGTGCTGGATGAAATTGGCGTTGATGTCGCCTCGCAGCTTTCAGCAGCTCCCAAAGGAAAAATTGCATCAAAGAACGCTGAGGGTGTTAGCAGTTCCAGCGTTGCTGATCTTGAGAAAAGATTGGCAGCTCTTAGAAATCCAATGCTGAGTAAAGACCCCTCCCTctctaaaaccctaaacccctctctcttcctcctcacGCCATTCTCCAATCCTCTCcgcaaaaccctaaccctaaaaccCTTCACCAGGGCCCCCAAAACCCTCTCCATCAGCTCATCCTCCCAATTCCAGCTAAATTCCGACCCCAATTTCACATTTTCCCGCCAAATTCCCCATCTACGGCGGGACCTCCGCTCGTTCGCCGGCCGGAGCAAGAAGAAGGCCGGAGGCGGACCATCGCCGGGCCGAATCGAGGGTAACGCGGATTCTCGCCGGGAGGTGAGGGAAAATGCTCACCGGAAAAGCAAAAGGCTCGCCGAGTCCAATTTCTATCGGCTCAAGAACCAGAGCCGGAAGTACGCCGATAACTTCACCGAGGACGAGCTCCAGCAAATCGGGCTCGGGTATGACCGGATGGTCCGGTTCATGGAGAAGGACGACCCCAATTTGCGCCACCCGCATGACTGGTACAAGTACGGAGAATTCGGGCCGTATTCCTGGCGCGGGGTCGTCGTCGGCCAACCGGTGCGGGGAAGGTTTACCGACGAGAGGGTGACGATTATTGGGGAAGTAAAGGACCAGGAGGAGTGGGAAAAGATTGAGCAATTTGAGATGAGCCAAGATTTTGGGAAGAGATTGGGGCAATTGGATAGAAGCAAAGGGAGGAAGTACTTTTGGGTGTTTGTGAGGCACCCGAGGTGGCGGCTTTCGGATTTTCCGTGGCAGCAGTGGACTTTGGTGTGTGAGGTGGTGGTGGAAGGCGAAAAGCAGAGGCTGGACAAGTGGAGTTTGATGGGCAGGCTTGGGAATTTGACTAGATCTTTGATAACAAAGTGTGCAGCTTGGTTTAGACCCGATATTATATATGTGAAGAGGCCAGTTTATCAGTGTAGGTTCGAGCCTCAGGACGATTTTTTCAAGGTGTTGACCCCGTTTCTTGATCCGAAAACGGAGGAGGATTACTTGTTTGAGCTGGATAAAGCTGATGGGAGTGTTGAAATGTGCACTTACTTTGGTGGGTTGTGTAAGATTGTGAAGGTGAATCAGAAGGCGTTTGTGGATGATGTGGTGAAGGGTTATGAGAAATTGAGTGATGAGGAGAAGTCAAGGTGTTTGGGGTTTTTGCTGAAGAATCATCCGGTTCAGTTGTTGCATCCATATACGAAGGAGTGGAAGGCCAAGTTGGAGGAGTGGGAGCTGGGTTGTGATGCGCCGGATGATGATAATGAGGGCAGCGGCATCAATGTGGCCGAGAAGGAGTTTACAGAGTGGGTTGAGGATGACGAGGTTGATAATGAGGAGGATAATGttgttatggaaatggaagatggtgaTGAGAGTGAatttgaggatgatgatgaggaGGAAGATGATGGAGACGATGAATTGGGAGTTGATGCGGAGGAGTTGAGTGAAGAAGAGGATGAGAAGTACTGGGAGGAGGAGTTTGAAAAGGCGGTGAGTAGCTCGGATGCAATGGAAAAGCTAGCAAAACAGAGTGTAGAGGCAACTACGGAGTACTATAAGAAGCAATTGAGGACAATGGAAGGGAACAAAAATCGAAACTTGGAGGACgatggtgatgaaaCCGCCATGAGGGGAAAACGACCGACAGTGAGTGCTGAAGAATGGAAGGTAGCTGGGTATGGTCCATGGAGGAAAAGGATCAAGAAGAGTAAGATTCCTCCGCAGCTGTTTTTGCGAGCAGCGGTTCGACCCTTCACTTACAGAAATCTTGTGAAGGAGATAGTTTTGACTAGGCATGGAATTGTGGATGGTGATTTT------------ATGAAAATTGTTCGGTTTGCTTTACGATCCTTCAATGACTGCATATCACGCCAATTTCATCAGCCACATTTG---AGAACTCTTTCTACAAACAGGACATCAGGTGGAGGAATGGATGATGAGAAAAATTCTAATTCCTTTGAATCTTCTGATGATTTCGAGCGGCGGATCTTCAATGAAACTTCTGGGGGTAGT---------------TTTTTCACAAAGCTTGATAGGCTTGGGAAGGCTCATGATGGACATGGTTCAGATTTGGGTGGAGGAATTGGAAGTGGAAGTGGTTCCCATATACTTGACGGCTTAGATGAGAGTTTTAACACATTATCtgatggaatggatggaaaATTAGAGAAAGCAGCCACCTACTTTGAGTTTGATGAGGAAGAAGTAGACAAAGATGATTATTCTTTCAGACCAGATATGACGTTTAAGCCAGGAATGACTTATGAGACAAAAGATCTGGATCTTACTAAGCCAGGAGTTCGTAAACTTCCCCGTAGGTATGAGTTTGAAGTAACTACAAAGGAAGTTCTTAGAAAAGCCGATTTCAGGAATGTGAGATTCCTTGCGAATTTCATAACAGAGGCTGGAATTCTCATCAAAAGAAGCAAGACTGGAATTAGCGCCAAAGCTCAGAGGAAGGTCGCCAGGGAAATCAAAACAGCTCGAGCTTTTGGTTTAATGCCTTTCACGACAATGGGGACAAAATCGTTTGTTTTTGGGAAAACTATGGAGAATCTAGATGAAGATTATGAGTACGAA---------GGCCATATGGGTGATGCTGATGGAGGAGATCCACTGGCGCCGATGGCAAGCAGTGCCATCGGCGGTGACGATAGCGGAGGCGCCACCGTAAGCCTCACCGTGAAGTTCAGCGGCAGAACAATTCCCATCACAAACCTCTCTGTGGACTCCACCATCAAAGACCTCAAGGCCCTTCTGCAGCCTCTCACCAATGTCCTTCCTCGCGGCCAAAAGCTCATCTGCAAAGGGAAGCTTCTGGTGGATGGAATGACACTGAAGGAGTCTGAGGTCAGGGATGGAGCCAAGATCATGCTCATGGCTTCTCAGGGCTTGCACCAAGGGGACGGACCCATCCTAAAACAAGCTCAGACACGCCCCATTTCCAGATTCAGAATTGTTGATACATTGGGAAGAGAAAAGACGGAAGTTCCTGTTGATAAGAACCGGTTGGATAGATGGAAGGCTACTGGAGTTATAGGACTGTCTGACTACAACTTGAAGGCTATACCTGATGAAGTGTGGGCTTCTGGGACTTCTGCAAGAGTTATTGAACTCAGCAATAATTCTATTCGAGATGTACCTTCAAAGATTGGTTGTCTAAGCTCCTTGCAGAAATTGCTGCTCGCTGCAAATGATATAGTGGATGATTCTATTAGCTGGGAAGGAATAGTATCTTTGAAGTATCTAACCGTTCTGTCTCTGGAGCAAAACCATTTAACGACATTGCCATCTTCACTGGGCTTGTTGACATCACTGAGGCAACTTAATGttgcaaaaaacaaattatCTAGCCTCCCAAATGAAATAGGACTTCTGACTAAGCTTGAAGTTCTGAAAGCGAACAATAACAGGATAAGCATCATCCCTACATGTATAGGGGATTGCAATGCTCTTATTGAGGTTGATGTTTCGTCAAATCTTCTTTCCGAGTTGCCAGAGACAATGGGAAATTTGAACAATCTGAAGTCTTTGTATCTCAGCAACAACGGTTTGAAAGCGCTTCCCACTGTGTTATTCAAAATGTGCTTACAGCTCACAACACTTGATCTGCACAATACAGAAATAACTGTGGATGTCCTTCGTCAGTTTGAAGGCTGGGAAAGTTTTGATGAACGACGCCGGTTGAAGCATCAGAAGCAACTGGATTTCCGAGTTGTAAACTCCGGTGCATTTGATGAAGGTGCTGATAAGAGCatggccaATCTCAGAACTCCAAGATTCCAGTTCCTATTGGCTCTGCAGTTCCTCATGCTAATACAGTCCCAGGTGCTCTGCTACCAGTACAAAGTAGGAGATCTAGATGCTTGGGGAATACCAACTTCTGCAAATCCACAAGTCTACACCAAATGGTCAAAATACCACCAATTCAAGCTTGGAGATTCTCTTTTGTTCTTGTACCCACCAAGCCAAGACTCGGTGATTCAAGTGACAGCACAATCCTACAGCAGCTGCAACCTCAAAGATCCAATCTTGTCCATGAACGACGGCAACTCTCTATTCAATTTCACCACATTGGGGGATTTCTACTTCACCAGCGGCGAACCGGGCCATTGCCAACAGAACCAGAAGCTGCACATTTCTTTTGGCAATGGCTCTGCTTACTCTCCCTCCGCCGGTCCCAGTGCATTGGATGCTTCCGCTCCTTCTTATCCCACCGTCTTCGGCAGCATCCCGGCTCCGCCTACTTCTGCACCGTCGCCAAGGTTTCCGGTTTTCGCAGCAGCGGTTGTTGGATTTGGGGTGTTTGCATTACACAGTGGTAATCTTATGGGGGAGGTGATGAGGGTTTCAGTTTCCGTAGTGATTAATGCAAATGGGTTTAATCTCCAACACAAACCATGTAGTCCAACGAGTTCTAACCGTAAAATCAGCTTTCAGCTTTCTCAAAAGTGC------TTAGTTTCCATGTGGTTGCCCAATTTGTTGCCAAGGAAGGCGAAATCTCTGACATTGCAGAACATGGTGGCTGGTGTGCAGTCTGGGTTGGTTtgtgaggaagaggaagaagataaaTTGATTCGAAACCGGGGAGGTGATGATGCTGCTTTTGTTAAGCAAAAATTGCCTCCTTGGGGAGAGTTGGAATTTGACAAGGACTTGGATGTAGAACCTGAGGTTGTGATCCAGCCTGAGTCGAATTTGAATAGGAAGGCTACATTGAATGTGGACAGGGTTGGTTATCTGGAGGAGATGGATGAAGAAACATTATCGAAGCGGATTTTGGTGCTTAGTAGAACAAATAAGACTCGAAGTGCGTTGGAACTGTTTACTTCCATGGAACTAGCAGGCCTTCTTCCTAATTTACATGCTTGTAATTCGCTGTTGTCTTGCCTCTTGAGAAACGGGCTGCTTGATGACGGTTTGAGGGTTTTTGAGTTTATGAAGAGAAAGAGGTTGACCACGGGGCATAGTTATAGCTTAGTACTTAAGGCAGTTTCTGTTGTTGAGGGCTGTGACTCTGCTATcgaaatgtttttggaaatggaagaggaaagTGAAGCAAGAGATGTTTTTGATACCATCGTCTATAACACCATGATATCGATTTGTGGTAAAGTGAAGAATTGGCGTGAAACTGAGAGATTGTGGAGACGTATTAAGGACAACGACCATGCTGGAACACGAGTTACTTATTGCCTCTTAGTTAGCATTTTTGTTCGTTGTGGTCAGCATGAGCTAGCTCTTGATGCTTACGATGAAATGattcaaaatgattttgaaCCAGGGGATGATACAATGCACGCTATCATCGGTGCATGCTCAAAGGACGGAAAGTGGGATACTGCGCTAAACATCTTCGATAATATGTTGAACAGTGGACTCAAGCCAAATCCAGTTGCATTCAATGCATTGATAAATTCACTTGGGAAAGCTGGGGAGGTTGAACTAGCATTCAAGGTATATAACATCATGAAATCTTTGGGTCATTCACCCGACACTTACACATGGAATGCATTACTTGGTGCACTGTATAGAGCAAATCGACACGGTGAAGCTCTTAAGCTTTATGAGAGTATCAAGACAAGTCAGGGCTCTCAGTTAAACTCTCATTTGTACAATACGGCCTTAATGTCTTGTTCGAAGCTCGGTCTATGGGATAAAGCTCTAAAGCTTTTATGGCAATTAGAAGCTTCTGGGCAGTCAGTTTCAACTGCGTCATATAATCTTGTAATCAGTGCTTGTGAGAGGGCAAGGAAACCTGAAGTTGCACTGCAAGTTTACGAGCACATGGTTCACCAGAAGTGCACCGCTGACACATTTACTCATCTGTCACTAATACGAGGTTGCATTTGGGGTTCTCTCTGGGATGAAGTCGAGGAAATCCTCAACTGTGCTGCACCAGATGCGTCGCTCTATAACGCTGTCATTCAAGGAATGTGCTTACGAGGCAAAACAGAACTAGCAAAGAAGCTTTACATGAAGATGCGCGAGAGCGGTCTGCAACCCGATGGGAAAACCCGGGCTATGATGTTGCAAAATTTGCAAAGACGGAAGAAGATGCCGCCTTCTCGTTACAAAACAAGTAACAAGTTTTCTTATTATCGCCGTATGGTTCATCAAACTGATCTTGTTATCATTGGCGTCTCTGTTGGTCTAGCCCTCGGAATTTTGATTGCTGTACTCATATTTTTTGGCATAAGGTGGTATAAAAAGCGTGCTAGTCTACGACAATGTGCTAATGAGCGTAGTCTTACCACTCTACCTATACGCACAAATGGCTTAAGTACAACCACTGACTATAGTGCGTCTCTTTCAACTTCCAAAGCTATTCAAGGACCCGAGAACCATCAAAAAAGTTCTCCGCTCTCTTGGTGGAGTCATCACAGCAAAGATCGATTTGCTTCTGCATCAGGCGTACATAGATACTCTTACAAAGATGTACAGAAAGCTACTCagaatttcacaacacttttgGGACAAGGTTCATTTGGTCCGGTCTATAAAGCAAAAATGCCTGCTGGAGAGGTAGTAGCTGTTAAGGTCCTTGCTTCGAATTCTAAGCAGGGAGAGAAAGAGTTCCAAACAGAGGTATCTCTGCTAGGAAGACTGCATCATCGGAATCTAGTGAATCTAGTAGGATATTGTGTAGATAAAGGGCAGCGTATGCTAATCTACGAGTTCATGAGTAACGGAAGCTTATCAAACCTTCTGTACAGTGAAGAACAACAGGTTTTGAGCTGGGATGAACGGCTACAAATTGCTCTTGACATTTCACATGGAATTGATTACCTTCATGAAGGGGCGGTCCCACCAGTTATACATCGTGACTTAAAATCTGCAAATATACTGTTAGACGAGTCGTTGAGAGCTAAGGTTGCTGATTTCGGATTGTCCAAGGAAGAGGTCTATGATGGTCGGAATTCTGGTCTGAAAGGTACCTACGGCTACATAGATCCAGTATACATATCTACAAACCAGTTTACAATGAAGAGCGACATCTACAGTTTCGGAATTATTATATTTGAGCTAATTACAGCCATCCACCCTCACCAGAACTTGATGGAATACATTAATCTCGCTGCTATGGCTCCAGATGGCGTTGATGAAATACTTGATAAGCAACTGGTTGGAGAATGCAACATCGAAGAAGTGAGGATGCTAGCTAGAGTTGCTCACAAATGCTTACATCAATTACCGAGAAAGCGGCCTTCCATAGCAGAAGTGTCACAGGCTATATTGAAGATAAAACAGCGGCGTCTCGCTAAAATAGATACCATGTCTTTTGCAGGTGAAGAGTTTTCAAGGGCTGTAAGCCGAATAGAAGTGCAGCAGGTGGAGCTGAGTAGAATAGCGAGCGTGAACGAAAGAGTAACTGaaATGACGAATCTCTTATCCTTCACCCCAACCACTCCTCTTCTCCGCCACCTCTCCGTTTTCTCTGTCGTGCGCCGTCGCCACAAC---------CCCACCACCCTCAAGTCTCCACCACATACCCTCTCACAGTCACCTCTCCACGTCCTCTACCGTGCGCCGCACCCTCCCCCACGCCCCTCCCGCTTCGTGTCCGCTCTACCCGCCCCCGCCGATGGCCTCATGCAGGACGCCGGAGCCACCGCCGTCGTAATCGCTGGCGCCTACGGCCTCGTCCTCTGCTTCGATAATCTCACGCAGCGAAATCTTCTCCGACAGAATTTAAGCAGAAAATTGGTGCATATATTATCTGGGATATTCTTCATGCTTTCCTGGCCAATTTTCAGCACCTCAACCAATGCTCGTTACTTTGCCTCTGTGGTTCCCCTTGTCAATTGCTTGAGGCTTCTTCTTCACGGCTTCTCCTTGGTCCCCAATGAAGGACTCGTCAAATCTGTCACGAGAGAAGGAAACCCAAAGGAGTTGCTTAGAGGTCCTTTGTATTATGTTCTCGTATTGATCTTATGTGCTCTTGTGTTTTGGCGTGAGTCTCCCGTTGGACTGATCTCTTTGGCAATGATGTGCGGCGGGGATGGTGTTGCTGATATCATGGGAAGAAAGTTTGGGTCGATAAAgatcccttataatccaaaaaAGAGTTGGGCTGGTAGCATATCGATGTTTCTTTTTGGGTTCTTGATTTCCATGGGGATGCTCTATTATTACTCCTTTTTGGGATATTTCGAACTGAATTGGATCCAGACAGCTGAAAAGGTAGCGTTCGTTGCTTTGGTGGCAACACTTGTGGAGTCTCTTCCAATTACAGAGGTATTAGATGACAACATCTCTGTTCCATTGGCAAGCATGGCAGCAGCATATTTGAGTTTCTCTTTG---ATGAAGGTGGTGTCGGTTTTGCTTATCATTCTGGTAATGGTTTTGCCTGCAAAAGGTCAACTGAAAGCTGGATTCTACTCTTCCTCATGTCCAAAAGCAGAGGCCATGGTGAGATCCACAGTTGAATCATACTACAACAAGGATCCCACCTTTGCTGCAGGCTTGCTCAGGCTTCACTTCCACGACTGCTTTGTTGAGGGTTGTGACGGTTCAGTTTTGATCAAGGGCGCTTCATCGGAGAGGAATGCCTTGCCAAATCTAGGGTTGAAAGGATTCGAAGTGATTGATGATGCAAAAGCTCAAGTAGAGGCCTTGTGTCCTGGAGTTGTCTCGTGTGCTGATATTCTTGCATTGGCTGCTCGAGATTCTGTTGACTTAAGCGACGGTCCAAGTTGGTCAGTGCCTACCGGAAGAAGGGATGGCAGGGTCTCTTTGTCATCTCAAGCCTCAAACCTACCGTCTCCTCTTGATTCAGTTGCCGTGCAAAGGCAAAAATTTGCTGCTAAAGGCCTCGACGATCATGATCTCGTAACCCTAGTTGGGGGACATACCATTGGCGAACCCCCCTGCCAGTTCATCCGATACCGGCTCTACAATTTCACGGCCACAGGAAACTCCGACCCGACCATAAACCAAGCATTCCTAGAACAACTCCAAGCTCTGTGCCCGATGAACGGCGACGGAACGAAGCCGGTGGCATTGGACAGAGGAAGCCAGACCAAGTTTGATGTGAGCTTCTTCAAGAATGTGAAGGATGGAAATGCAGTTTTGGAGTCGGATCAAAGGCTTTGGGGTGATGACGCAACGCGTAAGATAATGCAAAACTATGCTGGCAACATTAGGGGATTGCTAGGGTTTAGATTTGACTTTGAATTCCCAAAAGCTATGATTAAAATGGGTAGCATTGAGGTGAAAATTGGTACACAAGGTGAGATTAGGAAAGTGTgctcaaaatttaatatggctgTGGAATTGGTGGAGCTCTGCATACAAGCCGCCTCTGAAAGCAGAGACAGCGTCGAGAAATGGCGGAGGCAGCGACGGAGTCTCGAGCGCTTGCCTCCTCAGCTCGCCGACTCTCTCCTTCGCCGCCTCATCTCCCGCCGCCTCCTCTTCCCTTCCTTACTCGAATTATTCAAAAACAGCGTGGAGGAGGTTGATCTGCGAGGTGAGAGCTCCGTTGACGCCGAATGGATTGCATACCTAGGGGCATTTCGGTACTTGCGATCTTTGAACGTTTCTGATTGCCGTAGACTGACTGCCTCTGctctttggcctattactgGGATGGAGAGTTTGAGGGAGTTGGACTTTTCGAGATGCTCCAAGGTTACTGATGCTGGGATTAGGCATCTTCTATCTATTACAACTTTGGAAAAGTTGTGCATTTCTGAAACAGGTGTGTCGGCGAATGGGGTTATGCTTCTCGCTTTGCTGAGAAACCTGTCTCTCCTGGACCTGGGTGGTTTGCCTGTTACTGATCAAGCACTGAGTTCTCTTCAGGTACTTACTAAACTGCAGTACCTTGATCTTTGGGGGAGTAAAATATCTGACAAAGGTGCTGCTCTTCTTCAAGCATTTCCCAAGTTGAGTTTTCTCAATCTGGCTTGGACCAGTGTGACGAAGTTACCAAATTTGTCATCCCTTGAATCTCTAAACATGAGTAATTGTACAATTAATTCTCTACTTCAGGTGTCATTCACCAGAGCTCCTTTGGCTAAGCTTATTGTTTCTGGAGCTACGTTTGGGGACGAGTTTGAAGCCTTCCATGATATTGAAAAAACTTTTTTGACCTTTTTGGATTTATCCAACTCCTCGCTTCAGAAATTCTACTTCTTATCTCATCTAAATGCTCTGGAACACTTGGATCTCAGCTCAAGTACAATAGGGGATGATTGGCTTGAACTAATTGCACGTATTGGAGTAAATTTGAAATATCTAAATCTTAGCCGCACCAGAGTCAGCTCTGCTGGAGTTGGAGTTGTCACTGGACATGTACCCAATCTTGAGTTCTTGTCAGTATCTCATACATCTATTGATGATGTTGCTGTTTCATATATTAGCATGATGCCATCTGTGAAATTTATTGACTTGAGCAATACGAACATTAAAGgTGTCATTCACCAGGTTGAACCCGAGTCAGCTTCAGTTCTCTCGCTATCAGCACTTCAAAGTCTCCGACACTTAGAAAAGTTGAATTTGAAGGATACGAAAGTTACGGATGCAGCTCTTGACCCTTTAAAGAGCTTCCATGAGTTAACCGATTTAACACTGAAAAGTGCCTCGCTGACAGACAACTCACTTTACCACACATCGTCTATACCAAAGCTCACAAATCTTTGCGTTCATGATGGTGTTCTGACCAATTCCGGGCTCAATTCATATAAACCTCCATTGACCCTAAGAATGATGGACCTGAGTGGTTGTTGGCTCTTAACCGAGGATGCGATCTCATCCTTCTGTAAAGCTCATCCTCAGATTGAATTAAGGCATGAACTTGTTCATATCTCTCCGTCAAAGCAGATTGTTTCTAATAGCCCATCTTCTTCACGATCAAATAGAAAGGCTTCACAGGCAAAGCAGAAGCAGCAGGAAAATGTACCAGTGTTGCCAGGTTTTCTagATCAAAGATTGAAGTATAATAGAGAGGAGCTGCTCGCACTGCAGTACTCATCATTATCCCTGGAGCCGCATCCAGATTTTACAACGCATCGCCCTAGTAGCTGTCTGCCAATGGAGTTCACGGCCCAGCAGCTGATCCAGTACAACGGCACCGACCCATCGAAGCCCATATACGTGGCGCTCAAAGGCCGCGTCTTCGACGTCACGGACGGCAAGTCGTTTTACGGTCCCGGAGGGCCGTACGAGATGTTCGCCGGCAAGGACGCCAGCAGAGCTCTGGCGAAGATGAGCAAGAACGACGAGGACATCACCGCCTCCCTCGAAGGCCTCACGGAGAAGGAGATCGGCGTCCTCGCTGACTGGGAGAAGAAGTTCGAAGCTAAGTACCCAGTTGTCGGCCGCGTCGCTTCTATGTCGGAATCGTTCTCAACACTCTACGAGCTGCTCATCCAattatcgGATTCAATCTCCAAATCTCTGAGCAAAGCGCCGGATACTCCGCCGGATGACGGCGGCGTCTCCTCGAAAGCCTTACTGGAAGCTCTCCTCCCTCGCAAGCAACCGCCACGAAGCCCTAACATCGACGGTGCTCAGCTTCACACCTCAATCAGGGACTTCGCTCTCGCCTGCGCCGTACTCTCCGCCTCTCAGTCCTCAGCCCACGTCCTCCTCTCATGGATCCCCAAGGACCTCTCTGCCGCTGCAGATTCGGCCTTTCGCAAGCTTTCGGAAGCTTATTTAATGGCTTACAGCGAAAAGAACAGTAAGACGATTGCTGAATTGGGTTTGAATTGCGGTTCGGTTCCTGAGGAGAAGAAGTTGGTGATAGAATTGATACCTGAGATTCTTCCATTGTTGAAGAGCAGGATTAAGGAGAGCTCCATCGATAAATCGGAGGATTGCGATGAGTTCTCGGCGGCATCCGCCAGGGTTCCGGTTGGGTTTGCCATTGTGGCCACTTATCAGTTTAGGTGGTTTGTTACACAGATTGATTATCCTCATTTGGGGAAGTTGTCTAATTTAGTTATTCCTTGTGCATTGACGGCTCTTGATCACTGGTCCGCCGAGATCAAAGGGCAGGGCATGATTAGCTTTATACATATCGCGAAAAACGTGAATGCTGCCGAACTTGGTTGGTTTCAAGATGTGATCCTTGATGCATGCTGCCAGAATATTGCTTCTAGTGATGAAATATGGGAACTTGTGGTCGAGATGTCAGTGCTTATTGTGACTTGTACCCAGCAAAGTAATCCTCGTAGTCCATGGTTTGAtaagatgctaaacgagatgtTAAGTCACCTTGAGCGCCAATCTAGGAACAAGGAACGCCGTGTTGCATGGCTTCGTCATATAGAGCCACTTTTTAATGGTGTGGGTCTGGTGTTACTAGCTCATTTCAGGCGCattttccctcttttctttAAGTGGATGCATGCTGATGATGACGAGACTGTTTTACTGGTTCTCAAACAGATTGAAACAGTTATAAAGTTAACATGGGTTAGGAACACACAGTATGTGGAAAGGTTGGTGGACGAACTTGTTGTTCTGTACAAAGAAGCAGCATTGAAAAGGTCCCGTGAAGGAATTAGAGATCTTGTTATTCGGATACTGATCCTGCTCCACCGATGCAAAGGCATGCAGTTCGAAGCAGCCTGGGGAAAGCACAGAGATGATCCAAACTTAGCGACCATTGGTGCCAGTTTAGGTGAACGAAAAGCAACGGTAAATTTACCAATGAGCGAGACTCGACCGGTGCCAAGGAGAGAGAGCCCATGGGGGAGGCCGGAGGGAGATCATCGCGAACCGAAGGCCCACCGCTGCAATGACCGGGCGGAGGACGCGATCCAGGCTTGTTTTGAGGGAAACCCATTTAAGACTGTTCCGGGGCCATTTAAGCTCTTCTGGCAGTGCATGCGATCAAAACCCGGGGAGGAACCAACAGAGCCATTTACATATTTGCAGCTGGATCCCCCAACAAGAGAGGTGAAACTTGAGATGGAAGGCAGAGCAACCTGTTTATCAAATCTCCTGCAGAGTTGCATAGACAAGAAATCCCTTTTGTCTGGCAAGCTTATTCATGCTTTTCTAGTACGCAGCAACGGTCTCTTTTCGAATACTTTCCTCTCCAACCGCCTCGTCGAGTTGTACTCGAAATGCGGCAATATCGAGTATGCAGACagagtgtttgataaaatgcCGCACCCAGACGTGTACTCTTGGAATGCCATATTGGCTGGTTACTCTAAATTTGGGAGTTTAGGGGATGCTCAGGAGCTGTTTTTGAGAATGCCGGAGCGAAACACTGTTTCGTGGAATACTCTTATTAGTGCCTTGGTTCGACATGGGCAAGAAGAAACGGCATTGGGGGTTTACGATACAATGATTTTGGAGGGATTCATGCCTACCCGGTTCACGTTGGCGAGTGTGTTTAGTGCGTGCGGAGCGTTGTTGGATGTGGAGCGTGGTAGGAGATGTCATGGTCTTGTTATCAAAATTGGTCTTGAGGAGAATATCTATGTTGCCAATGCTTTACTCTccatgtatgcaaaatgtggACTTATTTGGGATGCGGTTCAGGTTTTTGCTGACATGGATGAGCCTAATGAGGTTACTTTTACAGCTTTGATGGGAGGGTTAGCGCAGACGGACAGAGTCATGGAGGCTGTGGAAATGTTTAGAATGATGTGTAGGAAAGGGGTTCGTATTGATTCTATCTCATTGTCAAGCATCTTAGGTGTTTGTGCCAAAAGAGGAGGTGGCGAGTTTGGTGTTGGTGATCAGAATGATGGGATTCCATGTAATGTGAGCGGACAACAAATACATGGGCTTACAATTAAACTTGGATTTGACGGAGACCTTCATGTGAACAATTCATTGCTCGATCTGTACGCAAAGAATGCGGATATGAATAGTGCCGAGAAGGTTTTTGCTAGTTTACCTGAAGTTAGTAATGTTTCTTGGAATGTCATGATAGCTGGGTATGGGCAGATACACCAGAGTCAGAAAGCTATAGAATATCTGCAAAGGATGCGATCTTGCTGTTTTGAACCAGATGAGGTTACTTACATACACTTGCTTGCAGCATGTGTCAAGTCTGGTGATATAAAAAGTGGACGCAAAATGTTTGATAACATTTCTTGTCCAAATGTGAGTTCATGGAATGCCATTCTCTCTGGATATTTCCAGACTGGTGATCACGAGGAAGCGATAAAGCTGTTCAGGGAAATGCAGTTCCAAAATGTACAACCTGATCGAACAACTTTTGCAATTGCCCTCAGCTCCTGTGCCGCAATGGGGCTTCTGGAGGCTGGAAAAGAGGTTCATGCTGCCTCCCAAAAGGCAGCCTTTCATACAGATATATATGTTGCAAGTGGACTTATTGGCATGTATTCAAAGTGTGGTAAGACAGAAATGGCAAAGCATATATTTCATAGTATGCTTGAATTAGATATTGTCTGTTGGAACTCTATGTTAGCAGGCCTTTCACTCAATTCTCAagataaggaagctttcacTTTCTTTAAGCATATGCGGGAAGATGAGGTCCTTCCTACCCAATTCACTTATGCTACTGTACTGAGTTGCTGTGCAAAGCTATCTTCTTCGTTTCAAGGGAAACAGGTTCATGCTCAGATGACAAAAGATGGATATTTGAATGATGTCTTTGTAGGAAGTGCTCTCATTGATATGTATTGCAAATGTGGTGATGTGGATGAGGCCCGAAACTTTTTTGATATGATGCCTAGCAAAAATACTGTTACTTGGAATGAAATGATACATGGGTATGCACAAAATGGACGTGGAGATGAGGCCGTTCTGCTTTACAGGGACATGATTGAATTAGGTGAAAAACCTGACGGTATAacttttgttgctgttttgactGCTTGTAGCCATGCAGGATTGGTCGATGAAGGCATTGACATATTCAATTCAATGGAACAAGAACATGGAGTGGTGCCTGTTTTGGATCATTATACTTGCATTATTGATGCTTTAGGCCGTGCTGGTCGTTTCCACGAAGCAGAAGTCCTAATAGAGGAGATGCCATATAAAGATGATCCAGTTATATGGGAGGTTTTGCTTAGCTCTTGCAGGGTTTATGCTAATGTGCGCTTAGCTAAAAGGGCAGCAGATGAACTCTTCCGCTTGACCCCACATAATTCAGCCCCTTATGTGCTTCTCGGCAATATTTATTCTTCTTTAGGAAGATGGGATGAGGCAAGGGAAGTGAGAGATAAAATGAGTGATACACAGGTTGCTAAGGACCCAGGTTATAGCTGGATTGAATACAACAAGGGAGACCGAACTGGCTATGGCAGGATGGAGCAAGGAGAAGGAAATCTCCAACGGCTTTTGAAATGGGCATCAGAAATTGGAATATCAGACTCAACCAGTTGCCAAGCTTCGTGTTTGGGCCACTCTCTCGCCGTCTCCTTCTTTCCTGATTCCGGCGGGAGAGGTCTGAGTGCTGCTCGTGATCTTACAGAAGGAGAGTTAATTCTCAAAGTTCCAAAGTCCGCTTTGATGACAAGCACAAGTCTTTCACTGAAGGATGACAAACTCTCTCTTGCTCTCAATGCTCATCACTCTCTCTCCCCTACCCAGATATTGGCTGTTTGTTTACTGTATGAAATGGGGAAAGGGAAGAGTTCATGGTGGCACCCTTACCTGATGAATTTGCCTCGCAGCTACGACATTCTAGCAACTTTTGGTGAATTTGAGAAGCAAGCTCTGCAAgtggatgatgCTAAATGGGCTGCTGAAAAGGCCACATTGAAGGCTGAGGATGATTGGAAAGAAGCTAATGCGCTCATGGAACAACTTAAGCTCAAGCCTCAACTTCGGACAATTCGGGCATGGCTTTGGGCTTCTGCAACTATATCCTCAAGGACGTTGCATATACCATGGGATGCAGCTGGGTGCTTATGTCCTGTTGGAGACTTATTTAATTATTCTGCACCTGGAGAAGAGCCTTCTGGTTGTGAAAGTATGGAGCATGCAACGCATGACTTGGTGAACGATGATAGTTCTGGTATGCTGGACGTGGAC------GCTTCTGATTCACGAAGATTAACTGATGGAGGGTTTGAGAAGGGTATGGACGCCTATTGCTTCTATGCTAAGAAAAGCTACAAAAAAGGGGAGCAGGCCCTTTTAAGCTACGGAACATACACGAATATGGAGCTTCTTGAGCACTATGGCTTTCTCTTAAATGGAAACCCAAATGACAAAGTTTTTATTCCTTTGGAACCTGAAATATATTCGGCCTGTTCATGGCCTAAAGAGTCATTGTATATACATCAGAGCGGGAAACCATCTTTTGCTCTACTGTCAACTTTGCGATTATGGGCAACCCCACAGAACCAGCGAAGGTCTGTTGGACATCTTGTTTATTCAGGACTCCAACTCTCAATTCAAAATGAGATGTATGTCATGACATGGATATCGAAGAAGTGCAACACTATTTTGAAGAGTCTGCCGACATCTTTTGAAGAAGATCGTTTGTTATCAAGTGCCATTGACAAAATCCAAAATCTCGAGTCCCCATTGGAGCTCAATCAGTTGTCATCCACTTGTAGAGATGAGATTTGTGCTTTCAAATCTAATGTTGTGCAGAGGGGAGAAAGAAGTAGTATGCAGTCAAGGGAGAGGTGGAGATTAGCTGTGGAGTGGAGGCTCAGTTATAAGAAGATCCTGGTTGATTGCATTTCTTATTGTGATGAAACTGTAAGTTATCTCTTTCATGAAAACAACTCGgtcATGGCAAACCCAACACCTCCAGTCCCCCTTCTCCtcgcccttctcctcctccttattCTGCCCTTCATCTTTTCCCCAAATGGC------GTCCGGTTCGCCGAGGCGGGAAAGCGGAGAGTCCACATCACCGACGACCTGGACGACGTCGTCGACGATGAGGAGGACGACACCTGGAAAGAATGGGGCAAGAAAACGAAACCCTCTTCCGATTTCGGTCCGCCGCCCGATCTGTCGAAGATGGACATGTCGCAGATACAGGCGGAGATGATGAAACGGCAGACCGGGCCGGCTTTCGGGTTCGTGAAGCTCCGGATGGGCGAGAAGCGGACTCGGGATACAGTGGCCGAGCTTGCTATGAAGTGGACTCAAGTTCTGAGGACCGGAGCAATTGAGGCAAGGTTCATGGGTGTTGATCTAAACACGATCATGTTCAACATGGAAAGAGGCCAAGACACAACAGAGTTGAAGGAGTTTGCGTTGAAACAACCAGAGGCCTACGAGATAAAGATTGGCGATCAAGTGTTTCGAAGACCAGGTGATCCTCCTTTAGAGGAACTCGTTGAGAAGCTCCGGaatgagaaaaagagaaaggagagtgACAGTCCAACAGAGAGCAATATACATTTGAAAGAGGAATTGATGCCTCTCAGACCTCCTCCCTCCAAAGCCTTACACTCCTTCCACCGAAAGCACAGCCTCTCGACTTTTCCATCCGAGTCGGTCTGCCAAGATGGAGACCCTGACTCCCATTACACCCACCTCTTGCAGGTGTGTCTGCGGCAATGCAAGTATATCAAAGCCCACAAGGTGTTCGACGAAATGCCTGAGAGGCTGCTGGCTCATGCTTCCAGAACCTGCAAGACTATCCACGCCCGCAGCTTGAAAATTGGCATTGCGTCCAAAGGGTTTCTGGGAAATGCCATTCTGGGTTTTTATGCCAAGTGTGGTAATGTGGGATGTGCCAAGAAGGCATTTAACTGCCTTGAAAGCAAGGATGTGTTTGCTTGGAACTCGGTTTTGTCAATGTATTCAAGTAAGGGATTGGTGGAACAGGTTGTTAGGTTGTTCGGGTCGATGTGGAATGACAGGGTAATGCCGAACGAGTTCACTTTCGCAATGGTTTTGTCTGCTTGTGCAAGATTGGTGGATGTTGAATATGGTAGGCAAGTTCATTGTGGTGTTATTAAGATGGGGTTCGAGTTGAGTTCATTTTGTGAAGGTGCACTCATTGATATGTATGCCAAGGGCAATTGTATAAGTGATGCTCGACAGATATTTGATGGTGTGTTGGAGTTGGATACAGTGGCTTGGACAACAATGATTTCAGGGTATGCTCAAGCTGGCTTGCTTGAGGAGGCACTTAAAGTGTTTAAGGAGATGCAGAGAGTTGGCGGTTTTCTGGACCAGGTAGGTTTCGTGACTGTCATAAATGCGTGTGTTGGTCTAGGTAGGCTAGATGATGCATGTGAGTTGTTTTCCCAGATGCCCAGTCCTAATGTTGTAGCGTGGAATGTGATGATTTCTGGGCATGCCAAGAGAGGCAATGAGGAGGAAGCTGTTAACTTTTTTTTGAGAATGAGGAAAGCTGGCGAAAAACCGACGAGATCCACACTAGGAAGTGTTTTAAGCGCAATTGCTAGTTTAGCTGCTCTAGACATTGGCTTGCTAGTTCATGATATGGCAATAAAACTGGGGTTAGATTCTAATGTTTATGTGGGAAGTTCTTTAATCAATATGTACGCCAAGTGTGATATGATGGATTCTTCGAAGAAAATATTCGATTATCTACCTGAGAAAAATGTTGTCTTGTGGAATGCAATGCTTGGGGGTTATGCACAAAATGGGTATGCCAGTGAAGTAATAGAATTGTTTTCCAATATGAAGGGGTGTGGTCTTTGCCCTGATGAATTTACGTACACTAGCATTCTTAGCGCATGCTCTAGCTTGGAATATCTAAAAATGGGCTGTCAGTTGCATTCACATATCATCAAGCATCAACTTGCATCAAATTTATATGTGGGAAATGCATTGGTTGATATGTATGCTAAATCAAGGGATCTGAAGGAAGCAAGGAAACAATTTGAGCTCATAAGAGATCGAGACAATATTTCTTGGAATGTAATTATTGTTGGGTACGTACAGGAAGAAAACGAAGATGAGGCTTTCAGTATGTTTCGAAGAATGAATATGCATGGAATTGTGCCTGATGAAGTGTCTTTAGCAAGTATATTAAGTGCATGTGCAAATGTTCAAGCACTAAAGATCGGACAACAAGTCCACAGTCTCTCAGTTAAAAATGGTCTGGAAACAAGCCTTTATTCTGGTAGTTCCCTTATTGACATGTATTCCAAATGTGGGGTCATTGACGATGCACGTAAAGCTTTCTACTATATGCCCCACTGGAGTGTAGTCTCCGTGAATGCTCTAATTGCTGGTTTTGGTTATAGCAACTTGGAAGAAGCAGTAAATTTGCTTCATGAGATGCAGGACATAGGATTGAATCCAACTGAAATTACTTTTTCAATCCTTTTAGATGCATGTAGTGGGCCTGTGATGTTGACAGTGGGAAGGCAAATCCACAGCATAGTACTAAAGAAAGGGCTTTTGTGTGATGATGACTTATTGCGTGTCTCTCTCTTAGGCATGTACATGAACTCCCAAGGCAAAATAGATGCAACTATTCTTTTCTCGGAGTTCCCAAGGCCAAAAAGCAAAATATTATGGACCGCTATGATCTCAGGACTCAGTCAAAATGATTGTAGCGAGGAGGCGTTACAGTTTTATCGAGAAATGCGTAGCGATAATGCCCTACCTGACCAAGCAACATTTGCCAGTGTTCTTCGAGCATGTGCTGTCATTTCTTCTTTGAAAAATGGTAGAGAGATACATGCCCTCATTTTTCATACTGGTTTTGATCTGGATGAGTTAACTTGTAGTGCCCTTGTAGACATGTATGCTAAATGTGGGGATGTGGGAAGTTCTGTGCATGTTTTTAAAGAAATGGGTACTAAAAATAGTGTCATTTCTTGGAACTCAATGATAGTTGGGTTTGCTAAAAATGGTTATGCAGAAGATGCATTGAAGATCTTTGACGAGATGAGACACTTTCATATTTTGCCTGACGATGTCACATTCCTCGGTGTTCTCACTGCATGTAGTCATGCAGGGAAGGTAGCTGAAGGCCGACAGATATATGATTCTATGGTTAATAGGTATCGTATCCAACCCAGGGTCGATCATGTTGCCTGCATGGTTGATCTTCTAGGCCGATGGGGCTCTCTTAAAGAAGCAGAGGAGCTTCTTGACAGACTAAATTCAGAACCAAGTGCTATGATTTGGGCCACATTACTTGGTGCTTGCAGATTACATGGAGATTACATAAGGGGACAGCATGCGGCTGAGAAACTCATTGAGTTAGAACCGCAAAATTCTTCAACATATGTTCTGCTTTGTAATATACATGCTGCATCAGGAAACTGGGATGCGGCTAGTTCTTTGAGgagagaaatgaaagaaaagaaattgacaaaGGTTCCTGGTTGTAGTTGGATTGTAGTGGGACAGACAACAAATTTGTTTGTTGCTGGGGATAAGTCTCATCCTAATGCTAGTGAAATCATTGCGGCTTTAAAGTATTTGACTGCAGTAATGAAAGAAGAGGGCTATGTTGATGAGACAGATTCTATCTTTAATGAAGAAGAAATGGCGAACGTCTCGGTTGCCGCGGAGTGGCAGCTCCTCTACAACCGCTACTACCGTAAGCCCGAAATCTACCGAATGAGCTGGAAGCACGTAGAGCTCAACCGCAACAAGGTCGCCTGCGCACCCTTTGGCGGCCCCATCGCCGTCATCCGAGACGATTCCAAGATCGTCCAACTCGGCGGCGAATCGGCCCAGCGGAAGCTCCGCATCTTCAGTTCCGCTGGCCATCTCCTCGGCGAGACAATCTGGAAACACCCGGGCGGCCGATTAATCGGCATGGCCTGGACCGACGACCAGAACCTAGTCTGCCTCGTCCAAGATGGCACCGTTTTCCGCTACACCATACATGCGGAGCTCGTCGAGCCAAGTATCTCCATGGGGAAAGAC---TTCGAGCGAAACGTCGTGGACTGCGTTTTCTGGGGAAACGGCGTCGTTTGCATCACCGAGACGAATCAGCTGTTCTGCATTTCCGATTTCAAGAACCCGAACCCGATTAAGCTTGCCGACCCGGCGATCGAGGACCCGCCTCTCTGTATGGCGGTGATCGAGCCGCAGTACACGATGTCGGGGAACGTGGAG---------GGTCAGATTTTTCCGGCTTTTTTCTGCTTCTATCTGCAATTTTGTTATTCAATTTGTATAAATTTG------------ATGTCTTTCGTTACAATTTGT------------------TTATGTTTCTCA------------------GTAAAAATTGCTTCTTTGATTTCGTGTTTATTATGGCATTGTTGCACGCAGTCGGCTCTTCCTCCGGAACAGCTATCTTGGTGTGGAATGGACACTGTGCTGCTTTATTGGGATGATATGCTTTTGATGATGGGTCCTAGAGGTGATCCAGTACGCTATTTTTATGATGAACCGATAATTCTTATTCCCGAGTGTGATGGAGTGAGGATATTATCTAACTCGAGCATGGAGTTTCTACAACGGGTGCCTGACTCCACTGAATCCATCTTCAAGATTGGAAGTACATCGCCTGCAGCTTTGTTGTATGATGCTTTGGACCATTTCGACAGACGAAGTGCCAAGGCAGATGAGAATTTGCGACTAATACGCCCATCCTTGACGGAGGCTGTTGAAGCATGTATTGATGCTGCTGGTCATGAATTTGATGTTCTACGCCAACGAACGCTCCTAAGAGCTGCAAGCTATGGCCAAGCCTTTTGCAGCAATTTTCAACGTGATCATATTCAAGAGATGTGTAAAACTTTGCGGGTATTAAATGCTGTTCGGCATCCTGACGTTGGAATGCCTCTAAGTATTCAACAATACAAGTTACTTACACCAGCAGTTCTGATCAGTCGTTTGATCAATGCCTACAAACACTTTCTGGCACTACGGATATCAGAGTACCTTGGAATGAACCAAGAGATGGTGATTATGCACTGGGCATGTTCCAAAATAACAGCATCCTTAGCAATTTCTGATACCAATCTCCTTGATATTTTGCTTGATAAGttGAAACTATGCAAAGGAATATCCTATGCAGCAGTTGCTGCTCATGCAGATAAGAATGGCCGCCGGAAGCTAGCTGCCATGCTTGTTGAACATGAACCACACTCCTCCAAACAgGTTCCTCTATTGTTGAGCATAGGAGAAGAAGATACAGCTTTAATGAAAGCAATTGAAAGTGGTGATACAGACCTTGTTTATCTTGTTCTCTTTCATATCTGGCAAAAGCGACAACCATTGGAGTTCTTTGGAATGATACAAGCTAGAGCTCTGGCACGCGATTTGTTTATAATTTATGCACGGTGCTACAAGCATGAATTCTTGAAGGACTTTTTTCTATCAACAGGACAACTTCAAGAGGTGGCTTTCCTTCTGTGGAAAGAATCTTGGGAGATTGGAAAAAATCCAATGGCAAGCAGAGGATCCCCCCTTCATGGTCCACGCATAAAACTAATTGAGAAGGCCCATAATCTTTTCGTAGAAACTAAGGAATATACCTTTGAGTCGAAGGCTGCTGAAGAACATGCAAAGCTTATAAGGATGCAGCATGAGTTAGAAGTCTCAACAAAGCAGGCCATTTTTGTTGACTCGAGTATCAGTGATACAATTAGAACTTGTATTGTTCTGGGAAATCATCGAGCTGCAATGAAAGTGAAAACAGAATTCAAGGTTTCTGAGAAGAGATGGTATTGGCTAAAAGTTTTTGCTTTGGCTACAATCAGAGATTGGGATGCCTTGGAGAAGTTCTCAAAGGAAAAGAGACCGCCAATTGGTTACAGGCCATTTGTGGAGGCGTGTGTTGATGCAGATGAGAAAGGAGAGGCTTTGAAATATATCCCAAAACTCACAGATCCTCGGGAAAGAGCGGAGTCTTATGCTCGGATTGGCATGGCCAAGGAAGCTGCTGATGCTGCCTCTCAGGCGAAAGATGGTGAATTGCTTGGTCGACTCAAAATGACTTTCTCACAAAATGCTGCTGCTTCATCAATTTTTGATACTCTTAGGGACCGA---TTTGTGATGGGGTCATCTTCAACCGCGGCTATCCCACAAATGCAGGAAATTATGCTGGAGTTTCGCGCTGGTAAGATGGTTTTTGAGGGGAAAAAGGTTGCTCCTGATACTCGTAAAGGACTTGTTCGCATAGCAAGGGGTGATGAGGGGTTGGTGCATTTTCAGTGGCTTGATCGTAGTCTAAATGTTGTGGAAGATGATCAGATTATATTTCCTGACGAGGCAGTTTTCGAAAAGGTTAATCAAGTGTCAGGAAGGGTCTACATATTGAAGTTCACCACCGATGATAGgaagtttttcttttggatGCAGGAGCCTAAAGCTGAAGGTGACTCACAGTTGTGTAGCTCTGTTAATTACTACCTCAATCGACCATTaGAGTTCCTTGACGAAGAAGGGCCTGATGGTTCTATTCCCTTACAAGTTTCTGAAGATATGGTTGATGATGATATTTCATCAAGAGCTGGAATCTTGCTGGAACCAAACTTCGGTGGGGAAGTAAGTAGTGATGTAACTTCTTCAGCTGGCCCAGTGAAATTGGAAGATCTTCAAAGAATCTTAAGTAATATTGAGCCAGCCGATAGGGGTGTGGATACAGATGAAGGCTTGAGTTTGGAGGATATATTGAAACCTGAGTTGATTATGCCATTGATTGAGACATTGCCACTGGAACAGGGTTTAGGTTCTTACTTGCCTGAGGGTCAATGGTCTCCTGAGGATGTATTGGAGTTGCTGCAGAGTCCACCTTTCCGCCAACAAATGAATTCCTTTGCTTATGTACTTCGAACAGGACAGATAGATTTGACGCAGTTTGGTATTGACCCAAGTAAATACAAGTTCACTGTATTGTCCTTTCTTGAGGCGCTTGATGATTCGGTTTCAAAGATGTCAGAGGAGTCGAGGCAGGACAGGAAGGATTTAAGATCTGAATCTTGTAACCGTAATGACCCCATGGATGAGTCCAAGATGCAGTTATATCACCATCCTTACTCATTGGATAGCCAGAGAGTGAGACTTGCTTTGGAGGAAAAAGGCATTGATTACACATCATTCCATGTCAATCCCGTGACGGTCAAGAACATGGATGCCTCATTCTTCAGGAGGAATCCGAGTGCAAAACTCCCGGTTTTCCAGAACGGGCACCATATCATTTACAACACCATTGAGATCATTCAGTATGTGGAAAGAATTGCACTAGTCTCATCAGGGAAAGAGAACATCCCTTCAAGTGGCGGAGAAGTGACTGCATGGATGCACAGAATAAAACAATGGAACCCCAAGTTCTTTACGCTTTCTCACATCCCAAAGAAGCACCGCGATTATGTCTCTAAGTTCATAAGGCAGGTGATTATTGCTCGAATGGCGGAAGCTACTGATCTAGCTGCTGCTTATCACGCCAAGTTAGTCCAAGTGTACGAGACAGAAGACAAGTTAAAAGACCCTGCGGTTTTGAAACAGAGCAAGGAACAGTTAATAAGACTTCTTGATCAAGTCGAAAAAAAGCTGAATGAATCGGCTTATTTGGCCGGGGAAGAGTTTAGCATGGCGGATGTGATGCTCGTTCCTGTGCTGGCACGGCTAGTGCTGTTGAATTTGAAGGAAGAGTATATAGATAGCCGGCCGAACACGGCTAAATACTGGATCATGGTGCAGCAGAGGCCTAGTTATAAGAAGGTGATTGGGAAGTACTTCAGTGGGTGGAGGAAGCACAAAACATTTATTAGAACTTGGTGTTTTGTTCACATCAGAACCATTCTAAGGAGATTTATGGCGGACAATCTTGACCAGTGCTCCCCCCTTCTTCAAGAAATCCTAAACTCGCTATCCCAATCAGTCGATGAACCCCAAACCTCCGTCTCAGAGCTCATCAGCTTCCTCAATTCAACCCTAGACGCCGCTCTGTCAGACCCAGAAAACGAAGACGCAAAAGCCAACGCCTTCCAAGCTCTCACGAGAGTCCACCAATTCGTCTCTTCCCCTTCACTCGACCAGGCGATCACCGAAGCACTCTCCTTTGAGTTGCCAATGGCGGTTTCGAAGTTCGGAGGCGTCTCGGATGGATGCCTGGAGGTTGTTGAGTGCACCATTGATTGCTTTATATCAATGTGTAGTCCACGAGACATGCTTTCGATTCTTTGTGAGGCATTGGCTCCCCCAAGTGAAACAATCAGGGATTCTGGTTATATTGCGCCTCTTCTAACTGGGCTTTCGAAAGTGTTTCTTTCCCTTCAGAGGCGTCACTTTGAGCAAGTGAAAGTAGCAGTTCCCATTATCGTTAAAGTTTTGAAGGGCCGGTCTTTGGAGTTGGAAGATGAAGATCCAGAATTTAAGAATTTGTTTGACAGAGCTATGGGGATTGCAAATTCCATACGTGCGGTTTGCCTAAAGTTGGAAGGTATAGAAAGTGAAAAGCTTCGTGCTCTACTGGGTCTTTATGTCGTCCAGATTATGGCTGTTGTCAGCATGAATCATAATGTTGCAAGTTCTCAGCCGTTTGTTTTGCAGCTGTCTAGTTTTTTCCCGTTTTGTGGTTTGTCATATCTTGGTGTAATAACTGGGTCGGATGTTGACAAAATAACTAGGGCAGTAGTTGGAGaagatgaagatgattaTATGAGTTGTTTATCCGATGTCAAATGCGGTGCACCTCTTTCAGTGATCTGGGGCCATGCTTCTGATGACGTTGTTGGGGCTGCTGAGGAGGATTTGAATTCCGTCAAGGATGAACTTAAGGATAACCAGACTGAAAGGTGGCAAGCTGTTGGCATGCTAAAGCACATACTAGCTTCTGCCATTCTGCCATGGGAACTTAAAAGACATGCCATCAATTTCTTGATTTGCATTACAGATGGAAATATCTCCCACTGCGATGAACATAATGACTTCTCATCTTGCATGACTTCCGTTTTTGCAGCTGTGCAGGCTGTTCAAATGATCATCATGTATGCATCAGATACAGTGCTGAGGAAGAATGCCTTTGAAGCTTTCAAAAGGATTCTTGCTGATATTCCAGCTTCTCAGAGGTTCGACATGTTGAAGTCTTTGATCATAAATAGTAACTCTTCCTCGATGATTGCAATCCTTCTGGATATTGTTAAAGGGGAACTGCACAAGGAAAGCTGCCAAAACGTGGGAAATGATGAAGTACCTCAAGCCAAA------------CCACCTACATTGTTTTGGACTGCCAATGTCCTTGAATTGGTGGAGTTGATTCTGAAGCCCCCGGAGGGCGGACCTCCATCGTTCCCTGAGGATACTGATAAGGTTCTGTCTGCGCTCAATCTGTACAGATTTGTATTAATTACAGAATCGACAGGAAAAACCAACCACACAGGAGTGATCTCCAGAAGCAATTTACAGAAAGCCTATAAGGGGTGGCTTTTACCCCTACGAACCCAGGTAACCGCCCTAATGGCGGAGACCAGGAATGATTACGAG---CTTCCACTTGACGCACTTTGTACTTTAAACCCAATCGAGTTGGTTTTGTACCGATGCATTGAGCTTGTTGAAGATCAGCTCAAGCAACAGTCTATGGGTTTGCCGGAAATCGTAGATTTCGCGCGCAATTTTGCCGTCATGGTCAGAGTTAAAGGCCCTGATCCAAAGGGCCTCAAAATGCGAAACCACGCTTTCCACCATTACCACTCTGGGACGACGACCATTTCGGCGTCGGGAATGTTATTGCCGGACACCCTTTACCACTCTGGTGTTGCTAAGCAACTTTTTGGGGGTGGCAGCCAACGTTCTCCTGTTCTCGTGGTTACTGTTGCTTCCATTGTTGAGCCTTTTCTCTCTTTGGAGCACAGAAAGGGCCTTGCCCAGGGCAGGCATCAGTTGATTCCTGGGGTTCAGATTGATATTATGGTAGAGGATGAAATGAGGTTGGAGAAAGAATCTCGGGATTCGGATAAAGCACATCCCTGCTGGTTTGCAGCACAGCTTTTAACACTGATTGACGTTCCTGCATCTGCTGCTGCAATCCAATCACTTATTGAAGCTTCTTTAAGCTCCCCCGATCATGGATGGGAGGTCGGTTGGTCTTTAGCCTCACATAGTAATGCT------------------CCTCAGGCCCAGGTGGACTTTGGAGTCAGAGAATTGGGGAATTTAACTCTCACAGGCAAGTCAAATACAAGAATCGCCATTCTTGGAGTATCCCTAATTGCCAAGGACATGCCAAATATAACCATATCACCCTCCAATCAAAGGGGGGACTTTCTTGTGGCTGTGGGTTCTCCTTTTGGTATCTTGTCAACTGTGCACTTCTTTAACAGTATATCAGTGGGATCCATTGCCAACTGTTATCCTCCTAATTCATCTTCTAGTTCATTGCTGATGGCAGACATACGCTGTCTTCCTGGAGTGGAAGGTGGTCCAGTTTTGAGTGAGCAGGCACAACTTATTGGTATGTTGATTAGACCGTTGAGGCAGAAGACTAGTGGGGCTGAGATTCAGCTGGTGATTTCATGGGAAGCCATTGCAACTGCCTGCAGTGACTTGCTGCGGAAGGAGCCCCATTATGCAGAAAAAGGGATTTCTGTTGACAAGGGAACCTCAGATGATGTAGGGAGGCCAATTTTAGCTGAGAGCCACGGTTCAAATGGAGCCATAACACATATTCAGGAATGCATTTATTCTAGTTGCTCCTCCCCGTCACCAGTTGAGAAGGCAATGGGTTCTGTTTGTCTTATAAACATTGATGATGGAGCATGGGCATCAGGTGTCTTTCTAAACAAGCAAGGTCTCATACTCACAAATGCTCACCTGTTAGAACCATGGAGATTTGGTAAAAGAACTGCAAGTGATGGAAAGCATGGATCCATTTCTGAG---------------GCATCATCTCCTAGGCATAGTGGACTATATGGCAAGCAAAAGAGTGAAGGTTGTCCCCCAATGGTTCACAATAATGCAGATCCCTCAGTTGGCGATGAACATGGAGGATATGTATTGAGTTCTTACAGAGGTCAGAGAAGGATACGTGTACGCCTAGATCATAGAGACCCTTGGATTTGGTGTGATGCTAAAGTAGTGTATGTTTGCAAGGGACATGTGGATGTTGCCTTGTTGCAACTCAAGTACATCACTGATCAGCTTTCTCCAATTGTCATGGATTTTATGTCGCCATCTGTAGGATCAAAGGCATATGTTATTGGACATGGACTATTAGGACCGAGATGCGGATTCTCCCCGTCAATTTGTTCTGGTGTTGTCGCAAAAGTTTTAAAGTCAAAATTTCCGCACTCATATCAAACAAACCAACCAGGAAGTACTCAAGGAGATCTTCCTGCGATGCTTGAAACAACAGCTGCTGTCCATCCTGGTGGTAGTGGTGGCGCTGTCATTAATTCAGAGGGTCATATGATTGGACTTGTTACAAGTAATGCAAGGCATGGTGGAGGAACAATTATACCACATCTGAACTTCAGCATTCCATGTGCTGCTCTCCTGCCAATCTTCAAGTTCTCAAAAGACATGCAGGATCCTTCACTTCTCCAAGTTCTTGACCAACCAAACGAATATCTTTCTTCTGTATGGGCGTTGATGCCACCTCTGTCTCCCAAGCCCCCTCCTTTGCCTCATATTCCAGAGTCATTACTAAAAGATAACAACAAAGAAGCAAAAGGCTCTCGTTTTGCAAGATTTGTCGCCGAAAGAAAAGATGTGTTTGAAAACCCAAACCAACTTGGCAAGGAAAGAAGACTTCCTAACAACATTGTTCCTAGCAAGTTAATGGAGGTGCAAGGAAtcctcaccaccaccCCCCACTACTGGGGCACCACA---GAGCAAGACTGCTACAATCTCCAGGGCATCAAATCCTCCAAATCCTTCTACACCTCCCCCAGAGGCCTCAAGCTCCTCACCCGCCAATGGATCCCCCTC---CGTCGTCCACGTGGCATCATCTTCATGGTCCACGGCTACGGCAACGACATCAGCTCGACCTTCCAAGCCACCCCGATCTTCCTCGCCCAAAACGGCTTCGCCTGCTTCGCTCTCGACCTCGAGGGTCACGGCGGCTCCGACGGCCTCCGCGCCTTCGTCCCCGACGTTGGCCTCGTGGTCAACGACTGCCTATCGTTCTTCAATTTGGTCAAACAGCAGCCCCAATTTCATGGACTCCGCCGTTTTTTACACGGCGAGTCCATGGGCGGGGCGGTTTGC------------------------------------------------------CCCCCATGCAAAATCTCTGATAAAGTAAAACCCAGGTGGCTT---CCGCAGATACTGACGTTC---GGCGGATACCTGCCGAAATTGGCGATAGTCCCCACCGCCGACCTGATGCGGAAGTCAGTGAAGGTGGCGGAGAAGAAGATCGTGGCGAATGTGAATCCGACGAGGTACCGGGGAAAGCCGAGgctggtggcggtggtggaACTGCTGGGAGTGACGCAGTACGTGAGCGAGAGTGTG---GACGTCAGCCTTCCGTTTATTGTGTTGCACGGCAGCGCGGATGTGGGGACGGACCCGGAGGTGAGCAGGGCGTTGTATGCGGCGGCGAAGAGCGAGGATAAGACGTTGAAGATTTATGAGGGGATAATGCATGCCTTACACTTTGGGGAGACTGATGAGAATGCGGACGTTGTGAGGGGAGATATTTTGGGTTGGTTGAATCACCGGTGCGGCTGCGGCGGCGGCGAAGGAGATGAAATGGCTGCTTCTCTATCAGCATCCACATCGCCATTGACGTCAAATTTGTCTCTCAGAAAAACCCACTTCGTATTTTCACCAGAAAATAGCCGTCCAATCATTACCCACATCAAACAATCCCCTTCCAGCCCCAATGCTGAGTTGAAATTTCAAACTTTGCCCAATTTAAACCCCTCTATTGCAATTTCACCCCTCCCTTCAAGGGTTTCCTCACGTGGGTTTCTTGAAACAGACGAGGAAGATGAACTTTTGCCGTTGTTTGAGGAGCGGCCGGTCAAATTtgccttttgggttttggtcTGGGTATCTGTGTCGCTTGCTTTGTTCGCGGCTTCTGGAAATGCAAATGCTGCTGCTGCGGCTGCGGATTCAATCAGAGCCTCCAACTTTGGCCTGAAGATTGCGACGGCGCTTCGAAGCTCCGGCTGGCCTGATGAGGCTGTGGTGTTTGCTCTGGCCACACTTCCGGTCATTGAGCTTCGTGGGGCCATTCCTGTTGGTTACTGGATGCAGCTTAAGCCTGTTCTGCTAACAGCTCTATCTGTTGTTGGGAACATGGTTCCTGTGCCCTTCATCATACTTTACCTGAAGAGATTTGCATCTTTCCTTGCTGGAAAGAACAAGGCTGCAGCTCGGTTCCTTGACTTGCTGTTTGTGAGGGCTAAAGAGAAAGCTGGCCCTGTAGAGGAGTTCCAATGGCTTGGTCTGATGCTGTTTGTGGCTGTGCCTTTCCCAGGAACAGGAGCATGGACAGGGGCCATCATAGCTTCCATTCTCGACATGCCATTCTGGTCAGCGGTGTCTGCAAATTTCTTTGGTGTTGTGTTGGCTGGGCTTCTAGTAAATTTGCTGGTGAACCTTGGCCTCAAATATGCAGTTGTTACTGGTATTGTCCTCTTCTTTATTTCCACATTCATGTGGAGCATCCTTCGGAATCTTAAGAAGTCTTTAAGCTCATCAAACATGGCGCGAGCGGTAATCCTACCCTCGCAAACCAGTACCCAGACCTTACTTTTTGCCATTCCCCGAATACCCCTAACGATATGGAAACTTCCGTTCATGTCCCGCCAAGTTCTCTGCAAGTGCTCGTCCGCCCAAGCAGCCCCGGCCGCCGTCGACATGGCCAAGTACAAGGAAGCTTTCGCAAGACGAATGGCCATGGCCGGCCTCAAACCCCACCACCGCCTCGCTATTGGAGTTTCTGGAGGTCCAGACAGCATGGCCTTGTGCGTTTTATCTGCCCACTGGAAAGCTCAAGACTTTAGTGAGAAATGTGACAATGGTGGCTTCATTGACGGGCTTTTAGCAATAATTGTGGATCATGGGCTGCGCCCTGAGAGCAAAGAGGAGGCCAACACTGTCTCCAATCGGGTCTCGAAAATGGGAATCAGAAGTTGCATTGCCTGCTGTGATTGGCCAGATGGTCACCCAAAACAAGGTCACTTGCAAGAAGCAGCCCGTGACATGAGGTATGAAATGTTTCAGAACATCTGCATCCAGAACCGGATTGGTGTGTTACTTATTGCACATCATGCTGATGACCAGGCTGAGTTATTTGTTCTCAGACTATCTCGCAATAGCAGTGTTCTTGGACTTGCTGGTATGCCTTTCACATCTCAAATTTTCTCTACGCATACCCATTCTTGTACCGAAGTTTCCAGAAACCATGGTATTCTTGTTGTACGTCCACTCTTGGATCTTGTGAAAGAAGATATGTACAAGaTATGTGAAGGAAGTAATCAGGTCTGGGTGGAAGATCCAACGAATCAAAGCCAGTTATATGCTCGTAACAGAATTCGATTATTCTTAAAGGACTCAACATGTGCTTTCAGGTCGGAGCTACAAGCAGTTATTGCTGCCTGTCGCAAAATGCGCAGATACGTTGATCATATTTGCAGTAATTTGATAAGTCAAGCAGTGACTTTTACGGATCTCGGATATGCTGTTATTGATTTGGAGATTCTTAACCAATCAGAAATCGAGGACATATGCATGACAAAGTTTATTGCTTTGGTTTTGAAGTTCATCTCACAAAGGAACAGGCCAATTAGAGGTAGCACTTCAAAATTGCTTTTGAATTACGTGCGTACTTTACCATGCAAGACCTCCTTTACTGCAGCTGGCTGCTACATTTCTCCGGCTCCTGGTTCTAGAGGCATGAAAGCTCTAGTTTGTGTTTCTGTCGATAGTCCTCTACCTTTAAAAATGGGACTATCCCGCTTACACTTTCAGGTTGAACAGGAACACAGTACTCCAGATGAGATAGAGCAAATTATATCAGATAGCAAATCGTATGCAGATTCGTTGGTTCCAAATAAATCAGATGTACATTTCTTGGAAGGAAATCCTGAATCAATTCTAACCGGAGCCAGGAAACTCGGTATGATTAGCGAGTCAACCCATACAAATATCCTTTTATTGCACCAGGAAGAGATTAAGAATTTCAAGTCT---AGTAAAGTCGCAGCTGACTACAAGTCAGAGCATGGAGTCAAATCTGCTAGTACATCACGGAGCGAACAACTTCAACCTGGGCAAATATGTTGCTTCATGGACCGATTCTTTGTCATGTGGAATTTGAGTGAGGAAGATACTGACGATGCGACTTCCGAGGAAGCAAATCTTGACAGGGTTTTGGAGGCAGAAAGTCGCTCCTGTTGCAGATCTTGTGGTTTTGGTCATGACACGGTAGTTGAGGTGCGCAACATGATTGAACCTGATTGGCTGTATCTTGCCAACTTGTCAAAGTGTCAGACCTCGGAAAACTTTCAAGAACAAAGACATTCTCTCGATAACGGGCTAGAGCAAACAGAAGAGAAGACGAACAAGTGTCTAGATTATGCAAGGCTCTCGGCACAAAGAGCTCTTGTATCCCTGAGGTCCATCCCTCTCGCTGCAAGAAGAGGCTTGCCTGTCCTAGTCAATGGTGAAGGACTACTGCTAAGCATCCCAAGCATTGGCTTCAAACACTGCCCACGCTTAGCAACATCTGCAACATTCAAGCCGAAAGTACCACTTGGCGGAGGTCATACTTCCTTCATCATGGCGTTGCTTCAGCTTCAATCCGTCAATGGGTTGTTTCAGAGCACAAAGGAGGGCCCACTACAGAGAAGAAGTGCAAGAGCTCGAAGATGCCTCTGCTTGCAGACTCAGGCCCCTCCCTCCAGAACTCAGAGGATAATGGAGAGTATATCAGTGAGTGGGGAAGTTGGTGGTGCTGGTGGATCATATTCATACAGTGCCTTGAAGAGGCTGGACCAAGTTTGGTCTACTATTTGCTCTGCTCAAACAGTTGTGGAAGAACCAAAGAAAGTGGTTTTGAGCATTCCTGGACTCTTTAGCAATTCTGATCTGGCTAACAAAGCGGTTGATACATTTGATGTGTTAATCTGTGGTGGAACTTTGGGAATCTTCATTGCTACAGCCTTGTGCGCCAAAGGTCTTCGAGTAGGGATTGTCGAAAGAAATGTGCTAAAGGGGAGGGAACAGGAATGGAATATCTCAAGGAAAGAGCTCATGGAACTTGTAGAAATCGGAGTTCTGTTAGAAGGTGACATTGAACAAGTTACTGCGGCTAAATTCAACCCTAACAGATGCGGCTTTGAGGGGAAGGGTGATATCTGGGTTGAAGATATTCTCAATCTTGGTGTTTCGCCAGCGAAGCTTATAGAGGTTGTGAAGAATCGTTTTACTTCTCTAGGTGGAGTCATGTTTGAAGGCTACAGTGTGTCCAGCATCAGCGTTTTTGAAGATGCAGCTGTTCTACAACTCAATGAGGAAAAGATTTTGTCGTCTCGCCTCATAATTGATGCAATGGGGAATTTCTCTCCAATTGTAAAACAGATAAGATCCGGAAGGAAGCCAGATGGAGTTTGCGTTGTTGTTGGATCCTGTGCTCGTGGATTTACGAATAACTCTACCAGTGATGTTATATATAGCAGTTCATTGGCAAGGAAGGTCGGGAGCTCAGAAGCCCAACTCTTTTGGGAGGCATTTCCAGCTGGTTCAGGTCCTACAGATCGCACAACTTATATGTTCACTTATCTTGCTCCTCAACCCCAATCGCCAAAGATAGAGGAACTGTTAGAAGAATATTGGAAATTGATGCCAGAGTATCAGGAAGTCTCTCTTGATGACTTGGAGATACTGAGGGTGCTATATGGTATTTTTCCTACATATCGTGACAGCCCACTGCCAGCAGCTTTTAATCGGGTTTTACAGtttggtgatgctagCGGAATACAATCGCCCGTTTCATTTGGTGGTTTCGGAAGCTTGACTAGGCACCTCAACAGGTTGTCAAACGGAATATATGAAGCAATGAGCGACAATCTTCTTGACTCGTACAACTTGTCGCTTCTGAACCCTTACATGCCCAACTTAAGTTCTTCATGGTTGTTTCAAAGAGCAATGTCTGCAAAGAAAGAGTCTAATGTTCCGCCAGATTTCATCAATGAGCTCCTTTACACCAATTTTCAAAGCATGCAGAGGCTCGGGGATCCAGTCCTAAGACCATTTCTTCAAGATGTTGTACAATTTGGACCTCTTGCCAAGACATTAGGCCTAGTCATGTTAACTAAACCTCAAATCATTCCATCAATCTTCAAGCAGGTTGGAATTCCTGTGCTTCTTGACTGGTCTGGACATTTTTCCATGCTGGGGTACTACACGTTTCTCTCAACTTTTGCTGACCCTGTAGTAAGGTCTTTTTTGAGTACACTTCCAACCCAGGCGAAGTACGAGTGGAAGCGACGTCTTGAGGCTTGGAAATATGGCGCAGGTTTAGATTACAAGTCAACGAGAAGAACCCTGCTGAGACCTCCCCTTTCTCTCTCAGCAGCCCGTATTCTTCCCGCAAGACCTCCCCGTCCGTACAAAAATGGCGGGTCTTCATCAGAAGCTTCGAATTCTTACTCGGCGTCAAGTTTCAGCACAAATCCCAGGTGGGTTTTCACCAACTCTCTCCCTCCTCCGGAATGGGTAGAACCTTTCAATGACGTCACTGACGTAGTATCAAACACACAAAACTTCGAACCATCTCGGTTGGTCGCTCAAATTCTCAATCTTTTAGATGGGTCTCCAACGATGGAGGCCAATTTAGACTCTTACTATCGCACATTCTTGATCAAATTGTCTCCTAATTTTGTTTCGTATGTATTGAAATCTGTTGAGCTTCGTGGGAAA------ACTGCATTGCGGTTCTTTGGTTGGGCTGGTAGG---TAGAGGAAATATCATCAGAAGCTTGAATGCTATGAGTCTTTgattgaa---------------cttgatttggaCCGCATTCGATGCGTTCTTGTTAAGCTTAAAGAAATGAACTTTTTGATGACTTCTCGGGCAGCGAAATCTTTGATTAAAAGCTTTGGATGTCTTGGGATGGTTGATGAGCTGTTGTGGGTTTGGCGTAGAATGAAGAAGATTGGGATTGAGCCTAGTTTGTATGCTTATAACTTTCTATTGAATGGTTTGGTGAATTCGATGTTTATTGAATCAGCTGAGCGGGTTTTTGAGGTTATGGAAGGCGGGAAAATTGCACCGGACATTATGATTTATAATACAATGATCAAAGGGTATTGTAAGGGAGGGAAAACCCAGAAAGCAATGGAGAAGTTTATAGCTATGGAGGGGAGGAATGTGGAACCTGATAAGATTACTTATATGACTTCAATACAGGGGTGTTATTCAGAAGGAGATGTTGATTCGTGTTTGGGTCTTTACCAAGAAATGGACGAGAAAGGACTTGAAATTCCGTCTCATGCATATAGTTTAGTGATC---AACGTTTGCAGAGGAGGGAAATGTGAGGAAGCATATGCTGTTTTTGAAGATATG---ACGAAGGGATGTAAAACCAATGTGGCAAACTATACAGCATTGATTGATTCGTATGCGAAATGTGGGAGCATTGAAGAGGCAATGAAACTTTTTGAGAGCATAAAAAATGAGGGACTTGAACCAGATGAGGTCACTTACGGGGTTATTGTCAATGGATTGTGTAAGAGTGGGAGGGTGGAGGAAGCAATGGAGTACTTTGAGTTTGTGAAGGCAGAG---GGCGACATTAACGCTATGTTTTATCCTAGTCTAATCGACGGTCTTGGAAAGGCAGGGAGGCTTGATGAGGCTGAAAGGCTCTTTGATAAGATGGTGGTGAAGGGATGTCCACATGATTCATATTGCTATTATGCCCTTATCGACGCCCTAGCTAAATGTGGAAAAACTGATGAAGCATTGGCACTCTTTaagaaaatggaagaggaaGGTTGTGATCAGATGGTTTATACATACCCAATACTCATCAGCGGACATTTT---AGGCACAGAAATGAAGAGGCATTGAAGCCCTGGCACACGATGATTGATAAGAGCATCACACCGAATGTTGCTTCCTTCAGGGCCCTCTCTATTTGGGTTTGTCTCTCAGGCAAGGTAGCCAGAGCCTGCAAGATTTTGGATGAGCTAGCGCCAATGGGTGTAATTCCTGAGACAGCTTTTGAAGATATGATCAATGTGTTATCCAAAGCTGGTCGTGTCAAGGAAGCTTGCAACTTGGCCGATGGAATTGTGGACACAGGTAGGGAAATACCAGGACGAATCCGAACTGTTCTAATCAATGCCTTGAGGAAAGCTGGCAATGCAGATTTAGCTATGAAGTTGATGCATAGTAAGATAGGTATTGGGTATGACCGAATGGGTAGCCTCAAAAGGCGAGTGGAGTTCCGAATTCTCTTTTACATGGATTCAGGGAGGCAGGTGTTCACGGTGGATCTTCTGGAACGATATGCGGCCAAGGGGCGCGGAAATATCACCTGTATGGCTGCCGGAAACGACGTCATTTTGCTCGGAACCAGTAAAGGGTGGATCATTCGACACGATTTCGGCGTCGGCGATTCGTTTGATGTTGATCTTTCGGTGGGTCGTTCTGGCGAGCAATCCATCCATAGAGTTTTTGTTGATCCTGGAGGGAGCCACTGCATTGCCACTGTTGTTGGGAGTGGGGGTGCTGATACGTTCTATACTCATGCAAAATGGACCAAGCCCCGTCTTTTAACCAAGCTAAAAGGTCTTGTCGTGAATGCTGTTGCCTGGAACAGACAACAGATTACAGAAGCTTCAACAAAGGAAGTCATTCTTGGTACAGACAACGGCCAACTTCATGAAATGGCAGTCGACGAGAAGGATAAGAAGGAGAAATACGTAaagtttttgtttgaattattgGAACTTCCAGAGGCTTTCATGAGTTTGCAGATGGAAACGGCAACCATTCTCAGTGGGACTAGATACTATGTAATGGCTGTAACTCCTACAAGACTCTATTCTTTTACTGGTATTGGATCACTGGAAACTGTTTTTGCTAGTTACTCGGAACAAACGGTGCATTTCATGGAACTTCCTGGTGAAATTCCCAACAGTGAACTGCATTTCTATATCAAGCAAAGAAGAGCAATACATTTTGCATGGCTTTCTGGTGCTGGTATATATCATGGTGGTTTAAATTTTGGAGCACAACATAGTTCTCCTGATGGAGATGAAAATTTTGTGGAGAACAAGGCTCTTTTGAACTATTCAACTTTGAATGAGGGTTCTGAACCAGTGAAACCCAGTTCTATGGCAGTTTCAGAATTTCATTTCTTGCTTCTTATCGGGAATCGGGTTAAGGTTGTAAATAGAATAAGTGAGCAAACTATTGAGGAACTTCAGTTTGAGCAAACACCTGAAGCAGTTTCAAGGGGTGTCACTGGATTGTGTAGTGACGCCACTGCTGGGTTGTTCTATGCATATGATCAAAACTCTGTATTTCAGGTGTCTGTTAATGATGAAGGCCGAGACATGTGGAAAGTTTACCTGGACATGAAGGAGTACGCTGCTGCTTTGGCAAATTGCCGTGACCCTCTTCAGAGGGACCAAGTATATTTGGTGCAGGCTGAAGCTGCATTTGCTGCCAAGGATTATCTTAGAGCATCATCATTCTATGCAAAAATTAATTACATATTGTCATTCGAGGAGATCACTTTGAAGTTTATCACTGTAAATGAACAGgatgctttaagaacctttctATTGCGGAAACTTGATAGCCTTGCAGTGGATGACAAATGCCAAGTAACAATGATTTCGACGTGGGCAACTGAACTGTACTTGGATAAGATAAATCGTCTACTATTGGAAGATGATACTGCAGTGGATAATCGTACTTCAGAATACCACTTGATCATTAAAGAGTTTCGTGCATTTCTTAGTGACTCCAAGGATGTTTTGGATGAGGCAACTACCATGAGACTTTTAGAAAGTTATGGCCGAGTCGAAGAATTGGTTTTTTTTGCTAGTCTGAAGGAACAGTATGAAATTGTAGTCCACCATTATATTCAGCAAGGAGAGGCAAAGAAAGCATTGGAGGTGCTCCAAAAACCTACTGTTCCTATAGATCTTCAGTACAAGTTTGCACCAGACCTAATCATGCTTGATGCATATGAAGCTGTGGAGTCATGGATGACTACAAACAACCTCAATCCAAGGAAACTCATACCTGCAATGATGCGTTATTCAAGTGAACCACATGCAAGAAATGAAACACACGAAGTCATCAAATATTTGGAATACTGTGTTCATCGTCTGCATAATGAGGATCCTGGTGTTCACAACTTGCTATTATCGCTATATGCCAAACAGGAAGACGACAGTGCACTTTTGCGTTTCCTTCAATTCAAGTTCGGAAAAGGACGGGAAATTGGCCCTGAGTTCTTCTATGATCCCAAGTATGCTTTACGCCTTTGCCTCAAGGAAAAGCGAATGCGTGCCTGTGTTCATATATATAGTATGATGTCCATGCATGAAGAAGCAGTTGCTCTTGCCCTGCAGGTTGATCCTGAGCTTGCTATGGCTGAGGCTGACAAGGTTGAAGATGATGAGGACCTGAGAAAGAAGCTTTGGCTTATGGTTGCGAAGCATGTTATAGAACAGGAAAAGGGAGCTAAAAGGGAGAACATTCGGAAGGCAATAGCATTTCTTAAAGAAACCGATGGCCTTTTAAAGATAGAGGATATATTACCATTCTTTCCGGACTTTGCTCTCATTGATGACTTCAAGGAGGCAATTTGCTCGTCATTAGAGGATTACAACAATCAAATTGAAGAACTGAAGCAAGAGATGAATGATGCGACACATGGTGCCGATAACATTAGAAATGACATTAGTGCACTTGCTCAAAGATATGCTGTGATTGATCGTGATGAAGAATGCGGGGTTTGTCGGCGTAAGATTTTAACTGTGGGTAGGGAGTATCAGTTGGCTAGAGGCTATGCATCCGTAGGCCAAATGGCTCCATTCTATGTGTTTCCATGCGGACATGCCTTCCATGCCGAATGCCTGATTGCCCACGTCACACGTAGTACAAATGAAGCTCAAGCAGAGTATATATTGGATCTGCAGAAGCAGCTAACTCTACTTGACGGGGAAGCTAGGAAGGATTCAAATGGTAGCCTTACCGAGGAAACCATAACAAGCATGGCCCCCGTAGATAAGCTACGGTCGCAGTTGGATGATGCAGTGGCCAGCGAATGCCCATTTTGTGGGGACTTGATGATCCGTGAGATCTCTCTACCTTTCGTCCTTCCAGAGGAGCAACAGCAGAATACTTCATGGGAGATAAAGTCGCATAATCTTGGACACCAGAGGAGCCTGGGTTTATCTTTAATGGCCGCTGCCGTAGCCTCATCACTAGCCCTGTCAGCCTTCACCTTCAGAGGAGGCGCCGATCCCTCGAAACCCAAATTCCTCAACCTTTGCTCAAAGCCCACAAATTTAGCTTTGACTGTTTCACCCCAATCTCACAGTTGTCGGCGCAACACTTTGAGAATATTGGCCTCTGTTTCCGTCTCCGATCCTGGAGTTCGTACCGGTCCCGAAGAGCTCTCTGCGTCTATTCTTTCCAAGGTGACGAATTCGGATAGAGGAGTTCTGCTGAAAGAGGAACAACAAAAAGAGGTAGCTAAGGAGGCTGAAGAATTGCAGAACTACTGTGTTAGCGAACCAGTGAAATGCCCTCTCATTTTCGGAGACTGGGATGTGGTGTACTGCTCAGTGCCAACATCGCCCGGGGGTGGCTACAGAAGTACGTTGGGGCgccttttttttaaaacaaggGAGATGATTCAAGTTATTGAAGCTCCTGACATTGTCAAGAACAAAGTCTCCTTCTCCGTTTTCGGGTTCTTGGATGGAGAAGTCTCTTTAACAGGAAAGTTGAAGGCTCTGGATGATAAGTGGATCCAAGTTATATTTGAGCCCCCAGAACTGAAGGTTGGAGCCTTGGATTTCAGATACGGCGGTGAAAGCGAGGTTAAACTCCAGATTACATACATAGATGACAAGGTCAGGTTGGGGAAGGGCTCTAAAGGCTCTCTATTTGTTTTCCAAAGACTCGGTAGTTCCACCATGGCTGTTCCTGTTGAAGAAGCCATTGCCGCTCTATCCACCTTCTCACTCGAGGATGAACAAGCAGAGGTTCAAGGACCGGGAATTTGGGTTTCGACTGATAGCGGCGCAACGGATAGTCCCATCGAGTATAGCGATGTTTCCGCTTATCGCCTATCGTTGACAGAAGACACAAAAGCTCTCAATCAGCTGAATGCTCTTATTCAAGAGGGAAAGGAGATGGGATCAGTGCTTTATACGTATCGCAGTTGTGTCAAAGCACTTCCTCAGCTTCCTGATAATATGAAACAAAGTCAAGCTGACTTGTATCTAGAAACATATcaagttttggacttggaaatGAGCCGTTTGCGTGAAATACAACGATGGCAAGCATCAGCTGCCGCAAAGCTAGCTGCAGATATGCAACGGTTTTCTAGGCCTGAGCGACGCATTAATGGCCCCACAGTAACTCATCTCTGGTCCATGTTGAAGTTACTTGACACTCTGGTGCAACTTGATCATCTCAAAAATGCCAAAGCAAGCATACCGAATGATTTCTCTTGGTATAAAAGGACATTCACACAAGTAAGTGTACAGTGGCATGATACTGATACGATGAGAGAGGAGCTAGATGACTTACAGATTTTCCTTAGCACAAGGTGGGCTATCTTATTGAATTTGCATGTGGAGATGTTCCGCGTGAACAATGTAGAAGACATCCTTCAAGTTCTCATAGTCTTTGCTGTTGAGTCATTAGAGCTGGATTTTGCACTTTTGTTCCCAGAGCGGCATATTCTTCTACGTGTTTTGCCAATTCTTGTTGTTTTAGCAACATCATCGGAAAAGGATAGCGAGTCTTTGTACAAGAGAGTGAAAATCAACAGACTGATCAATATATTTAAGAATGATCCAGTAATTCCTGCATTTCCAGATCTTCATCTTTCTCCTGTTGCAATCATGAAAGAATTGTCAATATACTTCCAGAAGTTTTCCACCCAAACTCGTCTTCTTAGTCTTCCCTCACCTCATGAGCTTCCATCCCGTGAGGCACAAGATTATCAGAGACATTATCTAATCATCAATCACATTGGATCCATCCGTGCGGAGCATGATGACTTTGTAATTCGTTTTTCTTCCTCCATGAACCAGTTATTGTTGTTGAAGGCAACAGACAATCCTGATATTGATTGGTGCAAAGAAGTGAAGGGAAACATATATGATATGGTTGTTGAAGGTTTTCAGCTGTTGAGTAGATGGACTGCACGCATTTGGGAACAATGTGCATGGAAGTTTTCTCGTCCCTGCAAGGATATAGTTCCTTCTGAAACACAAGAGGCTTTAGCATCATTTTCTGACTATGAAAAGGTGGTACGATATAACTATAGTGCGGAGGAAAGGAAAGCACTGGTTGAACTTGTTGGTTACATAAAGAGCATTGGATCACTGATGCAGTGCAACGACACTTTGGTAGCTGATGCTTTATGGGAGACAATTCATGCAGAGGTCCAGGATTTTGTTCAGAATACATTGGCCACTATGTTGAGGACTACCTTCCGAAAGAAGAAGGACCTATCTAGGATCCTTTCTGATATGCGGACTCTTTCAGCAGACTGGATGGCAAATACTAGCAAGTCTGAGTCTGGATCCCTACAACAAGGGGGTGATGAAAGCAAAGGAAACTTTTTTTATCCTAGGCCGGTTGCACCAACAGCTGCTCAGGCTCACTGCTTGCAGTTCCTGATATATGAGGCAGTGTCTGGTGGTAATCTTAGGAAGCCTGGAGGACTCTTTGGGAATAGTGGGTCTGAGATTCCCGTTAATGATCTAAAACAGTTGGAAACATTCTTTTACAAGCTCAGATTCTTCCTGCATATATTGGACTACTCAGTGACTGTGGCAACTTTGACGGATCTTGGTTTCTTGTGGTTTAGAGAATTTTATTTGGAATCTTCTCGTGTTATTCAGTTTCCCATTGAGTGTTCTCTACCCTGGATGTTGGTGGATTACGTGCTGGAGTCGCAGAATGCGGGCATCCTAGAAAGTGTGTTGATGCCATTTGACATCTATAATGATTCAGCTCAGCAAGCACTGGTTTTGCTCAAGCAACGGTTCCTCTATGATGAAATTGAGGCTGAGGTGGACCATTGTTTCGATATATTTGTTTCAAAGCTTTGTGATAGTATTTTCACTTATTACAAGAGCTGGGCAGCAAGTGAGCTACTTGATACTTCATTCCTCTTCGCATTGGACAATGGAGAAAAATATTCTGTTGAGCCTATGAGGTTCACTGCCCTACTGAAGATGACGAGAGTGAAGTTGCTTGGGAGGATGATTGATTTGAGAAGTTTGATTGCTGACCGGATGAACAAAGTTTTCAGAGATAATATTGAGTTTCTATTTGACCGTTTTGAGTCTCAGGATCTATGCGCTATTGTGGAATTAGAAAATCTGTTGGATATCTTAAAACATGCCCATGGGTTGCTATCCAGGGATCTCTCAATAGACTCGTTCAGTATCATGTTGAATGAGATGCAAGAAAACATATCACTTGTGTCATACTGTACTAGACTTGCTTCCCAGATTTGGTCAGAGATGCAAAATGATTTCTTGCCAAACTTCATCCTTTGCAATACTACCCAGCGTTTCACCCGATCATCAAAGGTGCCTCTTGTACCTATTCAAAAGCCATCGGTTCCCTCTGCCAAGCCTAATTTCTATTGTGGTACTAAAGACTTAAATGCAGCTCATCAGAGTTTTGCACGCTTGCACAGTGGATTTTTTGGGATGCCCCACATGTTTTCAATTGTTAGGCTTCTAGGGTCTAGATCATTGCCTTGGCTAATTCGAGCACTTCTAGATCATGTATCAAACAAGATAGCTGCGGTGGAACCAATGATAACAGGGCTACAAGAAGCTTTGCCGAAGTCTATTGGATTGCTTCCGTTTGATGGAGGCGTGACAGGTTGTATGAGGCTTGTTAAAGAACAACTTAGTTGGGGAACCAAATCACAGCTCAAAAGCGAAGTTCTTCGAGGGATAAAGGAGATTGGAAGTGTGTTATATTGGTTGGGGCTTCTTGATATCGTGTTGAGAGAAACAGATACGACACATTTCATGCAAACAGCCCCTTGGTTGGGCTTGCTTCCTGGCGCAGATGGACAAATACTGCATTCTCAAGATGGCGGAGAAAGCCCTATTGTCAACCTCTTCAAATCAGCTACTTCTGTAATTGTGTCAAATCCTGGGTGCCGAAATCCGACTTCCTTCCATACCTTATCAAAACAGGCAGAAGCTGCAGATCTGTTGTACAAGGCTAACATGAATACTGGAAGTGTGTTGGAATACGCCCTAGCATTTACAAGTGCGGCTCTGGACAAATATTGTAGCAAATGGAGTGCTGTTCCAAAAACAGGGTTCATCGACATCACAACGTCAAAGGATTTCTATCGTATATACAGCGGTCTTCAAATTTGGTACCTAGAGGAGTCTGTTCGAGTAACACCAAGCAGTCATGAAGTGCTGGGTGATTCCATAGCTTGGGGTGGTTGCACCATAATATACTTGCTTGGGCAACAGCTACATTTTGAGCTCTTGGATTTTTCATACCAGGTCCTCAACGTTGCCGAAGTGGAGTCTGCATCGATCAGCCAAGCCCACAAGAGTCCTCATTTTGTCCAGGGATGGGACGGTCTGTTAGAAGTAATGAAGAAAGCAAGGAGGCTAAACAATCATGTGTTCAGCATGCTAAAGGCGCGCTGCCCGCTCGAAGACAAGACGGCTTGCGCTATCAAGCAAAGCGGTGCCCCTCTGCATCGGGTCAAGTTCGAGAACACCGTCTCTGCGTTTGAAACTCTTCCGCAGAAAGAGGCCATGTCGAGATCACTGGTGCAGCCGGTAGGGCAGAAGAGGCTGACGAACGTGGCAGTGGTGCGTCTGAAAAAGCGCGGCACCCGCTTTGAAATTGCCTGTTACAAGAACAAGGTCCTCTCATGGCGCTCTGGCGTTGAGAAAGATTTGGATGAAGTACTGCAATCGCATACCGTTTACACAAATGTTTCAAAAGGGGTTCTTGCCAAGACAAAAGACTTGAAGGCCGCATTTGATTCCGATGACCAGACCAAGATTTGTTTGGAGATTTTGGACAAAGGAGAGCTTCAAGTGGCTGGGAAGGAGAGGGAATCTCAGTTGTCCAGTCAGTTTCGGGACATAGCCACCATTGTTATGCAGAAAACCTATAATCCTGAAACCCGACGCCCTTACACAATTAGCTTGATTGAGAGTCTAATGCATGAAATTCACTTTGCTGTAGACCCACATAAAAGCTCGAAGAAGCAGGCTCTGGAAGTTATTCATGAGCTTCAGAAGCACTTCCCAATCAAACGGTCTCCAATGAGATTGCGACTCATAGTTCCTGACCATGAATTTTCATCTCTTTCGGAGAAGCTGACTGCCTGGAATGCTAGCATAATTTCTAAAGATCAATCTGGAAGTCAGATATCTACTATATGTGAATTGGACCCTGGTTTTTATCGTGAATGTGAGGGATTGATGATGAAGTTGCATGGTAGATATGAAGTTCTTGCACTCTCTGTGCATGCGGAGGGTGACACTGTTATCGATCAATATGATGATCATGAGGATGAACCGTCACACTCACTCAAAGATTCCTCAAACATCAGTtcattaaagaaaaaagaatgtactgATCCTGACTTGTCGAAAAAAGAGTCGGCTGATCCTGTGCTAAAATTGAGCGATGATTTGCAGAAACAGAGCATCTCTACTGGGAGTGGAAATGCTGCAGCGGAGGGAAAGCAGAACAGATGCAGCACATGCAATGCATTCGTGGGCGATTCCAAGCAGTATAGGGAACACTTCAAGAGTGAGTGGCACAAACATAACTTGAAACGCAAAACCAGACAACTTCCTCCCCTTACTGAAGAAGAGTGTGCAGCTGACATGGAAATGGACGACTACAAAGCCGATTTGAGGGATTATTCCTTCatGGCTTCCAAGTCTTCCAATTTTCTTGAGCGCCATGGTTACGATTTGGTACTTGGATCGATAGCTGCGTTTTATGTGTTCATGGCGCCCTACACTAAGGTTGAAGAAAGCTTCAATGTCCAGGCAATGCATGACATTCTGTATTATCGAAATCGCATAGATAATTATGATCATTTGGAGTTCCCTGGAGTCGTTCCTCGCACTTTCCTCGGTGCATTGTTTGTTTCAAGTTTGGCTTCTCCTTCTGTTTTAGCAATGGAACTGTTGCATTTGCCAAAGGTTTATAGTCTTTTAGCAGTTCGTTTGGCATTAGGTGGCATcatattatctacattatgCTTCTTTCGCCTTCAGGTTAGACATAAGTTTGGACGTCAAGTGgaagctttctttgtgatactaACTGCAGTTCAGTTCCACCTTTTGTTCTATTGTACTCGTCCCCTTCCAAATATACTAGCTCTGGGCGTAGTCAATTTGGCGTATGGGTATTGGTTAAAGGAGAAATATTATGCAGCCATAAACTGCCTGATTTTTGCTACGGTTATCTTTAGATGTGATATTTTGTTACTTCTTGGCCCTCTTGGCTTGGAGCTTTTGTTGACTAGAAGAATTTCATTATGGAAGGCGTTGAAATGCTGCAGTTTGTGTGCTGTACTGTGCGTAGGCCTTACTGTTATAGTAGATTCAATTATGTGGAAAAGGTTACTGTGGCCTGAATTTGAAGTTTTCTGGTTCAACTCTGTGCTCAATAGAAGTTCAGAGTGGGGTATACATCCGTTTTACTGGTACTTCACTTCAGCACTCCCGCGGTCATTGCTTGCTGCATACCCTCTTTTTCTGCTTGGGGTCTTACTTGAGAGGAGGGTTTTGTTATTCGTTCTTCCAGCCTTGTCCTTTGTTTTACTTTACTCTAAGCTTCCCCACAAGGAGCTTCGTTTTATAATTAGCTCAGTTCCCATGTTCAACTTATCTGCTGCAATTGCTGCAACTAGAATCTATAACAATAGGAAGAAGACTTTCTGGAACTTGCTTTATCCAATGATGCTTGGATTATTGTTGATCAGTCTAGGGTGCACTGTCATAAGTTTCATGGCTTCCAATGAAAATTATCCCAGTGGTCATGCTTTAAAACATTTGCATCAGACCGGCCATCTTGCTAACAGTTCAAATGAACATTGGGTTCACATTGATACGTTTTCGGCCATGAATGGAATATCCCGCTTCTGTGAAAATAATTTCCCATGGAGGTATTCTAAAGAAGAAGGGATTCCCCCTGAAGAGCTACACCGCAGAAATTTCACCTATCTTATAAaTGAACATCCTGCCGTTGATGGATTCAAGTGCCTATTTGCTGTAAATGGTTTCTCCCGGGTTCGTTTGAGAACTGGATTCCCTCCCGTTTTACTGGTTAAAGAGCCCAAGGTTTATGTTCAGGGAAATGTAAGAAACGAAGATGTCATGCATAGAATTTGGCCAGGCTGT---ATGGCGACAGAGGTAGCAGCAGCGGTGCCGCGAACAGAGGTGGACACACAGGAGAATGAGGCGGCGGCCTCTGATACCAAGGCAAGCAGCGGTCCCCACAAGCTGGAGAGAAAGTGGACCTTTTGGTTCGATAACCAATCCAAGCCCAAGCAAGGTGCTGCGTGGGGCTCCTCGCTCCGCAAAGCCTACACCTTCGAAACCGTCCAGGAGTTTTGGTGTCTGTATGATCACGTATTCAAGCCCAGCAAGTTGACAGTTAATGCAGACTTCCACTTGTTCCGGGCTGGGGTTGAACCAAAGTGGGAGGATCCTGAGTGTGCTAATGGAGGGAAGTGGACTGTCACCAGCAGCAGGAAGGCTAACCTTGATACCATGTGGCTAGAGACTTTGATGGCACTGATTGGAGAGCAATTTGATGAGGCTGATGAGATATGCGGAGTGGTAGCAAGTGTGCGCCTGAGGCAGGACAAACTTGCACTATGGACTAGGAATGCTGCAAACGAAGCTGCACAGATGAGCATTGGGAGAAAGTGGAAGGAGATAATCGATGTTACCGATAAGATCACCTACAGCTTCCATGACGATTCTAAAAGGGAAAGATCAGCAAAGCCTCGATACTATGTGATGGAAGCTGGAGGGAGCAGCAAGAGCCAGACGGAACCTAAGAAACGCCAATCGAAGACGCCCAGAAAGCCCAAAGATAGCGTTCTCGAACagaAATCGCCGGCGGAGTTCTTTGCGGAGAACAAGAACATTGCTGGGTTCGATAATCCAGGGAAATGTCTTTACACTACTGTAAGGGAACTTGTTGAGAACTCACTTGATTCCACGGAGTCCATATCGGAGCTTCCTGTGATAGAAATAACGATTGAAGATATTGAGAAAAGCAAGTTCAATTCTATGATTGGTCTTATTGATCGAGATCGTGTTGATGAGGCATTATATGATGATTATGAAACAGCTAAAGCTCGTGAGAAACGATTAGCAAAGGAAGCTCGTGCTCAAGAATTACAGGCAAAAAATGCTTCCTCTGGAAAGATGGTCAAAGAACCTCCAGCTGCAAAGACCATAAAGGGTCGAGGTGAGGCTTCATTTTACAGGGTTACGTGCAAGGATAATGGAAAAGGGATGCCACATGTTGACATTCCAAATATGTTTGGACGAGTGTTATCTGGAACAAAATATGGCTTGAAGCAGACACGTGGGAAGTTCGGTCTAGGTGCAAAGATGgCATTAATTTGGTCAAAGATGAGTACAGGGCTTCCTATAGAGATCTCGTCATCTATGAAGGGCCAAAATTATACTTCATTTTGCAGGCTGGATATAGATATTCATAGGAACATTCCTCATGTCCATTTACATGAGAAACGGGATAACAAGGTTCAATGGCATGGAGCTGAGATCCAAGTTGTTATTGAAGGAAATTGGACAAGTTACCGTTCCAAGATATTGCATTACATGCGACAAATGGCAGTTATAACTCCTTATGCCgagtttctttttaaatttgtatcaGGTGCAGCAGaTAAAAGCATTACCATAAGGTTTGCTCGCAGAACAGATGTGATGCCTCCAGTTCCTCTTGAGACAAAGCACCATCCATCATCTGTTGACTTATTGCTAATAAAGCGCCTCATTGAAGAAAATCCAAAGCAAAACCTTTTACAGTTTCTTCAGCATGAATTTGTTAATATACGAAAAGCATATGCTGAACGACTAATTGGGGAATTGGGTCCTGAGTTCAGTCCAAAAATGCCTATTAAGTCTCTAACTTCTCAACAAATTGTTCGCATCCATCAGTTATTTCGTCAAGCTAAATTTGATGATCCTAGTGGTGATTGTCTGAGTCCTGCAGGGGAATACAATCTTCGTCTAGGAATTATAAAGGAGCTGCATCCAGACATGGTCGCAACTTATTCTGGAAGTGCCCGAGTTTTTGAAGGCCACCCCTTCATTGTGGAAGCTGGTGTCAGTGTGGGTGGAAAAGATGTTAAGCAAGGTTTGAATATTTTCCGATTTGCAAACCGAATTCCACTTCTTTTCGAACAAGGGGCTGATGTTGTCACCAGGACCGCTCTTAAGAGAATCAATTGGAGTAGTTACAAGATCAACCAAACTCAGGATAAGATTGGTGTCTTTGTGAGCATTGTAAGCACAAAAATACCCTTTAAAGGAACAGGGAAGGAGTATATCGGAGATGATATAACTGAAATAGCTTCAGCTGTCAAGTCTGCCCTTCAACAGTGTTGCATCCAGCTAAAAACCAAGatagtgaagaaaatgcaaGCTCGTGAACAGCAGGAGAGAAAGCGAAGTTTGAGCAAGTATCTCGATAATGCTTGTACTGTTTTTTATGATGTGTGGAAGGAGATCGAACAATCACATGCAGCAAAGAAGCAACGC---------------GATGAAATGTACAAGGAAATATCAAATCAAACAGTTACAAAAGAAATACTTAAGGAAAAGCTTTTACAACATGTTGAACAGGTGGACTATGAGATGGCATTGGAGTACGCTACGCAAACCGGAGTGAGTGAGGAACCCAGAGAAGCGATATTTCTGCAGTCACTTGAAGCAGCTGAAGATAGCTTTATTGATTTGCATAGTCCCACATTTGTCTTTCGGCTGTTCCGC
Csin  ---------------------------ATGACTGAaGAAAAaGAGGAAGAAGAATTGAAGCCATGGGAGCAGCACTCTCGAGTGATAAGCATACCTCGTTTCGATTACAACTCACCTTCTTCTCTTCTTCAACGCTCTCATTCAGGCTTCCTCCTCACCTGCACCATCAAGAGGGAGAAAAGTGCTACTAAAGAAGCCATCTCAATTCTTCACAAGTATGTTGGACACAACAACATTGAGAACTCTCAGCGTGCTGGAGACTCCAAGAGAAGGAAAGTATGCACAGATGATATGGGTGGAAAATGTGCTGATGGTGCAGAA---ATCAACAGTATTGAAGAAGATTCAGCTGGGGgACTTCAGAAAAATGAGTGTCACTCCAGTGTGAAGACAGATACAAATACAGAAACAGATTTTGACATGTCTCTAGTAAAGCTGACAAGGAATGGTTTGCTCCTGCTTACCTTCCCAAGAGAACATTCTCCCAACACTATTAACATTGTATCAAACATCTTTCAATCTCTGGGCTCTGGGAGTCTGAAGTCACCTGTATGGTGTCATCGAATTTTTCCTATCCAAGCTACTTGTGTTTTGAAGGAGAAAGAACTTCAAGCAACTGTGTCAAAGCTTGTTCTACAGTTTGTGAATGATGAACAAAAACTTTCACGGCCAGTTAAGTTTGCAGTGGGATATAACAGAAGAGGATTCGAGAAACAGAATAAGATTCCAAAAGATACGAAGGATGTTTcAGCTTTATTGGAtCGAAACAAATGCTTCACCaTAGTGGCCGCTGCAGTAAAAGAAGTTGTATCAGATTCAGCTGTGGACCTGAAATCTCCGGAGCTTTCTGTTCTTGTTGAGTTGCTACCCATTTCTGGACTGCCCAGTGAGTTACTAGTAgTTGGGGTTTCCATACTTCCACAGAAGCTTGTTACTACAAAGCCACGACTCAGCATTAGGGCTCTGGTTTCCGGTACCAATGCAAAGAATGGT---------------------------------------------------------------------------------------ATGTCGACTCAGCGAATGTTCCAGCTGAAGCTCGACCCACTCACCGGTAACTCGGAGTGGGTTGTCATCGAGGAAAACGAGGATGTTCCGGAA---------AGTTCGCAAGAACCGCTTCTGGCCACGACGTCGTATCtTGACATGCTTAATGACTCGTACAGGAAtAGAGCCTATCGCCTGGCCATCGACAAGATGGTCACTAAATCTTGCCACGTGCTTGATATCGGTGCTGGAACGGGATTGCTTTCAATGATGGCTGCTCGGGCAATGGGTTCTAGTACCAAAGGAATGGTTACAGCTTGTGAGTCTTACCTTCCCATGGTGAAGTTGATGAAGAAAGTTCTGCATGTTAATGGTATGGGGAGGAATATCAAAGTTATTAATAAGCGTTCTGATGAACTTGAAGTCGGTGTTGACATTGATTCTCGTGCTGACATTCTTGTTAGTGAGATACTGGATTCTGAATTGCTGGGTGAGGGACTAATACCAACTCTACAACATGCACATGACAGGCTGTTGGTGGAAAATCCACTAACAGTACCATGCCGAGTGACTACTTATGGTCAGCTGGTTGAAAGCACGTTCTTGTGGAAGCTGCATGATTTATATAATAATGAAGCAAAAGCATTGGACGACATTCATCTTGTCCCAGCTGGCATGGATTCTATCTTACATGTCAAATCACAACAATATGCCATGCACTGTGATGCAATAACAAAAGAAATCAAACTGCTCTCgGAACCCTTCaAAATATTTGAATTTGACTTTTGGAAACGGCCAGACAGTCATGGAGAAgCTGAGCTGCAGATAAAGTCAACTGATGATGGTAGAGTCCATGCTGTAGTTTCATGGTGGGTTCTTCAGCTTGATCGAGAAGGGACAATCTTTTATTCCACTGCTCCTAGATGGATA------------------AGCACTGGGAATTGGTGTGATCACTGGAAGCAGTGTGTTTGGTTTATTCCAGGTAAGGGTATGTCCATATGCAAAGGTGAAGAATTGTTGTTTCATGCTTTGCATACTGAAACTAGTGTATCATACGAACTCAAGTCCCAAATCCCAATAACTGACGAGAGACAGCATAACTTAAATGCTAAGGATTTTCAGCTCGCATTACCACCAGAAAGAATTGCCATCTATGGTGATGGCGAATGGAGGCTTTCCATGGTAATGGCCATGAGAAATGCGTTGCAGGGAAGAGTCCAGCCGTTGTGTGTCGTTGCTGATGACAGTGtTTTCTTAACAATTTGTGTTGCACGTCtTTCAAAAACAGCACATGtTTTATCATTGTTACCAGGTCTAGGAGACAAGGGTGCCCAATATTTGCGCACCGTTGCAGATCCAAATTGTTTCTCAATAGATCGTGTAGaAATTCTTCaAAAgGGGaAAAAATGCTTGACTATGGATGACACTCAACaAAAGAAGGTTGACCTGTTAATTGGAGAACCATATTATTTTGGAAATGATGGCATGCTTCCATGGCAAAATCTGCGGTTCTGGAAAGAACGGTCTAAGCTTGATCCTGTCCTTTCCAAAGAAGTGATTATAATGCCTTTTAAAGGAATATTGAAGGCCTGTGCCATTTTTTGCCCGGATATTTGGAACAGTCGTCGCAGCTTAAGTAAGATCGAAGGCTTTGACCATGCAGTTGTAAATACCAGTTTAGGAGCATGTGGGGATTTACCGGCTCCAAAAGATGGTCCTTGTCTGCCTTTCTTTACGTGGCAATGCGGAGAGATTAAGAAACTCAGTAATGTCTTTACTGTAATGGAGTTTGATTTCTCAAAACCAATAAGTCCATGTCAAGGAAAAGTCCAGGTTGAATTTACAGAGcCTGGGTTATGCCATGGATTTGCCTTATGGATTGATTGGGTAtTGGATTCAGAGAATTCCATCgTCATATCAACAGGACCCGATAAAAGATATTGGAAGCAAGGAGTGAAGCTCATGGCCAAGCCTGTAGCAGTTGGATTCGAGGaATCCAGAACTGATTTATGTTCTTCTACGCTAGTGGAAGCATCATTTGATCCATCGAACgGGGAGCTCAACGTCCAACACACCTTCTCCATGGCAATTCTGGCATTACCGTTAGCCATTTCAATTCTCAAACCCCGCGCTTCACATCTCTCTTTCTTCTGCGcCGGCAATCCAAGCAGCTGGTTCTGCTCGCCACTATGTCGC---------CGTCAGTTCCACAGAACTTCGGTCTGCGCAATCACC---ACTTCAGCAATTCAAGAGCCGCCGTCGACTGAACCGAATAACGAGCGGCAAAAAGCTTCGGTTCCTACTTTTCAACAGGCTATTCAAAGGCTCCAGGAATATTGGGCTTCGGTTGGATGTTCCGTAATGCAATGCAGCAATACAGAGGTTGGAGCGGGAACTATGAATCCGCTGACGTTTTTGAGGGTTCTTGGTCCAGAACCATGGAATGTCGCGTATGTGGAGCCTAGTAtTCGTCCAGATGATAGTCGTTATGGAGAAAACCCTAACAGGCTCCAACGCCACACTCAATTTCAGGTTATATTGAAGCCTGATCCTGGAAACTCACAGGACCTTTTCATTCGCAGCCTATCTGCTTTGGGCATTGATGTAACTGAACATGATATACGATTTGTGGAGGACAACTGGGAGAGCCCAGTACTTGGTGCATGGGGATTGGGCTGGGAAATCTGGATGGATGGGATGGAGATCAcccaaTTCACGTACTTCCAGCAGGCTGGAAGTCTTCAATTGTCACCGGTTTCTGTGGAAATTACATATGGTCTCGAGCGTATACTCATGTTGCTTCAGGGAGTTGACCATTTTAAGAAAATTCAGTATGCTGATGGAATCACATATGGGGAACTGTTTTTGGAAAATGAGAAGGAAATGAGCGCATATTATTTAGAGCATGCCAATGTTCATCATCTTCAGAAACAATTTGACTTTTTTGAGGAAGAATCACGTTCCTTACTTGCTTCGGGACTTGCAATTCCTGCGTATGATCAGCTGTTGAAAACATCCCATGCTTTTAATATTCTCGACTCCAGAGGTTTTGTTGGAGTAACTGAGCGTGCCCGCTATTTTGGTCGAATGCGTAGTTTAGCTCGCCAATGTGCCCAACTTTGGTTGAAGACCAGGAAGTCCCTTGGGCATCCACTTGGTATCGTTTCTGAACCTGTTGATCTTCCATGTCCTAAAGAGTTGCTGGAGGCTGCAGTAAAGAAGTTGCCAGATGATCCGAGATTATTTGTTCTTGAAATTGGGACTGAAGAGATGCCGCCTCAAGACGTAGTTAATGCAAGCCAGCAACTTAAAGATTTAATGTTGCAGTTACTAAATAAACAAAAATTGAGCCATGGGGAAGTGCAAGCATTTGGTACACCTCGCAGATTAGTGGtTTTTGTCGAGAGTCTTTGCCAAAAGCAATCTGAGAATGAGTTTGAGGCTCGAGGACCTCCTGTTTCGAAAGCCTTTGATCAACAAGGGAATCCCACAAAGGCTGTTGAGGGTTTCTGTCaAAGATATGCTGTTCCGATTGACTCATTGGTTACAAAGGCTGCTGGGAAAACTGAGTATGTTTATGCCCGTGTGAAGGAGACAGCTCGGCTTGCATTGGAGGTTTTATCTGAAGATGTGCCAAGTATCATTTCTAAATTATCATTCCCAAAATCAATGCGTTGGAACTCTCAGGTAATGTTCAGCAGACCTATTCGGTGGATTATGGCCTTGCATGGAGACGTGGTTGTTCCATTCATGTTTGCTGGAGTCTTGAGTGGCAACCTATCgTATGGTCTTcGTAATACTCCTTTAGCTACTGTTAAGGTACAGAATGCAGAATCTTATGCAGGTGTGATGAGGAACGCTGGAGTAAAGATTAAAATTGAGGATCGAAGGAAAACAATTTTTGACCGCTCCAATGCATTAGCAAAAAGTGTTAACGGACGCATTATTTTTGAGGAAAGCTTACTTAATGAGGTTGTAAATCTTGTTGAGGCACCCGTTCCAGTTCTTGGAGAATTTGAGGATTCCTTCTTGGAGCTTCCAGAAGATCTTTTAACTGTGGTTATGAAGAAGCACCAGAAGTACTTTGCTTTGACTGATGATAAAGGGAGGCTGCTGCCATACTTTATTGCTGTTGCAAATGGAGCAATCAATGAGATGGTGGTAAGGAAAGGAAATGAAGCTGTGCTTAGAGCTCGCTATGAAGATGCTAAGTTTTTCTATGAGATGGATACACGTAAGAAGTTTGCTGATTTCCAAGGTCAACTAAAAGGGATTCTTTTTCATGAGAAGCTAGGAACaATGCTGGACAAGACAATGCGTGTACAAAATATGGTTAGGAAACTAAGTTTGGACCTGGGAATTAATGAAGATATGCTTCAGATTGTTCAGGAAGCTGCATCACTTGCAATGTCAGATCTTGCAACTTCTGTCGTGATGGAGTTCACTTCTCTTGCAGGAGTAATGGCCtGTCATTATGCACTTAGGGATGGCTATTCTCAGCAGATTGCtGAGGCTCTATTAGAGATCAACCTTCCTAGATTTTCAGGAGATGTGCTTCCAAAAACTGATGTGGGGACAGTTTTGGCAGTTGCTGACAGATTGGATaCTCTTGTTGGCTTATTTGCTGCTGGTTGTCAGCCTAGTTCCACTAATGATCCATTTGGTCTACGAAGAATCTCCTATGGTCTAGTCCAAATACTGATTGAAAAGGATAAAAATCTTGATTTGGAGCTTGCCTTAAGACTTGCTGCTGATGTTCAGCCTATTACTGTTGATGCCAGCACAATAAATGATGTACATCAATTTGTTACTCGAAGACTAGAGCAATTTCTGGTGGACAAGGGGATAAGTCCAGAAATAGTTCGTTCTGTCCTATCAGAGCGTGCAAATCTACCCTGTTTGGCTACAAAGACGGCATATAAAATGGAGGCCTTGTCAAAAGGCCAGCTTTTTCCCAAGGTTGTTGAAGCATATTCTCGTCCAACAAGAATCGTCCGTGGAAAGGATGTAGACACTGCTCtGGAGGTGGATGAGACTGCGTTTGAGACCATTGAAGAGAAAGCTTTATGGACTGTTTACCTGTCAGCCAAAAACAAAATTCATCCTGGTATTAATGTTGATGATTTTATTGAAATATCTTCAGAGCTAGTACAACCACTCGAGGACtTTTTTAATCATGTCTTTGTAATGGTGAAGAAAGAATCAGAAAGAACAGGCAAATTGCAGACCTTCCAAAAGGCATTGTGGATCTGTCGCTTTTGCCTGGATTTTAATTCAATTCAACAATTTATGCTTCGCCTC------------CGACGCCACCACTACCCGGACCACATACTCCTCCGTCTCTTCCACCAC------------TCGACATTTCATCCGCAGCCA---CTCGATCTCCCGCTCTCTCATCCCACGTTCCAAATTTGGTCCGCCAACACCTCTCTAGGCAAAACCCTAGTCTCCGCTGGCCTCTCCTCTTCTTTCCTCCTCTCCCCTTCCTCTGCAAATAAAAAGTTCGTCTATCTCAAACCAATCCAAACCGGGTACCCTCACGACTCCGACTCCCGCTTCCTCTTCACCAAACTCCCCTCCCTCTCCCTCCGCCGCAACTTCCCTTCCTCCCTCATCCTCTCCAATTCAATCCTCTTTTCCTCCTTATTCGCCGCAAAATCTTTCCTCcTCCCATTTCAGCCCcAGAAATTCAATTCAGAAATGTACGATTTGAATTTCCGCGAAGAGAATCGAATTTCGGGCGAGGAG------GATAGTTCGGTTTCGGAACTGGTTTGTAAGACTTTGTTTGCGTGGGAGGAGGCTGTgTCGCCGCATTTGGCAGCTGAAAGGGAGGGAGGAgTCGTAGGAGATTCTAAGGTGATTGAAACTTTGGGAAAATGTTTGAGAGATGGCagtGagAGGGGTAAAatGGAGATTTTGTGTATTGTTGAAACTGCTGGTGGAGTTGCCAGTCCTGGACCTTCCGGCTCTCTTCAGTGTGATTTGTATAGGCCTTTCCGGTTGCCTGgTATTCTTGTTGGAGATGGGCGGCTAGGTGGGATTTCTGGCACGATTTCAGCTTATGAGAGTTTAAAGCTTCGAGGTTATGACGTTGTTGCTGTTGTTTTTGAAGACCATGGCCTTGTtAATGAGGTGCCATTGATGTCATATTTGCGAAATAGAGTGCCTGTGCTTGTGCTGCCACCTCTGCCACAAGATTCATCAAATGACCTGATGGAATGGTTTGATGAATCTCACAATGTCTTTGATTCTCTGAAGAACATAATGTTATTGGCTTATTCTGAAAGAATACAGAGACTGTGTGACATGCCAAAAAGGGCAGGGGAGCTCTTCTGGTGGCCGTTTACTCAGCACAAACTTGTACCAGAGGAAGCTGTTACAGTAATTGATTCACGCTGTGGAGAAAACTTTTCCGTCTACCAGGACCAGAAAAATAAATTCATTGGTCAACAgTTTGATGCATGTGCTAGTTGGTGGACTCAAGGACCAGATGCTACCTTACAGATTGAGCTTGCAAGAGATATGGGTTATACTGCTGCAAGATTTGGGCACGTCATGTTTCCTGAGAATGTTTATGAGCCAGCCTTAGAATGCGCAGAGCTTTTACTTCAGGGTGTTGGGAAAGGCTGGGCTTCTCGAGCATATTTTTCAGATAATGGATCTACGGCTATTGAAATTGCTCTCAAGATGGCATTTCGGAAATTTTCTTTTGATCATGAAGTTCTTGTAGATTTTCTTGGGAAGGACACTACTGAAAAGTGTATTGAGCTTAAGGTCCTAGCACTTAAAGGATCATATCATGGTGATACTTtGGGTGCCATGGAAGCTCAAGCACCATCACCTTACACCGGGTTTCTGCAGCAACCATGGTACTCTGGAAGAGGCCTTTTTCTGGACCCTCCTACAGTTTTCATGTACAACAGCAAATGGATTCTTTCCTTACCTGAATGGCTGTATTCCAAAATTGTAGAACATAAAGACATAACCTTTTGCTCTCGTGATGAAATTTTTTACGAGGAAAGGGACAGTTCAGACCTTGCTTCAATTTATtCATCATACATATCACAGAATTTATTGCAAAATCCAGGATTAAAAGTATCTATTGGAGCTTTGATAATAGAACCAGTTGTACATGCTGCTGGAGGAATGCACATGGTTGATCCGCTTTTTCAGCGGATACTTGTCAAAGAATGTCAgAATCgTAAAATTCCAGTTATCTTTGATGAAGTTTTTACAGGTTTCTGGCGATTGGGAGTAGAGACTACAGCAGATCTACTTGGTTGTGTACCAGATATAGCATGCTATGGGAAgCTATTGACTGGTGGGGTTATACCTTTGGCTGCCACACTGGCCACAAATGCCGTTTTTGATTCATTTGTAGGAGATTCAAAGCTGAAGGCCCTTCTGCAcGGGCACTCATATTCTGCACATGCTTTGGGgTgTGCAGCAGCTGCTAAATCCATAAAATGGTTCAAAGATCCTCAgACAAACCATAACATAATTCCTGAACGAAGAatACTTAGGGAATTATGGGATTTGGAgCTGATACAACAGATCTCATCACATCGTACTGTCCAAAGAGTGGTTGCATTAGGGACTCTCTGTGCCATAGAGCTACAAGCAGCAGGCTGTAATGCTGGGTACGGATCACTATATGCAGCTTCTCTTCTTAAGAAGCTCCGTGAAGATGGTGTTTACATGAGGCCTCTTGGTAATGTTATcTACCTCATGTGTGGACCCTGCAGTTCTCCTGAGGTCTGCAGCCAACTACTTCTCAAGCTATACCAAAGACTTGAAGAGTTTGACAAAGTTGAAGAGAAAAGCAACAGAATAGAGACATACGAGGACTTTGTGAAAGTTCACGGTGTACTGTTGGCAGCTTCGGGGCTACCGCAGTCGCTGCACCGCCAGCTCtTCCAAAAGCTCACCACTGAAACTTTCGATGCCGGCTCTTACTTTAAAATCGAGGTTTGCGAGGACGGTCGCCAGAGAAGGCTCGTGCTGGACTCTCAATCCATGCCTAAAGAATCAAACGTTTTCCTCGTCGACCATGCCTGGACTTTCCGTCTCTCTGATGCTTTTAGTCAGCTACAGGAGGTGCCAGGGCTGGCTCAGAGaATGGCTTCTTTGATGTGTGTAGATACTGATCTTGATACAGATATTGAAGAAAAGGGATTGCATGAGAATGGCACCAAATCAAATGTTGAGGACATACTGGAGAGTGAGATTCATAATGCAGATGGCACTGTTAAGTGGTTGGAGCTTGAGGATGCTGACATTGGTGATGATATGCTTCTGTCTCTCAATTTGTCTAGTAAATTTCCGGATTTACAAGCACTTAGCCTCTGTGGAAACAAGCTTGAGACAGTGGAAATTATCGTACAGGAAGTCACCAAATTAAAAAATCTAAGGGCTTTGTGGCTGAATAATAATCCAGTTCTGAAAAAATGTGATCATTGCATGGAAGATGCAAtTTTACAAGGATGTCCTAAACTGGAAATCTACAACTCAAATTTCACCATTAATTTTGGTGAGTGGGCTTTGGGATTTTGTGGAGAAGTTTATGACAAGGATAATCCAAGTAGTCTTTGTCTGAGAGACCGTCCCTTGCAAAGTGTGACCTCACTTGACCTTTCAAATAGATGTATTCACAATCTGGTCAATAAGGCATTTTCACCTGCTGAGATGCCATCTCTTTCACATTTGAATATTCGGGGAAATCCACTAGAGCAGAATTCAGTTCGTGAACtGTTGGAAGTCTTGAAGGGATTTCCCTGCCTGCAATCtTTGGGGGTCGATATACCTGGCCCTCTTGGAGAAAGTGCCATTGAGATCCTTGAATCTCTTCCCACTCTTTGTACATTGAATGGTGTCACTGCTTCTAAAATTTTgGaAGAGGGGAAACATGTGATTGATTCCATGCTTCAACCACGCCTTCCTGAATGGAGTGCTGATCAACCTCTTGCTGATCGTGTTCTTAGTGCAATGTGGTTGTATTTGATGACATATAGGCTTGCCAATGAGGAGAAGATAGATGAAACATCTGTATGGTATGTTATGGATGAATTAGGTTCAGCTGTGCGGCATAGTGATGAGCCAAATTTCAGGGTAGCTCCTTTCCTCTTCATGCCGGAAGGGAAATTATCATCAGCTGTGAGCTTTTCTATATTATGGCCAATACAGAATGTTTACAAACGTGATGAGTGtACTCGTGATTTCTTATATGGTATTGGGGAGGACAAACAACGATCTGCCAGACTTACAGCTTGGTTTCATACTCCACAGAGTTATTTTATCAATGAGTATgaGAAACACTGCCAGAAATTGCagTTCAAAAGTTTGAGCTACACACCTACCAAGTCTTCTaACACTGAAAGTCTGCATCGTAGTGACGGATGTGCtTcACGTGtTTaCACTGACATACCTTATGTGGAAGAATTTTTGACTCGTACTGAATTTGTAATCACAACTGAGCCGAAGGATGCTGATATTATATGGACAAGTTTGCAGGTGGATGAGGACATGAAAACGGCTACTGGAATAACCGATCAGCAATATGTAAACCAATTTCCTTTTGAGTCTTGCCTTGTAATGAAACATCATTTGGCAGAGACTGTTCAGAAGGCACATGGTTCTCCTGAATGGTTgCAGCCTACTTACAATCTTGAAAcGCATCTACCTCAACTTATTGGTGACTATTACGTACGGAAAAGAGATGGGCTTAATAATTTATGGATATTAAAACCTTGGAACATGGCaAGGACTATTGATACCTCTGTGACTGATGATTTATCTGCTgTTATCCGTCTCATGGAAACTGGTCCgaAAATATGCCAGAAATATATTGAGTTCCCTGCTTTGTTCCAAGGAAGGAAGTTTGATCTTCGTTACATAGTACTGGTTCGCAGTATGGACCCTTTAGAAATATTCCTTTCAGATGTTTTCTGGGTTAGACTGGCAAACAATCCATATTCTTTAGACAAGCACAGTTTCtTTGAGTACGAGACACACTTTACAGTTATGAATTATGGTCGGAGATTCAATCACATGAACACACCGGATTTTGTAAGGGGGTTCGAAGCGGAACACCAAGTTAAATGGTTAGAAATTCATCAGAGAGTCAAAAATACTATCCGATCTGTCTTCgaGGCAGCtGCTGTTGCACATCCAGAGATGCACAGTTCAAAATCTAGGGCCATGTATGGTGTGGATATAATGCTTGATAGCTCTTTTCAGCCCAAGTTACTGGAGGTTACTTACTGTCCAGACTGTACAAGAGCGTGCAAGTATGATACAGAAGCTTTAGTC---ACAGGGGAAGTAGTCAAAGGTGCTGATTTCTTCAATTATGTCTTTGGTTGTCTCTTTCTAAACaAAACCGCACATGTAACCCCATTGATGGACAAGCGAGAAaCTCCTCCGAATTCTCTGCACACTCATTTCGTAGACATTCACGAGGTTTTACCCGAAGAAGAAGAAGAGGAAGAAGAAGGAACtGTCAGAATGGAAGATAAAGAAAAAAGAAGATTAAACAAGTCCAATAGATCAAGAGACGCAAGGAGACCCCACAATAAGTTTAGTAGGCAAGTTTCaCTTGAAACAGGCTTCTCAGTGCTCAATAGAGAGTCTAAGGCTAAGGATGACAGAAGG---GTTCTTCCGAGAAGTGGGCATAGTTTCGGAGGCTTTGATTCTGCTACTAGGATTGGCGTTGAAGCAAGGAGAGGAGACTTCAGTATCTTCAAGACCAAATCAACA---CTCAGTAAGCAGAATTCTCTGATGCCTACAAGAAAGGAGAAAGGAATGGAGGCTCCG---AAAATTGATGGTAGACTTGATGATGAATCTGTTAATAGAAGTGTCCCTGCTGGAAGATACTTTGCCGCTCTTAGAGGCCCTGAACTAGACGAAGTCAAGGACACTGAGGATATTCTTCTGCCCAAAGATGAGAAATGGCCATTTCTTCTTCGGTTTCCGATCGGCTGCTTTGGtATATGTCTTGGTCTTAGCAGCCAAGCTGTGCTATGGAGGGCCCTTTCAACAAGCCCTGCTACAAAATTTCTCCACGTTCCTCCATTTATCAACCTTGGCCTCTGGCTATTAGCAGTAGCAGTCCTAATATCAGTCTCTTTCACTTACATACTCAAATGCATATTCTATTTTGAAGCTGTTAGAAGAGAATACTTCCATCCTGTCAGGATCAATTTCTTCTTTGCTCCCTGGGTTGTCTGCATGTTCCTAGCCATCGGTGTACCGCCTGTGGTAGCtCCcGAAACCCTGCATCCAGCCATTTGGTGTGCCTTCATGGGACCTTATTTCTTTCTTGAGCTCAAAATCTATGGTCAATGGCTTTCCGGAGGCAAGAGGCGTCTCTGCAAGGTGGCCAATCCATCTTCCCATCTCTCTGTTGTTGGAAACTTTGTTGGGGCTATTTTAGCTGCTAAAGTTGGTTGGAAAGAAGTTGGAAAGTTCTTGTGGGCAGTTGGCTTTGCTCATTATCTTGTATTATTTGTGACACTGTATCAAAGATTGCCAACAAGTGAAGCATTGCCCAAAGAGTTGCACCCCGTGTACTCTATGTTCATTGCAGCCCCGTCTGCTGCTAGCATCGCGTGGCAAGCAATATATGGCGATCTCGATGGCTTATCGAGGACTTGCTACTTCATTGCATTGTTTCTCTATGTCTCTTTGGTCGTGCGGATCAATTTCTTCACAGGGTTCAGGTTTTCAGTGGCATGGTGGTCCTACACCTTCCCGATGACAACTGCATCAGTGGCGACCATCAAGTATGCGGAGCATGTGCCcTCCGTCCTAACCAAAGGCCTTGCTCTTAGTCTTTCGTTCATGTCGTCAGCAATGGTCTGTGTATTATTCGTGTCCACACTACTTCATGCCTTTGTGTGGCACACATTGTTTCctAACGATCTTGCCATTGCCATCACGAAGAAAAGACTTGTCAAGGAAAAGAAACCTTTCAAGAAAGCCTATGATCTAAGGCGTTGGACGAAACAAGCTCTGACAAAGCATAATTCAGCGAACAAGGATTTTGATGGACAGAATGAAGGGGACATGACGGATCCGAATCTATATCTACAGGAATCGGGTTGGGAGGAGCTGAGAAAGGAGGCACGTAAGATCGAGGGCGATCTCGATGTCAAACTCTCTTCTTACGCTAAGCTTGGCGCCAGGTTCACTCAAGGAGGTTATGTAGATACAGGGTCGCCAACTGTTGGGTCTGGCAGGTCATGGAAGTCCATGGAAATGGAAATCCAATCATTGCTCGAGAAGCTACTTGATATAAATGATGCAATGAGTAGATGTGCTGCATCTGCTGCACCAACTACTTCTGTAACTCAGAAACTTGCAAGGCATCGCGACATTCTTCATGAATTCACCCAGGAATTTAGAAGAATCAAGGGAAACATCAACTCAATGAGGGAACATGCGGAGCTTCTGAGTTCCGTTAGGGATGATATCAGTGAGTATAAGGCATCGGGGAGTATGTCACCAAGAATGCAGATATTACGAGAGAGAGCTGCCATACATGGAAGCATAACACATATAGATGATGTGATTAGTCAAGCTCAAACGACAAGAACAGTCCTTGGCTCTCAAAGGGCTTTGTTTGGAGATGTTCAAGGGAAAGTGAAGGTTCTAAGCGACAAGTTCCCTATTATTCGTGGCCTACTTGGTTCAATCAGAAGGCGGCGTTCAAGGGACACTCTTATTCTGGCTGCAGTCATTGCTGGTTGTACGTTATTTCTTATTATCTATTGGCTCTCAAAG---ATGGCAACGACTTCTCTGCTTCCCAAAAGCACTTCCCCATTTCTCTCAAACCCATCTTCACTTCCCTCAACCCaCTTCATCAAACCATCACTCTTCAACCCACCAGACAACCACTCTACCACCAAAAGACTGTCTTTTCAGACTCATGCAAAGAAAAAGAACCCATGGCTTGACCCTTTTGATGATGGAGAAGATCCTGATATGCAGTATGGCTCATTGTTTGCTGATGGCAAGCAAGATGAAGATCCCAGGCCACCTGATGATCCCAATAACCCTTATGGGTTCCTGAAGTTCCCAATGGGATTTAACCCTGAGATTGCcTCATTGCCATTGAAAATTAGAGGTGATGTTAGAAGATGTTGTTGTATCATCTCTGGTGGTGTCTAcGAAAACCTCCTGTTTTTCCCTGCTATTCAGTTGTTAAAGGACAGGTACCCTGGTGTTCTTATTGATGTGATTGCATCAGCAAGAGGGAAGCAGACTTTTGAACTGAACAAGAATGTGAGATGGGCTAATGTTTATGATCTTGATGATGATTGGCCTGAACCTGCCGAATACACTGACATTCTTGGTGTAaTGAAGAATAGATACTATGACATGGTGTTATCAACCAAAttggCGGGACTTGGTCATGCAGCATTCCTGTTTATGACAACAGCTCGAGACAGAGTTAGTTATATTTACCCAAATGTGAATGCAGCAGGAGCAGGATTACTTCTATCTGAAACTTTCACCGCAGAGAGTATGAATCTTTCAGAAAGAGGGTACAATATGTATGAGCAGATGGTGgATTGGCTAGGGAGACCATTTCGCAGTGTGCCTAGGCATCCGGTGCCCCCACTGAGAGTTTCGATCTCAAGGAGACTGAAGGAGGTGGTAGCAGAGAAGTATAAGAATGCAGGTGCGGAGCAAGGGAAATATATTGTGATTCATGGGATAGAGTCAGATTCAAAGGCCTCGATGCAGTCGAGGGGTGATACTGATAGCTTGCTTCCAATTCAAGTGTGGGCTGAAATTGCCAATGGTTTAAGGGAATTTAGGCCAcTTTTtGTTATTCCACATGAGAAAGAAAGGGAAGGTGTGGAGGATGTAGTAGGTGATGATGCCAGTATTGTGTTTATTACCACaCCTGGACAGCTTGCTGCACTCATCAATGACTCGGCTGGGGTGATAGCTACAAATACAGCAGCCATACAACTTGCAAACGCGCGTGAAAAGCCCAGCATTGCATTGTTCAGCTCTGAGCTGAAGGGGAGACTATTTGTTCCAAATGCAGAAGAGAAGAAATGCACTGTCATTTCATCTAGGACAGGAAAATTAATTGATACTCCAGTTGAGGCTGTGCTAAATGCAATGCAGATTTTTAAtGAATCACTAGCACTAGCGATGGCCTCTGAAAACTCGTCTTCAATGTCGAGTCTAGCTTCTCAAATCTGTAACCAAATAGCCTCAATCTTCTCCAAACCCACAGCGCCACACCCACCACCGTTAGATATCATGGTGGCCGAGCTCACCAACACAGCAACCCAAAAGGGCAGCGTTTTCCTCTACGGAGTTGGCCGTGAGGGTCTCATGCTAAAAGCACTCTGCATGCGCTTAGCCCACCTCGGAATCTCAACCCACTTGGTTTTCGACATGACCACTCCCCCAATCTCCTCTAACGACCTCCTTATCGCCTCCGCTGGGCCCGGAGGATTCTCCACCGTGGATGCCATATGCTCGAGGGCACGATCGTATGGCGCCAGAGTGTTGCTGCTGACAGCTCAGCCAGAAAGCGGGTCCAGCGTGAAGCATGCTAGTGTTGTGGCTTATGTGCCAGCGCAGACCATGGCGGATGATGACGATGAACAAGGGAAATCTAGGCCGTTGATGCCGATGGGAAGTGTGTATGAAGGAGCCATGTTTGTGTTGTTTGAGATGGTGGTGTATAAGCTTGGTGAGGCCTTGGGACAGAGCCCTGAAGCTGTTCGGTCTCGCCATACCAATCTTGAA---------------------------------------------------------------------------------------------------------------------------------------------------------------------------------------------------AATGCTTTTGGTGCTTTTTGGCAGATTCTTCCAAGTGATTTGCGTGATAGACTTCAAAATGATTCCAAGAGAGGACAACTCTTAGAGGTTATACTGGACCTAGGTCGGCTACCAGAAGCACGCTATCTAGGTGAATTTGGCGGGAAGTACTTAAGGAGTACTGAGGTATCGGTGGAAGAGTTGGAGTATGCTCAAAGTGCTGTTGGGGAATTTGGAGGGGACAACAGAGCTGGCATTGAGGGTACCCTGCACCGGATATCTGCAATTAGGAGTAGGAAAGGGGCGATTGTTGGTTTAACTTGTCGTGTTGGTCGGGCAGTCAGCGGCCATATTGACATGGTTTATGATTTACTTCATTATGGGAAGAGCATCTTGTTCGTTGGAAGGCCTGGGGTTGGCAAGACTACTGTTATGCGGGAGATTGCCCGTGTCTTGTCTGATGAATTTCAGAAAAGAGTGGTCATTGTTGATACTAGCAATGAAATAGGAGGCGACGGGGATATTCCTCACTCAGCAATTGGAACCGCACGAAGAATGCAGGTTCCAGAACCATCATTGCAACATAAAGTCATGATTGAAGCAGTCGAGAACCATATGCCTGAGGTGATCATTGTCGACGAGATTGGCACTGAAGCAGAAGCTCATGCTTGTCGATCAATTGCTGAGAGAGGTGTCATGCTTATTGGTACCGCTCATGGAGAGTGGCTTGAAAATATAATAAAAAATCCCATACTCTCTGACCTGATTGGGGGTGTAGATACTGTTACTTTAGGAGACGAGGAAGCTAGAGCTCGAAGGTGTCAGAAAAGCATTCTtGAAAGAAAAGCCCCTCCAACATTTTATTTCTTGATTGAGATGAGAGAAAGGCATTACTGGGTCACACATAAGACGGAGAAGAGTGTGGATATGTTGCTTCGTGGAAAAACCCCATTAGTTGAGGTAAGGGGGgAAGAAAAAGAGTTCCACACGTGTTATCAGTTTTCATTTTCTAGTTCTATGACTGCGATCATGGAGACCAAGGGAAGCAAGAGAATCGCTGTTCTAGTTGGATGCAATTACCCcAaCACCAAGAATGAGTTGCATGGGTGCATAAACGACGTGCTGGCGATGAGGGATGTGATAATCAACAGGTTCGGCTTTGATCCGAACCATATCGAGCTTTTGACCGATGCGCCGGGGTCGTCAGTGATGCCTACGGGGGCTAATATTAAGGCAGCTCTTGATCGGATGGTGAGTAAGGCCGAAGCAGGTGATGTGCTGTTATTCCATTATAGTGGACATGGTACAAGGATTCCTTCTTTGAGGCCTATTTGGCCTTTTAGGCAGGATGAAGCTATTGTGCCTTGTGATTTCAATCTCATCACTGATTTGGACTTCAGGCAACTAGTGAATCGGCTGCCAAAGGGGGCGAGCTTCACAGTCTTTTCGGATTCGTGCCACAGCGGGGGTCTTATTGACAAGGCAAAGGAGCAAATTGGACCTTCTTCTAATATTGATCAGCTGAGAACcAAACAATcACCG---gCCTTTAGGCCCAAGACAATTCCTTTCCAATCAATACTCGAACATCTCTCATCTGTGACAAAAATAAACACATCTGACATtGGCACCCACTTGTTAGAATTCTTTGGAGTtGATGCCAGCCTCCGATTTCGGCTGGCACCAAATGAAATGGACTTATTTGAGTCGTTGAAGCCAGATGATGGAATTCTACTAAGTGGGTGCCAAGCTAATGAAACTTCTGCTGACATG---AGCCCCATGGAGAgcGGGGGCAAGGCGTATGGGGCATTTAGCAATGCGGTGCAAAGAGTGCTGAAGGAGAATTCTGGTCCATTGAGCAATAAAGAAGTTGTGTTAATGGCTAGGAAGATTTTGAAAGAGCAGCGATTTGAGCAACATCCTTGTTTGTATTGCAGTGATGAGAATGCCGCGGCTACTTTCTTGTTGCAGCCGGCTGAAAGC---------------ATGAGTTACGGAGTTGTAGGCCTTCCATCGCCTCTGTATTCAAATGGGCTTCTTCCTTCAACCAATAAGCAGGGTGTTGGCGTGGGCTTAGAGAATAACACAGTCAAGCCTCCCACTGATGACAGTCCTGGTTTTAAATGGCGTTTGGTCATAGCATATGATGGCACTCGTTATGCAGGTTGGCAGTTTCAGACATCACCACCAACCATACAGTGTATTGTGGAAAAGGCTTTAATTCGAGTTACAAAGCTTGAAAGAGAAGATCTCCGTTTAGTTGGTGCGAGCAGGACTGATACAGGGGTTCATGCCTGGGGGCAGGTGGCGCACTTCATTACACCTTTCAGTTATGACGGCTTGGAAAGTATTCATGCAGCTCTCAACGGTCTTCTTCCACCTGATATCCGAGTTAGGGAGATTAGTGCTGCTGTACCTGAGTTCCATGCTCGGTTTtCAGCTAAGAGCAAGATTTATCACTACAAGATTTATAATGACGCTGTCATGGATCCATTTCAGCGTCACTATGCTTACCATAGTGTTTATAAACTGAATACTACTCTCATGAGGCAGGCTGCAGAATATTTTGTTGGAAAGCATGATTTTTCAGCTTTTGTCAACGTACAACGCAATGATCGATTGCTAAATCCAGTGAAGAGTGTATTTCGTTTTGATGTTATTGAAATGGGAGCTCTTCTACAGCTAGAAGTTGAAGGTTCTGGTTTCTTGTACAGACAAGTGCGGAACATGGTTGCTCTGCTGCTTCAAATtGGAAAGGAAGCCATTCCTCCTGATATTGTTCCTAAGATTTTAGCAACTCAAGATCGGAAGGAGCTTGCTAAaTATGCCTTGTCTGCCCcACCTCATGGGCTCTGTCTCGTAGAAGTCAAGTACAATGAAGAGCATTTGaGGCTTCCTGCTgcTTGTCCTCTGTCTAGTTTTGGTAGGCATCATAGTGTTAGAAAATGTAAGcTTCCATTCTATATGGCTCTGCTGCAATTCAATTCCTTCTCCTCCTTTTCCGTAtTATCTACTTCACAACAACAGGCTTATCTTTCACCATCTTCCATAAAAACCCATCAACAAAACAATTCTCTC---TTCTCTTTCTCCGCAACAAATACC------AAAGACGGATTGTTT------------------TCCCTCTCAACACACCCAAGAAAGTTTCTTTGTAAACCTCCTCAAGGCAAGTATGTCAGAGAAGACTATCTCGTGAAGAAGAAGACAGCTCAAGAAATCCAGGAGCTGGTAAGAGGAGAGAGaAATGTACCCATTATTATTGAtTTTTATGCAACCTGGTGTGGcCCCTGTATTTTAATGGCCCAAGAGATTGAATTGCTAGCTGTGGAGTATGAGAGCAGTGCAATGATTGTGAAGGTTGATACAGATgaCGAGTATGAATTTGCACGTGACATGCAGGTTCGAGGGCTTCCTACGCTATTTTTTATCAGTCCAGACCCAAACAAAGATGCAATCCGGACAGAGGGACTTATCCCGATACAGATGATGAGAGACATCATTGATAATGAGATGATGgCGATGGCGTCTTCTTATTTGCAGTGCAATCACCAG---------------------------CATCAACTCCATCTACCTTCGATTAGGCCAAATGGGTTTtCTTTTTTtAAACCAAAAACAAATTTTAGAAGGACCcAACTTATCAAATGCACCAGAAAGCAAGTCGAGGTAGTGTATGATCCTGATGAAAGGAGAAACAAGTTGGCAGATGAAGTAGACAGGGAAGCTCCTCTTTCAAGGCTCACTCTGTTCTCACCTTGCAAGATAAATGCTTTTTTGAGAATTACAAACAAGAGAGAAGATGGgTTTCATGATTTAGCATCGCTCTTTCATGTAATTAGTTTAGGTGATACAATTAAGTTCTCTTTGTCACCCTTGAAGAGTAGGGATCGTTTGTCAACCAATGTGCCAGGGATACCTGTTGATGATAGTAATTTGATAATTAAGGCGCTTAACCTTTATAGGAAGAAGACTGAGAGTGACAATTTCTTTTGGATTCATCTTGATAAAAAGGTGCCTAGCGGAGCAGGACTTGGTGGTGGAAGCAGTAATGCAGCTACTGCACTTTGGGCAGCTAATCAATTTAATGGTTGTGTTGCCACTGAGAAGgAACTTCAAGAATGGTCAAGTGAGATTGGTTCAGATATTCCCTTCTTTTTCTCCCATGGAGCAGCGTATTGTACTGGTAGAGGTGAGGTTGTTCAAGATATTCCCCCACCCATACCTTTGGATGTTCCAATGGTTCTTATAAAGCCCAGGGAGGCATGTCCCACAGCTGAAGTGTACAAGCATCTTCGACTTGATCAGACCAcTAAGGTTGATCCTTTAACATTGCTCGaGCAGATTTCTaGGAATGGATTGTCTCAAGACGTTTGTATTAATGATTTAGAAGCACCAGCATTTCAAGTTCTCCCATCTCTTAAAAGATTAAAACAGCGTATAATTGCAGCTGGTCGTGGACAATATGATGCTGTGTTTATGTCTGGCAGTGGTAGCACTATTGTTGGTATCGGTTCCCcAGACCCTCCACAGTTTATCTATGATGACAATGAATATGAGGATGTCTTTTTGTCAGAGGCTAGATTTATCACTCGCGAAGTGAATCAGTGGTATAGAGAATCTGCTTCAACAAATGCTTGTAGCGAACCCCCTGCATTTTCCGAAACTGTGGGGATGAGTCAGACAAGAGAC------------------------CAGCCTTACCACGTCGTTCACAAACTcCCtCCCGGCGACAGCCCCTATGTTCGCGCCAAACACGTCCAGCTAGTTGAGAAAGATCCAGAGGCGGCTATAGTTTTATTCTGGAAAGCGATAAATGCTGGAGATAGAGTAGATAGTGCCCTTAAAGACATGGCGGTGGTTTTGAAACAGCAAGATAGAGtAGACGAAGCAGTTGAAGCTATAAAGTCCTTTAGGCATCTCTGTTCCAAGCAAGCACAGGAgTCACTAGACAATGTCCTCATTGACTTATACAAGAAATGTGGAAGACTTGATGAGCAGATAGAGCTGCTGAAGCAGAAGCTTCGGATGATTTATCATGGAGAGGCCTTCAATGGGAAGCCtACCAAGACGGCACGCTCgCATGGAAAAAAGTTCCAAGTGACCGTCAAGCAGGAGACCTCCAGGATACTGGGAAACTTGGGTTGGGCCTACATGCAAAAAGGAAATTACACCTCAGCAGAAGTAGTATATCGTAAAGCTCAGCTGATTGACCCTGATGCAAACAAGGCCTGCAACTTGAGCCATTGCCTGATTAAGCAAGCTAGATATACAGAAGCACGGTCAGTTCTCGAAGATGTGTTACTGGGTAAACTTTCTGGATCTActGAAACCAAGACTATAAATCGTGTTAAGGAGCTCTTGCAAGAGCTAGAGCCTTGGCAATCCATACCACCATCTTTAACAACAAAGAAATCAAGTTTAGAAGATGCATTTTTGGAGGGCCTCGATGATCTGATGAACCAATGGACTCCTTATAGATCAAGAAGACTTCCTATCTTCGAAGAAATCTCACCTTTCAGAGATCAATTAGCCTGTATTCCAAACCCTAGAAGAAACACACAAAACCCAGATAATCCATTCAAcGTTCAAAATTTGTCTACAGTTTCAATTcTTAACTTTTTGAAGAGACCCCAAGCGTTCCCCTTTTTGCTCTCAATCTTTGTTTTGCTGACATGGCTCTCTCTCAGATTACAACACTCTTCTTCCCAG------TTTGAATTGAACAAAAATAACCATGAGAAATGGACCAAGGATGATGATGTGAAGGCTAATTTGGTCAGATTCAAATCTCATCTACCTTCTTTGATTCTCAAAGACAGGCGCGGTTGGTTACTGAATCCTATCTCTCTTGCCATTGATGCTGGCGTTAAAGGGGGAGCGGTGTCTTGCGTTTCTTTACATGTTGGCGAAATTCAACCGGGTGCgTTGAGGGGGAATCACAGGCATTATACTCTAAATGAGACGTTTGTTATTTGGGGAGCTAAAACAAAATTCAGGCTGGAGAATAATCAGATAGATGATAAAGGTTATGCTGAAGTGATAGTTGGTGCAGATGAGGTTGCTATTGCAGCTAGCCCACAGGGAACAGCCCATGCTTTAGTGAATGCTGATTTGATTCATAGTACATTCTTTATTGGGTGCCAAGACGGTGTGATAAACAATAACGCCTCAACTTCTGATTTTAATGTTTGGAAAGATCTCATGATGCACATGACCTTCTACTGGGGCCGGCAAGTGACCCTCTTGTTCGACTTTTGGCGTACCGATTCATGGCCGAGTTACGCGCTGACCCTTCTCGCCTGCTTCCTCTTCTCCGCCTTTTACCAGTACCTGGAGGACAGGCGCGTCCGCTTGAACCGGATCGCCGTCGGACAGAAGCCCGCC------ATCGCCGACGTCGAGACCCCGCTGCTGCAGAGAAAAGTC---------GTCGGGAAATTCTCGGCGGCGAGGATCGCCGGGACGGCCCTGTTTGGGATCAATTCTGGGGTGGGGTACTTGCTGATGCTGGCGATCATGTCGTTTAATGGGGGtGTGTTCTTGGCtGTCGTTtTGGGGCTTATGATTGGcTACTTGGTCTTTAGAAGTGAAAGTGATGATGTCACCCTTGTTGTTGATAATCCTTGTGCTTGCGCTATGGACAGGGAGGCTAGTCTGCCGGTCCCACCACCTTCGTCAAGG------TTCCGTCCGACAACTTCAGACACGACGTCATCTTCGTCTTCGTCTTCTTCATCTTCTCCGCCGGACCTCTTCCGGCATGTTCAAGCCGCCTTCAAGCGCCACCGCCCTCTCGGTAGCATGCAGTCAAATAGTATAATGCCTAAACGCTCATTAGTTCCCAAACGGGAAGCATCAAGGTGCTTGGGTACGAgTGTGGATATTAATGTGGACACAGATAAGTCTAAAGATATGgTTTCATTGAGTCATGGTCATGCAGTGAAGGATCCgATTTCACAGATTAAGAATGCAGCGACTGCTGTTGCGGAAACTCAAGAAGATGCATCCATTACACCACCTTCAATTTTGGGCACTAGGACCAATACCTTTGATGAGAATTTTAACCCATTTGATGCACAGAGAGATCATTCGAAACTTAcTATTGGTTGTAAAGAAAATAATTCATTGACTTTGGCCCATCTAGAGCCTCCACATGATCAGGGTCAGCGAAAAGTTCGATTTTCAGTTGGGAACAGCACCAGTTGTCAAGGGGCCGAtGATCGAATGGCCACTGGAATGGAGTTATCATCTCATATGGGTTCACTTGCATTGACAGAAATGGAATGGGATGCAAGCAATCAAGTAGAGGTATCAACTGTTGTCAATAATAACTCAAAGCTTCAGCAAGTTCGGAACACAGAACCTGATATCAGTTTGAGGCCTGATGGTGCT------TCTTCATTGGCAAAGAGAACTACTGTTGTCCAGGATCAGCTGCACCAATTCAGAAACTTTTTAGGTCAGCCTGCTACTCAGTTTTCTATGGTTGGCTCATCATGCCCTACCTCAACATACATCCATTCTACTTCAGCACCCATGCTTAATTCTACAACCAAATGTTCTCGTTCTCATCAAGAAGGCAGTACTGCTGTAGAACCTGTGGAAGATTTCAGTAGGAATCCTGAGCCTGCAAACCGAGGAGATATGGTACACCTATCATGTTCTTCACTAAAGGATACCAAA---ACTCCAGTTGATCAGGCAGTTAGGGCACCACAGGCTTCTACTTCGGTTATTGACCCCAAACCGgAAATTAAGAAACAAGAATGGCCAAAGGAGCAACAAGACTGTGTGGTGAAGGAAGGTGGAATACCAAATGATCCTTCTACT------CATaaaTCAATGGAGGGGCGTCAACATACAGGTAATAGcCCAGAACTGAAATCTCAGGCACCATTGTCAAAAAACTCATCATCAGACATGAAGTTGGAGGCTTCTAAATCTGAAAAGCAGGAGAAGGCtGTAAGTAGTAAAGGGGCATCTGCGCCTCGTAAACGGAATTATGATCCTGACTTGTTCTTTAAAGTCAATGGAAAACTCTATCAAAGGCTCGGTAAGATAGGAAGTGGAGGAAGCAGTGAGGTTCACAAAGTCATTTCATCAGACTGCACAATCTATGCACTTAAGAAAATCAAGCTCAAAGGTCGTGATTATGCAACTGCATATGGGTTTTGTCAGGAAATTGAGTATTTAAACAAGTTGAAGGGAAAGAACAATATCATACAGCTAATAGACTATGAGGTGACAGAGAAAGCTTTGCTTCGTGAAGTCTTGAATGGCTCCATGAACAATAAAGATGGCAGAGTCAAGGATGACGGATATATATACATGGTACTGGAATACGGGGAAATTGATTTGGCTCACATGTTGTCCCAGAAATGGAAGGAAATGGATGGCTCAAATCAGACCTTGGATGAGAACTGGCTTCGATTTTACTGGCAGCAAATACTTGAAGCTGTCAACACCATCCATGAGGAACGTATTGTCCACTCCGATTTGAAGCCAGCTAATTTCCTACTTGTCAAAGGTTCTCTGAAGCTAATTGATTTTGGTATTGCCAAAGCCATTATGAGTGATACAACCAACATCCAAAGGGATTCACAGGTaGGTACTCTGAGCTACATGTCTCCTGAAGCATTCATGTGCAATGAGAGTGACGAAAACGGAAATATTATAAAATGTGGCCGGCCTTCAGATATTTGGTCTCTTGGCTGCATCCTTTATCAAATGGTATATGGgAGGACCCCATTTTCGGAATACAAAACCTTCTGGGCgAaGTTTAAAGTTATCACAGATCCTAACCATGAAATAACTTATGAACCTGTTCCCAATCCATGGCTTCTTGATCTTATGAAGAAGTGCCTCGCATGGGATCGAAATGAAAGGTGGAGGATTCCTCAGCTACTTCAACATCCTTTCCTTGTTCCCCCAGTCTCAACACAACCATCGTCATCTCAAGACCAAAGCTATCAGCTGCTTCAACTTCTAGCCGAAGCTAGTGCCAGTGATCATGAAGCTTCCACAATATGCAGTCAGCTGAGTCAATTGATTAGGAATCCAGTCATGCTGGCAGCAACTCAGTTGTCAACATCGCAAGACCAACAATGTAAGTTGCTTCTTAAACTATCAAAGCTTTGCTTAGAACTCCAGAAACGTCTAGCAAATCtacGGGAGATGAAAAACACAATCAGGTGCTGCATCTCTTGCATTCTACCATGCGGAGCTCTTGATGTTATTCGAATAATACACTCTAACGGACGCGTGGAAGAAATCAGTGGCACGATCAAAGCAAGAGAGATCATGAAAGCTCACCCAAAGCATGTTCTAAAGAAACCCTCATCGCCATCGTCCGAT---GACGGGGTGGTTCCGAAGATCGTTGTTGTACCACCGGATGCTGAGCTTCAACGTGGGAAGATTTATTTTCTCATTCCAGTCCCCGCAACAACAGGTGATCATCAAAAGTCTCGATCAAGATCATCATCCACTAAGAAGAAAAGAAGAGAGCAATCTCAAAGCAACGCAAATAATAACACGAACAATGTTAACAGCATTTCTATGACAAATCTTCTTGTTTCTGATCAGTATTTGAGTGAGATACTGTCAGAGAAGCTGTCAACGCAAAGAGATCGAAGAAGAGGTCGTGTTGGTGTTTGGAGGCCTCATTTGGAAAGCATATGTGAGTCACCAAGTGATGTTATGGCACATTTGCTTTCGACTTCATGCTCTTTGAACATTCCTTCTTGCCGCAAACCTTCTTTCCAGCAATTGAACCAAGGCTTAATTGGCTTGCCTACCTCTTTTACTGTGAAAACATCCAAATCTCCAATTCAGACGGTTATCTTGTCAGCACAAAGGTCTCAGAGATGTCACACTGTTTATGCAACCGCCACCCCCTTTACC---------CCGACTCAGTCACGCTCTGGTTTGCATCAGTCCTCCAATGATCCGTCCAAGGCAAAGCGGGTCATGATCATTGGTGGAGATGGCTATTGTGGTTGGGCTACTGCACTCCACCTATCCAACAAAGGCTATGAGGTAGCTATTGTTGACAGTCTTATCCGTCGTCTCTTTGACCACCAACTCGGTCTTGATTCCTTGACCCCTATTGCCTCCATCCATGATAGACTCCGCTGTTGGAAATCTCTTACTGGAAAAAaTATTGAACTCTACATTGGTGATATTTGTGACTTTGAATTCTTATCAGAAAGCTTCAAGTCATTTGAACCTGATGCTGTTGTCCATTTTGGGGAGCAGCGCTCTGCCCCTTATTCAATGATTGATCGGTCAAGAGCTGTGTTCACTCAGCATAATAATGTAATTGGAACACTAAATGTCCTCTTCGCTATGAAGGAATTCAGACAGGAGTGTCATTTGGTGAAACTTGGGACAATGGGAGAATATGGAACCCCAAATATTGATATTGAGGAGGGTTATATAACGATTAATCACAACGGAAGAACAGATACTTTACCTTATCCCAAGCAAGCCAGCTCTTTCTACCATCTGAGTAAGGTTCATGACTCGCATAATATAGCCTTTACTTGCAAGGCCTGGGGAATCAGAGCAACTGATCTGAATCAAGGAGTGGTTTATGGAGTGAGAACAGATGAGACTGCCATGCATGAAGAACTCTGTAACAGGTTAGATTATGATGGGGTGTTTGGGACTGCATTGAATCGGTTTTGTGTTCAAGCTGCTGTCGGTCATCCGCTTACAGTGTATGGAAAAGGAGGCCAGACTAGAGGTTACCTTGACATAAGAGATACAGTTCAGTGTGTTGAACTTGCAATTGCAAACCCAGCACAGCCCGGTGAATTTCGGGTCTTTAATCAATTCACGGAGCAGTTTTCTGTCAATCAACTTGCTGCCCTAGTTACAAAAGCAGGAGAGAAGCTTGGGCTTGACGTAAAAACCATATCTGTTCCCAACCCACGAGTAGAAGCAGAGGAGCATTATTACAATGCAAAGCACACAAAACTCATTGAGCTGGGACTCCAACCACACATTCTTTCGGACTCACTTCTTGACTCGTTGCTCAACTTTGCCATTCAGTTCAAGGATCGTGTTGACTCAAAACAGATTATGCCCAGTGTTTCTTGGAGAAAAATTGGAACCAAGCCAAAGACTGTTGCGGCC---------------------------------------------------------------------------------------------------------------------------------------------------------------------------------------------------------------------------------------------------------------------------------------------------------------------ATGGCTGATAGAACCTCTGCATCGTATAATGCaATGATCACGGCTcTAATTAACAACAATTGTAGTATATATGAAGCTTTTGAGATTTTTGCCACTATGCCAATGCGAAACGCGGTaTCTTACGCTGCCATGATCACGGGTTTTGTTCGGAGAGGAATGTTTTATGAGGCTGAAGAGTTATATGTGAATATGCCTGCTAGGTGGCGTGACTCGGTTTGTTCGAATGCTTTGATAAGTGGGTATTTGAAGGTGGGAAGATGCGAAGAGGCGGCTCGGATTTTCGAGGCTATGGTGGAGAAAGATGTGGTTGCTTGGGGCTCAATGGTTGATGGGTATTGCAAGAAGGGAAGGGTTATTGAGGCTAGAGAAATTTTTGACAAAATGCCGGAAAAAAATGTGGTTGCTTGGACTGCAATGGTTGATGGGTATATGAAAGTGGATTGTTTCGAAGACGGGTTTGATTTGTTTCTTAGCATGAGAAGAGGAGGTATGGCA---TTTAATTCTATTACATTGACTATATTGTTTGAAGCTTGCGGTAGATTTTTTAGATATAGAGAGGGTGTACAGGTACATGGGTTAGTTTCCCGCTTCGGATTTGATTATGATATCATTTTAGGCAATTCAATAATTACAATGTATGGTAGGTTAGGATTCATGGATGAAGCTAATAAAGTGTTTTCCATGATGAGTAAAAGAGATGCGGTTTCTTGGAACTCGTTGATCTCAGGTTATGTTCACAATGGCGAAATTGAGGAAGCTTATAGACTTTTTGAGAGGATGCCTGGAAAAGATTTTGTTTCTTGGACTACCATGATTACTGGGTTTTCTAGTaAAGGGAATCTTGAAAAATCTATAGAATTGTTCAATATGATGCCAGAGAAAGATGATGTCACATGGACAGCTATTATTTCAGGTTTTGTGAATAATGAGCAGTATGAGGAAGCTTTcCGCTGGTTCATTGAGATGCTTCGGAAAGACGTTAGGCCAAACCAGTTGACTTTGAGCAGCGTACTAAGTGCTTCAGCTGCTACAGCAACACTGAATCAGGGGTCaCAGATCCATGCTCATGTAGTGAAGATGAATATGGAATCTGATGTGTCCATTCAAAATTCaCTGGTTTCTTTGTATTCAAAGTGTGGAAATGTGGTTGATGCTTATCGGATCTTTACTaATATTGATGAACGAAATATTGTTTCTTATAACTCAATGATTAGTGGATTTGCTCAAAATGGATTGGGAGAAGAGGCTCTTAACTTATTTAGGAAGATGAAAGATGAGGGGCTAGTGCCAAATCAAATTACCTTTCTTAGTGTTCTATCAGCATGCAATCAcGTGGGATTAGTAGAAGAAGGATTCATTTATTTCAAATCAATGAAAACTTTATATAATATAGAACCAGGGCCTGAACACTATGCATGCATGGTTGATATCCTTGGCCGAGCTGGATCACTTGCTGAAGCTATTGATTTGATAAATTCAATGACTTTTGAGCCCCCTCCTGGAGTCTGGGGAGCTCTCCTTGGTGCAgGCAGAACCCACTTAAATCTTGATCTTGCAAAGCTTGCAGCACAACACCTTATGGAGTTGGAGCCTGATAGTGCGACCCCATATGTGGTCTTGTCTGACTTATATTCCGTTATAgGGAAAAAGAGAGACGGGAACAGAGTAAGAATGAAAAAGAAATTGAAAAGGATAAGGAAGAGTCCAGGTTGCAGCTGGATTATTCTGAAAGACAAAGTTCATTTGTTTCTTGCAGGAAGGAAATCCTGCTTGGACCTGAAAGAGATTGAAGTTACACTGCAGACAATTTCaAAAGGAACAAAAGAGTTTGATTGGCCTAAGATGGACGAAGTGGTGGAGGCGGTGGAGAAAGCTAAGAAAGAGTGGGACGAAGCGTATGCGAAAACTCAGGCGCACATAAAGGCGATTGAAAATTACGGGAAA------TCAAGAGAAGAGAAAGAGAAGAGTTCGAATTCGTTACAAAGATTGAACGGACTCGCTCAAGATGGCTTGAATTTGCTTAATTCGTTGCATTTGAAGCTCGATCTgCTCGCCCCGCAGCTGCCCACTTCCGATCAAGTTCAGTCTGCCCAGTCACTGCTTCAaTCTTGGAAGAAAGAATGCAACAATTTGCGGTTGAGTCTGAGAAATGCTAACTTGCAAGCAAAAGCTAATATGAGGAAAGCTGCCCAGGAAGAGAGAGAGCTTCTTTTGGGTGGTGGAGAAGAGTCCACAATCCGCAGGCGTAATTTACAAACAAAGGCTGGAATGACATCTGCTGCAGAAAGCATCACAGAGAGCCTCCGCCGTACTCGTCAACTGATGGTTCAGGAGGTGGAAaGAAATGCAAGCACTCTCATGACTTTTGATGAATCTACGGGAGTATTACGGAAGGCTGAAAGTGAATACAAGGGTCATCGGTCATTGTTGATGAGAACCCGAAACCTGCTCTCTACAATGCAGCGTCAGGATATTATTGACCGGGTGATACTTGTATTAGGATTGATCTTGTTCTCTTGTGCTGTTCTCTATGTGGTTTCAAAGCGTATTGGGCTATTGAAGTTGCAGAGGCAGGTTACTGCTGCAATAAAGgCTGGTATGGCTAGACAACCAGAGATCAGACCTGGAGCTGCTGAAGATGGTGTGAATTTGGCCCAGGTTTATGACAATGCAGCTCCAAACATGGAGGTTCCATTACAGCGACCCATGCATGATGAACTCATGTATCATCCAACCAGGGGCGGTGTTCGtGGTGGTCGAGATCAATTTAGTTGGGACGATGTGAAGGTTGATAAACATCGTGAGAACTATCTAGGTCATAGCATCAAGGCCCCTGTTGGAAGATGGCAAAAAGGAAAAGATCTACATTGGTATACCAGGGAAAACAATTCTAAGGGTTCAGAT---GACGCCTTGAAAGAAGAAATAAAAAGAATTAAGGAAGAGGAGGAGCAGGCCATGAGGGAAGCTCTTGGCTTAGCACCCAAGCGGTCTAGTCGACCTCAAGGAAATCGACTTGATAAGCATGATTTTCAAGAACTTGTGAAGCGAAGTTCTACTGCAGAGGACATGGGTGCAGGGCATGCTGATGCAGCATGGGTTCATGGACTTGGTTTCTCAAGAGCATCTCGTCCATGGGAAGATCCTAGAACACTTCAATCCGGTCCAGAGGAGGTTTCAACAGAGAAGGAGAAGCCTGCTGTTGCCAGCCCTCCACCTCAGAACATCGAAAAAGAGGAATCAGAGGATGAAAGCAGTCAAAAGAAAAGGAGGCGTGAGGAGAAGAAGCATGAGAAGAATGAAAGACGCGAGAAGCGT------------CATTCTCGTGATTTTGAAGACAGGAGGAAACACAGAAGAGACAAGGAAAAGAGAAGGCATGACTCTGAC---------------------------ATTGAGCGCAAGATTCTGCGGCTTCTTCATGGCCGCAATACTCGAACCCATCTCACGCAAATCCACGCTCATTTCCTCCGTCACAAACTTCATCAATCAAATCTAATCCTTGCCCATTTCGTCTCCGTTTGCGGCACCTTAAACGAAATCAAATATGCAACGAAAATCTTTAATCAAATGCGGAACCCCAGTGTTCTTCTCTTTAATTCCATGATTAAAGCTTATTCCCTTAATGGGCCGAGTgAAGAACCTGTAAAATTGTTTGCTTTATTGaAAAAtCTTGGTATTTGGCCTGACGAATACACTTTTGCGCCgTTGTTGAAGGCGTGCTTGGGTGTTGGGGACCTTAGAGTTGGTCAATGTGTTCATGGAGAGATTATTAGaAGTGGGTTTGAGCGTTTTGGGTCGATAAGAATTGGAGTTGTGGAGTTGTACACGAGCTGTGGTCAAATGGATGATGGGATGAAGGTGTTTGATGAAATGTCTCACAGAGATGTGATTGTTcGGAATTTGATGATTCATGGGTTTTGTAAGAAAGGGGATGTTGACAAGGGACTTTATCTTTTTAgGGAAATGAGAGAGAGGAGTGTcGTTTCATGGAATTTGATGATTTCTTCCTTAGGAAAGAGTGGGAGAGATAGTGAAGCTTTGAGACTATTTCATGAAATGCGGGATCAGGCTTTTGAATTAGATGAGGCGACCGTGGTTGCGGTGTTGCCTATTTGTGCTCGTTTGGGAGCTGTCGATATTGGGCAGTGGATCCACTCGTATGCTGAATCAAGTGGGCTTTATAGAAAGGTTGTGTCTGTGGGGAATGCATTGGTCGATTTTTATTGTAAATGCGGAATTTTGGACACTGCTAGAAATGTCTTTAAGGAAATTCCCAGAAAGAATGTGGTCTCCTGGAATGCTATGATTTCTGGGCTGGCATTTAATGGAAGAGGTGAGCTCGGTGTTGAGTTGTATGAGCAGATGATTGCCAAAGGTGTGAGCCCTAATAAAGCGACTTTTGTAGGAGTTCTTACATGTTGTGCTCATGCCGGTTTGGTGGAAAAAGCACGGGaATTGTTTGCTTCAATGACGGGATTGCACTCGATAGTTCCAAATCTTGAGCATTATGGATGTATGGTTGATGTCCTTGGACGTAGTGGATGCGTCAGAGAGGCTTATGACTTGATAAGAAGCATGAGTATTAGGCCAAATGCTGCCATCTGGGGCTCTTTGCTCAGTTCATGCCGTACTCATGGTCATGTGGAACTAGCAGAGCATGCTGTTAAGGAGCTTATTAATCTTGAACCATGGAATTCCGGTAATTATGTATTATTGTCTAATATCTATGCTGAAGGAGGGAGGTGGGATGATGCGGAGACGTTGAGAATGTGGATGAGGGAAAATAATGTTAAGAAATCACCTGGGCAAAGTTTAATTGAA---ATGGACTCAAATCTGATCCGAGTATCAGCTCCATTCACCTTCGAACCCAATAATTATTTAATCACAAAATCTCGCAAATCCAATCGTTCCTCATTT---------TCCCAAAAGAAACCATTCACATTGAGTTTCAAGCTGGGAAATAACAAAGCG---CGAAACGGAGTCGCATTCGACGAGTCGGCTTACGAGGCCGAGCGGCTAAGCATGGATGCcAAGGCtAGAGATTTGATGGCAGAGACTTCGAAAAGAGAGACGGAGTCA---GGTGCGGAAGATGACCCCAAATCCTGGAAATGGATTATCCGGAAGAGGATTTGGGATTTAATGGAGGTCCAGAACATCGCCCAGAACCCGCGACCCGTTCATCATCGGATCCCAAATTTCGTTGGGGCTTCTGTTGCCGCCAAAAATTTGACCGGGTTGGAGGAATTTCGGgTCGCGGGTTGCGTAAAGGTTAACCCGGATTCTCCCCAGAAGCAAGTCAGGCTTCTTACACTTTCTGGTGGAAAAAAGTTGTTAACTCCACAGCCCCGTTTGAGGACGGGgTTTTTCTCTGTGCTCGATTCCAGCATGTTAAGTCCTAGCACCATCAATGAGGCGTGTACCTCTGTTGGGGTAGCCAAGTACGGAAAGCAGATTGGACTGGATGAAATTATCAAAGTGGATTTAATTGTCATTGGTTCCGTTGCTGTTAATCCAAAGACGGGGGCTCGACTTGGCAAGGGAGAGGGATTTGCAGAACTTGAATATGGGATGCTACGATATATGGGTGCCATTGATGACTCAACACCTGTTGTCACCTCTGTGCATGACTATCAATTGGTAGATGATATTCCAGTGGAGAAACTGCTGATACATGATGTTCCTGTGGACATCATATGCACTCCCACCCAAGTCATTTTTACCAACACAACAATCCCAAAGCCTCAAGGGATCTACTGGGACAAATTGTCCCCGGAGAAGCTGGGACAAATTCGGATACTTAGGGAGCTCAAGGGTAGAATTGAACAGGAGACGGGGAAGGAACAAAcTTGTGGTCCATCAGAGAAATTGCCCCCAATGGCCAAAAGGAGGCGTATGGCTTCGTCATCGTCACTCTCACCTCCTAAAGTTCCCAAGGAGCTCTACTTCATCAACCGCGAAAAGGTCCTgAATTCACTCCGCCAACACCTCACAGAAACATCTCGTCCTTTACACGGCTTCGTCCTTCTACAGGGAGGCGAGGAGCAGACACGTTACTGCACCGATCACCTCGAACTCTTCAGGCAGGAGAGTTATTTTGcCTACCTGTTTGGAGTTAGAGAGCCTGGCTTCTATGGAgCTATTGATATTGCGACTGGAAAATCTATTCTATTTGCTCCTAGACTACCTCCTGATTATGCAGTTTGGTTGGGGAAAATAAAGCCATTATCCTACTTTCAGGAAAAATACATGGTTAACATGGTCTACTATACTGATGAGATTGTAGGAGTTTTACAAGGCCATTACAAAGAGCCTGGAAAACCTTTACTGTTTCTCTTGCACGGACTGAACACTGATAGTAATAATTTTTCAAAACCGGCTCAGTTTGAGGGGATGGAAAAGTTTGAGACTGAGCTGAATACATTGCATCCTATTTTGTCTGAGTGCCGAGTTTTTAAGTCAGACCACGAGCTTGCTCTTATCCAGTTTGCAAATGATATAAGCTCTGAGGCTCATGTTGAGGTTATGAAAAAAACTAGAGTAGGCATGAAAGAGTATCAGATGGAGAGCATGTTTCTTCACCACACTTACATGTACGGTGGCTGTAGGCATTGTTCGTATACATGTATTTGTGCCACTGGTGAGAACAGTGCTGTTCTCCATTATGGGCATGCGGCAGCTCCAAATGACAGGACCTTTGAAGATGGAGATATGGCATTGCTTGATATGGGAGCTGAGTACCAATTTTACGGGTCTGACATTACTTGCTCATTCCCTGTAAATGGGAAGTTTACTAGTGATCAGAGTCTTATATATAATGCCGTCCTCAAAGCTCACAATGCTGTCATAAATGCAATGAAACCTGGAGTGTGCTGGGTGGATATGCACAAATTGGCAGAGAAAATTATTCTGGAGTCGCTGAAGAAGGGTGGTGTCATGGTTGGGAATGTGGATGAGATGATGGCTGCACGATTGGGTGCTGTTTTCATGCCTCATGGTCTTGGGCATTTCTTGGGTATTGACACTCATGATCCTGGCGGCTACCCAAAGGGAACAGAAAGATCAAAAGAACCTGGCTTAAAATCTCTACGTACAGTTAGAGAACTCCAGGAGAGAATGGTGATCACAGTGGAGCCTGGATGTTATTTCATTGATGCTCTGTTGGTCCCaGCCATGGAAAATGAAAGCACTTCCAAGTTTTTTAATCATGAAGTAATTGGCAGATTCAAAGATTTTGGCGGTGTTCGCATTGAAAGTGATGTGCTTGTCACTGCCAATGGAAGCAAGAACATGACTAGcGTACCTCGGGAAATATCAGATATTGAAGCCATAATGGCAGGCGCTCCATGGCCTTCTAACAAGACTGCTATGGCGTACATGAGCATGGGAGAAGCGCACCGAAGGATAACAGATTACCTAAACCGCTTCTCCGACGCCGTTTCATCACAAGACGTAGTTtCCCTGAAGCAACTCCTTTCTTTCTCCTCCAACTCGCCGTCTCTCCTCTCCCTCGCCGACTCCCTtAACGTCTTTCAAGACGCCAATAGGCTGATCAAGCAGTCCGACAACTACTCCCCCTTTGCAGATATCACAGTCCCTCTCTTTCGCTCTCTTCAGCACTATCGCACAGGAAACTTGGTCGATGCCTATCTCGCCTTTGAAAAATCCGCcAATGCTTTCATTCAGGAGTTTCGGAATTGGGAATCCGCTTGGGCTTTGGAAGCATTGTATGTTATTGCTTATGAAATTAGGGTTCTTGCTGAGAGGGCCGATAGAGAGTTGGCTTCTAATGGAAAATCCCCGGAGAAATTAAAGGCAGCTGGCTCTTTTCTCATGAAAGTCTTCGGTGTTCTTGCCGGAAAAGGCTCAAAACGTGTTGGAGCATTATATTTGACGTGCCAGTTGTTCAAGATCTACTTCAAGCTTGGTACGGTTCATCTTTGCCGTAGTGTAATACGGAGTATAGAAACTGCGCGTATTTTTGATTTTGAGGAATTCCCTAAAAGGGATAAGGTTACTTACATGTATTATACTGGCCGATTGGAAGTTTTCAATGAAAATTTTCCTGCTGCTGATCAAAAGTTATCGTATGCCTTAATAAATTGCAACCCTCaGAGTGAAGCTAATATAAGGATGATATTAAAATATTTGATACCTGTGAAGCTTTCAATAGGCATTTTACCTAAAGACTGGCTGTTGGAGAAGTATAACCTAGTTGAGTACAGTAACATCGTGCAAGCTCTAAGAAGGGGTGATCTCCGGCTTCTCCGACATGCCCTCGAGGAGCATGAAGACCAGTTCTTAAGATCAGGTGTATATCTTGTGCTGGAGAAACTCGAGCTCCAAGTTTATCAAAGATTGTTCAAGAAAATTTACATTATCCAAAAaCAAAAaGACCCAAGCAAAGCTCATCAGATGAAGTTGGATGTAATTGTGAAGGCACTGAAATGGCTTGAGATGGACATGGATGTTGACGAGGTGGAATGTATAGTAGCCATATTAATACACAAGAATCTTGTGAAAGGGTACTTCGCaCACAAGAGTAAGGTTGTTGTCTTGAGCAAGCAGGATCCTTTTCCCAAATTAAATGGGAAGCCCGTTAATTCA------------------------------------------------------------------------------------------------------GCCCCAGTTGACCCAGGCCACCTCGTCCGAGTCTGCACCATCCTTTACCAACAGCAATACTCACCCGAATCACGTCTCCACTCAAGCCTCTcCTCATGCAACTTCAACCTTACACATGAAtTTTTTCTTCaAATCTGCAACAACTTTCCCCTCTCTTGGCGTCCTGTTTACCTCtTTTTTCAATATACTCAAAAGGCACCaTGCTTTGCTCACAACTCTATAACCTTTAACAGGATGGTGGACATTATAGGTAAATCTAGAAATAtTGATCTTTTCTGGGAGACTTTGCAAGAGATGGGAAGGAgGCGTTTGGTCAATGATAAAACTTTCAAGATTGCGTTGATGACATTGGCTGAGGTGAGGGAGTTGAAAAAGATGGTGAATTTTTTTCATATAATGAATGATTGTGGGTGTGAGTATAGTTTGGAGATGTTAAACAAGGTAGTGAAAACTTTGTGTCAAAGGAAGCTTGTTGTTGAGGCAAAGTATTTGATTTTAAAGTTGAGCGAATGGATTAAGCCAAATGAGATTGCTTATGGATGGTTAATTAAAGGGTATTGTGATGTTGGTGACTTGATTGAGGCCTCCAAGATTTGGAACTTGATGACTGATGAAGGGTTCGAGCCAAGTATTGATGTGGTTGATAAAATGATCGAGACCTTCTTTAAGATAAATAAAGATGATGAGGCCATGAAGGTCTTCCAGATGATGAGGGTTAAGAGAATGGATGATTTGGGCCTCTCAACTTACAGGATTGTCATTGACTGGATGTGTAAAAGAGGCAAAATTTCTCAAGCGTACACAATGCTTGAGGAAATGTTCAAGAGAGGGATTGAAGCTGATAATTTAACGCTATCATCCATAATTTATGGGCTTTTAGCAAGGGGTAGACTTAGAGAAGCCTACAAGGTTgtTGAGGAGATTGAAAAACCAGATATTAGTCTGTACCATGGATTGATAAAGGGGCTTTTAAGGTTGAGAAGGGCAAGGGAAGCAACACAAGTATTCAGAGAGATGATAAAGAGAGGGTGTGAGCCTACAATGCATACCTACATTATGTTATTGCAAGGGCATTTGGGGAAGAGAGGGAGGAAAGGTCCTGACCCACTTGTGAATTTTGACACCATATTTGTCGGAGGTTTAGTGAAGGCAGGGAAGTCATTAGATGCTGCtAAGTATGTGGAGAGAGTGATGAATAGAGGAGTTGAGGTACCTAGATTTGATTACAATAAATTTTTGCATTATTATTCCAACGAGGAAGGAGTGGTTATGTTTGAGGAAGTGGGGAAGAAATTAAGGGAGGTTGGGTTGGCTGATTTGGCTGATATATTCCAAAGGTACGGCAAGAAAATGGCTACTAGAGAGAGGAGAAGAAATAGAGCAATTGAACCAATGACGGTCTCCGCACCAACTCCAGTTGCCCAGGTT---------CATTGCAACAGCTTCCTCTCCTCAAAGCCTCGCTCTAAC---------CGTCTGTTTCCCGCCAAAAAT---GTCTCAACAATAGtTGCCATGGCCTCCAGAAAGAAGGTAAATAAATACGATGCTAACTGGGAGAAGCAATGGtTTgGGGCGGGAATATTCTGCGAAGGAAGCGAAGAAGTGGAAGTGGACATGTTCAAGAAACTGGAACAACGCAAAGTATTAAGCAACGTTGAAAAGGCGGGGCTCTTATCGAAAGCAGAGGAGCTAGGAGTCACTCTTTCATCCATTGAGAAGTTGGGTCTTTTTTCTAAAGCAGAGGAGTTGGGTTTGTTGAGTTTGTTGGAAAAGCTGGCCAGCGCTTCTCCCTCCACTCTTGCCTCCGCCTCGCTCCCCATATTTCTGGCCGCTGTGGCCGCTGTTGTGGTGATTCCGGACGATTCTGTAACCTTGGTAGTGGTCCAGGCTGTGCTTGCTGCTGCTCTTGGAGTTGGTGCTGCTGGTTTGTTTGTTGGCTCCGTTGTCTTGGGTGGCTTGCAAGAAGCCGATATGGCAACAACTCTGCTAAGCCATTCTCTCTTATCAGCTTCAATCTTGAATAGCAACAACAACTGCAAATTCTGCTATGTTGGTTCAATTCAATCCTCAAAACCCGTC------TGGAAAAGCTGCAAAGTCAGAGCCATCAAAGAAGAAACAGAAGAAAAAACTTCATCTTCTGCTTCTGCTTCTGCTGAGGAAATTACAAAGAAGTATGGCCTTGAAGCTGGCCTTTGGCAGATATTCAGGTCAAAAGAGGAAGGAAATGAAGGTGATaAAAAGAAATCAAGGGGGGATCaAACAAAGGAACTGCTAGCCAAATATGGAGGGGCATACCTAGCCACTTCTATAACACTCTCCTTGATCTCATTCTCTCTCTGCTACGTGCTAATTGCTGCTGGAGTTGATGTTCAAGCTTTGCTGCAGAAGGTGGGCATCTCAACTGATGCAACTGGTGAAAAGGTGGGGATATTTGCTTTGGCATATGCTGCACACAAGGCTGCATCTCCAATTAGGTTTCCTCCAACAGTAGCTCTGACTCCTATTGTTGCTAGGTGGATCGGAAAGAAAGTTGAAAACGAGAAAATGGTTTATCATTCGAGTTTTGTTGATGAGGAAGGAGTTACTAAAGCTTGTGGTTGCCCTTTACTTCCTTTAAAAAGCCATATAAAGGGTCCTGCCCCTGCTTCTGATCAAGATAGAACTGATATTGTTGATGAGGCAATCACGTTCTTCAGGGCCAATGTGTTCTTTAGAAACTTTGATATTAAGAGCTCGGCTGATAAGCTGCTAATATATTTGACATTCTACATAAATGTGGCTTTGAAAAGACTTGAGGGTCGTAGAACTTTGGCTGAGGGAACCAAGGCAATCATTAACTTGGGCTTGGAAAAGGTTCCTGTGCCAGGAGAGCCTAATTTTCCTTTTCCAGGTCTCTTTGCTCTTCCTCAATCTCAAAAGGAAGCAGAGCTATTCAGGAATTATCTGAAGCAGATAAGAGAGGAAACAAGTGGGAGACTGTTGAGTGTTGCATATAGACCTAACGGCACACCAAATAAATGGTGGTTGGCATTTGCCAAGAGGAAATTCATGAACATCATTGTtCCT---ATGGAAATCAGCACCAGTCAAAACGGTAATAGC---gTCATTTGGTTCTTGAAGGACAGAGGTTTCAATGATAGAACCATCCACGATATGTTCAAAAGATGCAAGCgCCTGCAAGGTGTTGAAAAGGATAGGGCCGCTGACAATTGGGCTTACCTGAAAAGCATTGGCATTTTAGAGAGGAAACTCCCTAATGTTGTTTCCAAGTGCCCCAAAATCCTTACTCTTGGTCTGAATGAGAAGCTTGTACCAATGGTTGAATGCCTTGCCACACTAGGAACAAAACCCTATGAAGTTGCTTCTGCCATAACCAGGTTCCCTCCTATACTCTCCCACAGTGTGGAAGAGAAACTGTGTCCTCTCTTGGCCTTCTTTCAGGCTCTTGGAGTCCCTGAAAAGCAACTTGGCAGGATGATATTGCTAAATCCAAGGCTCATCAGTTACAGCATTGAATCGAAGCTCACAGAAACTGTTGACTTTCTCaCCAGTCTTGGCCTTGCCAGAGAAGGGATGATCGGTAAAGTCCTTGTGAAACATCCATTTATAATGGGTTATAGTGTTGATAATAGACTACGCCCTACTTCAGAGTTTTTGAAGTCAGTAGGACTGAAGGAGCTAGATCTTCAAGTGGTTGCAGTGAAATTCCCTGAAGTTTTGTGCAGAGATGTGAACAAGATTTTGAGcCCCAATTTTACATTTTTAAAGAGATGTGGGTTTGCAGATGGACAGATAGCAGCTTTGGTCGCTGCtTATCCCCCTATCCTGATCAAGAGCATCAAGAACTCATTAGAACCAAGGATCAAATTTTTGGTTGAGGTAATGGGGCGTCAAATTGATGAAGTTGCTGATTATCCGGACTTTTTCCGGCATGGTTTAAAGAAGAGACTGGAGCTGCGACACAGGCTTTTGAAACAAAGAAATATATATTGTAGCTTGAGTGAAATGCTGGACTGTAATGCAAAGAAGTTCCTGATTAAGTTTGGATTATTTGAAACAGAAGCTTATGTTTCTAAgGCGGCGGCGCTGATGGCCTGCGTATTAATGACGTTGTCATACGTTGGCATTCTCTATGCTCCtACTCTGATCTTGCGGCTCCCACCTCCTGCTTCTCTCAAGCATTATCTGATCCGACGATTCATATGCGCTGCCATTTCTTCTATCATCTCGCTTATCTTCTCTGCTCTCATCCTCCCCATAAGAAGCTGGGAGACATCAAATGTATTAGGTGTTTATGGTATTCGAGCAGACCATATGTGGCAAGCTGCGGTCTTTCCGCTTTTCCTGACGTCTTTAATGTATGCTGGAAGCATGGTcCTGAAGTCCTTGTTATTGTTGAATTCATGGACAACgGATATGAATAATAGTGGAGGACTTTCTTTAGGCTGTATCAAAATTGTGCTGTGGTCACTCCGTGCTCAGATGTTTGCTGTTGCATCCAATATTCTGGCATGGCGTAATTTTGTTGTGGCACCATTGACAGAGGAGTTGGTGTTCAGGGCATGTATGATACCGCTACTTCTCTGTGGAGGATTCAAGATAAATACTATCAtTTTTCTCTGCCCTGTTTTCTTTAGCTTGGCTCATTTGAACCATCTAATGGAGATCTACAGtGCTCAAAACTTTAGCCTGCTAAAAGCCTCTATGATTGTGGGTCTTCAGCTTGGTTACACTGTGGTCTTTGGCTGGTATGCTTCGTTTTTGTTCATTCGAACCGGACATCTTGCTGCACCATTAATTGCTCATATATTTTGCAATTATATGGGACTGCCTGTGcTATTTGCACGAAATAGAGGATTAGTGAGTGTAGCATTTGTAGCAGGAATGGTGGCTTTCTTGTGGCTTCTTTTTCCAATCACCCGGCCTGATTTGTATAACGACAGAACAAACAATTGCAGATGTTTGCACGGATATTGTTCATGGAACATGGCCATCTACCCACTTCGACTCCTGCACTCTCCGTGGTCTGCCAGGAGCATAACTTCAACACTTTCCTTCTCAAATAAAATCTCAGCCGTCAATCTCCTACCTTTATCTTGCTGTCCCGCTTCATCTTCATCTAAATCTTCACCGTCCGTTTCTCATACTGACAAATGGGAACCTGTCCGCAAAAAGAAAGTCGCCTTGCGCGTCGGTTACGTTGGCACCGATTACAGAGGTCTGCAAATGCAGCGAGATGAGCATTCGTTATCCACTATTGAAGGGGAATTGGAAACTGCAcTTTTTAAGGCTGGTGGGATCCGTGAGAGTAACTACGGAAATTTGCAGAAAATTGCGTGGGCTAGAAGTAGCCGAACAGATAAAGGAGTTCACTCCTTGGCAACCATGATATGCCTCAAAATGGAAATTCCTCCAGATGCATGGAAGGATGACCCCTATGGCATTGATCTTGCTAAACGCGTTAATGCTCATCTTCCAAGAAATATCAAAGTTTTCAGCATTTTACCTTCACAGAGGAGCTTTGATCCTAGAAGGGAGTGTAATCTCCGGAAATATTCATACCTTCTTCCTGCTGAGGTCATTGGAATCAATAGTCAGCTTACAGCAGCTGAAATCGATAGTCATATATCAGACTTTAATGCTATATTAAATGAATTCGAGGGAGAACATCCTTTCCATAATTATACAGAACGATCCAAGTACAGGAGAAAA---CCCCATAAGACTGGAcGTGTGTCAAAAAGATTCTCtAGGGTTGAAGAAAGTGAGGGAGAAGAAGATGGGTCTAAGGTTGAAGAAAGTGATGGAGAAGAAGATTTAGGGATTGGAGGAGAAATTTCATCAGATGATGAGAAAGCAAATCAAAATTCTATGGTGTCTGGAGTGCACCAAGAA---------GACTGCTGCAATCAGCATGCTAATGGTTTGAAAGATCAAAACTCGAGTTCAGTCATTCGTGCAAGATGGTTGTATGAAACTGATGAGGCAGATAAACTAaGTGCATCCCACTTCCGAAAGATTTTTAGCTGTTCTTGTGGGAAGCTGGAGAAATCACTTGGATTTGGTTATGTTGAAATTTCCATATCGGGAGAATCCTTCATGTTGCATCAGATCCGCAAAATGGTTGGGACTGCTGTGGCAGTGAAGCGCAAGTTACTCCCAaGAGATATTCTGACATTATCTCTGGCAAAGCACTCTCGCATTGTCCTACCCTTGGCTCCATCTGAAGTTTTGTTTTTGAGGGCAAACAGTTTTTCTGTGAGAACAAGGCCTGGT---GTGACCAGACCGGAAATGCAGACAATGGTTGAATCAGAGGAAATCCTGAAGATGGTTGATGAGTTCTACACATCTGTGAcGCTTCCTGAAGTTTCAAAATTCTTGGATGCAACAAAATCTCCATGGACGGAATGGATTGAGAATTTGGAGAAGTTCACAAGCATTCCAAATGAGCAGCTGGATGAAGTCCGAAACGCTTGGCAGTTGTGGAAGGAAAAATTTGAAaGTAAAACCATTGTTGAATCAGCCATAAgTGTAATGACTGATAATTTATTTGAGGGGCTACCGCCTCCTTCTTCCGAGCCGCAAAATGAAGAACAACAACAATCAACCGCCAACAATAAGAAACGAGAAGCT------------------------------------TCACCGGCTCCGGCT---------CCGGCTCCGGCTCTCAAAAGCGCCCTCAAGAAGCCCAAA---------ACTGACTCTGAAGAAACTaTGCCTCAAAAGTCCTTGAGGTTTAAAATGACAACAGATGCATCAGATGCACAAGTTATTGATGCCATGCAGAAGATAGCATCACATATTAAGAACCCtGCGAAATTTGGGAAGGCTTCAAAGCTTGCCATACAAATGATTCAGGCTGGAAGCGTGAAGCCAGGAACCAGTGGTCAGTTTTTTGcCATACTAGAGGCTGCCATGTCATCACCCACTTCATGCACGGATCCGTCAGTCAGAGCGGATTATCATGCATTGTTCACAGTGGCACAAGATGCAGCTGAATGCCTTAGTAAGAAGCAGAAGAACCAATTAAGTATATGGACATTTCAGGCAGTGGTAGCAAATGACTTGTTCACCGATGACAGCTTTGTGtTTTCAAAAACAGCGACAAGAATAAAAGAGGCAATATCTAGTCTTCCAGTTGCTACCAAGGATGATGATCTGGAGGAGGCTGCGGCCTTGAAAGaTGAGGCAGaAAAAACTaATGAAGACAgTaAAAACaAACGGGACATGCCTcCAGCTGTGCAGGCTGAAGAAAATCACAAAGATGAGGCTGATCCATTTGGGCTCGATGCATTCATT---CCAAAAAGaATAAGGAAAGATGATAGGACAAAgGGAAAGAAAGAGACAGGAGCGAAGATAAAAGAGGACGAGGAAGAGTATAAGAGATTTCTCAAGTCGCAGAGGGAAGCCTTAATTACTGGTTTAGAGATTGCAGCACATCGTTACAAAACCCCATGGTGCCAAACAGTGATAGACATCTTGGTGAAGCATGCTTTCGATAATGTAGCAAGATTCACTTCTCAACAAAGGGATGCCATTGCAAAACTTTGGGCTTCTATACGCGAACAGCAAAATCGTAGGaAGCAAGGGAAGTCAGTAACTGGGAAACTTGATGTGAATGCTTTTGAATTACTTCAGCAAAAATATGCTAATGAGAAAATTAGCATCCGTCGTGCTGTTGGAAGTGGGGGTGAACGTCGTGCACAACAGTGGCTTGGTATGCGGACCAGACAAGATTCTAAGACGCAGAAAGATCAAGCTTCAGGGACACTTGCTGAGACATCACGAGAAGGAGTTGGTAAATTTCTTAGACATGTCAAT------GCTCGTAGCTCATCACGTAGTAAGAAACAAGATTGT---GCTGTTGGCTTGACTACGAGTGTGAAAGTAAGTGGGAAACAAGAGGTGGATAAAAGAGTTACTTGGAGTGACGTAGATGCTCATGGGTGTAGCAGAGATGCAATGGGAAACACGTTAAGGGAG------CTCGATGAGGGAAGACTTCAGGACAATGTTTTGGATGGTGGGGAGGAAATGTACGATTCAGATTGGGAAGATGGATCAATTCCTGTTGCATGTTCCAAAGAAAATCATGGCGTCACGATTGAATTT---GATGCAGCTGATTCTGTTACAAAGAAGCCTGTTCGCCGAGCTTCTGCAGAAGATAAGGAATTGGCTGAGCTCGTGCACAAGGTTCATTTACTCTGCTTACTTGCAAGGGGCAGGTTAAtTGATTCTGTTTGCGATGATCCTCTTATTCAGGCTTCTCTACTTTCTCTTCTGCCATCATACTTGTTGAAAATATCCGAAGTCTCAAAACTCACAGCCAATGCCTTATCTCCTATTGTCAGTTGGTTCCATGACAACTTTCATGTTAGAAGCTCgAGTACCAGGAGATCATTTCATTCAGaTTTGGCCCATGCTCTTGAAAGTCGTGAAGGCACTCCGGAGGAGATAGCAGCATTATCTGTGGCATTGTTTAGAGCTTTGAAGCTAACAACCCGATTTGTCTCCATTTTGGATGTTGCATCCTTGAAACCTGAGGCTGACAAAAATGTTTCTTCAAATCAAGATAGTAGCAGAGTAGGTGGGGGAATATTCAATGCTCCAACACTCATGGTTGCCAAACCAGAAGAGGTTTTGGCATCTCCTGTTAAATCATTTTCATGCGACAAAAAGGAGAATGTATGtGAAACTTCTTCAAAGGGTTCGCCTGAATgTAAGTATCCAAAAAGCAACAACACTCAATCTAAAAAATCTCCTGTTTCCtGTGAGTTgAGTAGTgGAAATTTGGATCCATCATCTTCCATGGCATGTAGTGATATCTCTGAAGCATGtCATAAGGAAAAATCTCAGGCTTTGAAAAGGAAAGGGGATCTTGAGTTCGAGATGCAGTTGGAAATGGCTCTTTCTGCAACAAATGTTGCCACTAGTAAAAGCAACATATGTTCAGATGTGAAGGACTTGAATAGTAATTCCTCAACTGTCCTTCCAGTTAAGAGACTGAAAAAAATTGAAAGCGGAGAATCTTCAACTTCTTGCCTGGGAATATCaACAGCAGTTGGATCAAGAAAAGTAGGAGCTCCACTGTATTGGGCAGAAGTATACTGCAGTGGTGAGAACTTGACAGGAAAATGGGTGCATGTTGATGCTGCCAATGCAATCATCGATGGGGAGCAGAAGGTAGAAGCTGCAGCAGCTGCATGCAAAACATCTTTAAGATATATAGTTGCTTTTGCTGGTTGTGGAGCTAAAGATGTGACCCGCAGGTACTGTATGAAGTGGTACAGGATAGCGtCaAAACGAGTTAATTCTGCTTGGTGGGATGCAGTTTTGGCTCCATTGAGGGAGTTAGAGTCGGGAGCAACTGGAGAC---------------------------------------CTTAATGTAGAGTCTTCTGCATTTGTTGCTGACAGGAATTCTCTTGAGGATATGGAGTTGGAAACTAGGGCtCTAACtGAGCCTCTGCCTACCAATCAACAGGCCTATAAAAACCATCAATTATATGTTATTGAAAGGTGGCTTAATAAGTATCAGATACTTTATCCAAAGGGTCCCATTCTGGGTTTCTGTTCTGGACATGCCGTTTATCCTAGGAGTTGTGTCCAAACACTCAAGACAAAAGAAAGGTGGCTTCgGGAAGCATTACAGGTTAAAGCTaATGAGGTTCCTGTGAAGGTAATAAAAAATTCTTCAAAATCCAAGAAAGGACAAGATTTTGAACCTGAGGATTATGATGAGGTTGATGCTAGAGGAAATATTGAACTATATGGGAAGTGGCAATTGGAACCATTACGTCTCCCAAGTGCTGTTAATGGGATTGTGCCAAGGAATGAGCGTGGTCAAGTTGACGTGTGGTCTGAGAAATGCCTTCCACCAGGAACAGTACACTTAAGGTTGCCAAGGGTATATTCTGTGGCCAAGAGACTGGAAATTGATTCTGCACCTGCCATGGTTGGCTTTGAATTCAGAAATGGTCGCTCTACTCCTGTCTTTGATGGTATTGTGGTGTGTGcCGAGTTCAAGGATACAATACTAGAGGCATATGCAGAAGAAGAGGAGAAAAGAGAAGCTGAGGAGAAGAAAAGAAGGGAAGCACAAGCTACTTCTAGGTGGTATCAGCTTCTGTCATCCATTGTAACTCGACAAAGGTTAAACAACTGCTATGGGAACAATTCAACTTCACAATCATCCAGCAATTTCCAAAACGTGAAAACTAATTCAAATGTTGGGGTTGACAGTAGTCAGAATGATTGGCAA------TCTCCAAACCAAGATAGAGGTGACACTAAATTGCATGCTCCTTCTCCCTTCCAATCAGAGGAGCATGAACATGTATATTTGATTGAGGATCAAAGTTTTGATGAGGAGAACTCTGTAACAACGAAGCGATGTCATTGTGGCTTCACAATCCAAGTGGAGGAGTTAATGGCGTGCTCCGCGACTGGCTGCCAGTCCGGTTGTTACAAAAaCGAATTCGAACGAGATTTA------------AAGCCCGCAACGGAAACAATA---------------AGCGACTCGAATGAGCAAAATCTGTGCGTAAAGTGCAAGGCCAACGAGCCG------------ACGCCCGGCGCCGGCGAAGATGGGAAGCATTGCTTGGATTGCTTTAGGAGTAATTTGTTCGGGAAGTTTCGTCTGGCTGTTGCTTCCAACGCCTTGATCACTCCAGCTGACAACGTTCTCGTCGCCTTCTCCGGTGGCCCAAGTTCCCGGGTGGCTCTTCAGTTTGTGCATGAGTTGCAGCAGAGAGCGCAGAAGAATTTTGATGCTAGTAAAGATAGATCTTTACCTGTATTTGGTGTCGGAGTTGTGTTCGTCGATGAAACCGCTTATTATCCAGTTCCTTCTTCGGAAATTGACAATGCTATCCAAGAGATTAAATTGATTGTATCAAATCTATCCCCGCCAACAAAaGAGTTACATGTCATTCCAATAGAAAGTATCTTCTGTTCAAATCCGTGTGATGGAAGGGAGAGATTCAAAAAGTTAGTGGATTCTGTTAGTGATGCCACTGGAAAAGAAGATCTTCTGTTGCAGCTAAGGATGTTGTCTTTGCAAAAGTTTGCTTCAGAAAATGGTTACAATAGACTGTTACTAGGGCTATGCACATCAAGGATTGCTTGCCATGTTATAACAGCAACTGTGAAGGGTCGAGGCTATTCTTTACCCGCAGATATACAATATGCTGATGCTAGGTGGGAGATCCCTGTAGTGCTTCCACTTCGTGACTGTCTTGCTCAAGAGCTCAACATGCTTTGCCAACTTGACTGTCTAAAAACTGTGGAGTTACTTAATCAAACTCACTCTGGTATCAATGGCTTGGTATCATCATTTGTGAAAATACTCCAGGAAGAAAATCCTTCTCGGGAGAGCACAATTATGCGGACAGCTGGAAAGCTGACTCCATTTCACTTCAACAAGATTCCAGAACTAAATGACTCTAGTGTTCCTTTAGCATCCCAGAGACGCCAGAAGAGATTTAATCTCAAGCCAAATGAATCCATTTCCTCGGAGTCATTCTGTTCTTTGTGCTATAGCCCACTCAACCAATCAGACTTGACAAGTTTGAGCAGTCATGACAATTGCAAAAATTCTGATATTTTTGTTGCTGCCTGTTGCTCAAGTTGCCGATTTCAGATATTTCCCAAaGATCCCTCGTCAATGGAGAAATTTTATTCACTTCTACCTGAGCCATTAGTTGCAAGAGCAAAGCATGTGAGAAATGGTGATTCCAGTCTTCTAAGGGAGCAAATACAAGACTTCTTGCTTTCAGATAGTGAAGATGACGCTATGGATAGTAATTATACAGTTATTCCCAAGAATTCATTTTTAGAGTTACAAGTATACGATAATGATCAAAACCCGCCATCCCGAATAAAATCCCACGTCAAAATgCAAACTTTTGATGAAGAACACGATTCAGATTCCAAGAATTTTGTT---------------GATCATGTTGATAATAATCAAGATGATGAACATGATGATTACCCCCTTATTAGTGCTAAATCCAATGAAGGGTCTGgTGTTGCTGGTGCTGTTTTTAATTTAACCACTACGGTTATTGGTGCTGGGATCATGGCATTGCCTGCTGCAATGAAGGTTCTTGGATTGGCTGTAGGCTTTGTGTTGATTATCTTTATGGGTATCTTATCTGAAGTTAGTGTTGAATTGTTAGTCAGGTTTTCAGTTTTGTGCAAGGCAACATCATATGGGGAAGTTGTGCAATATGCATTGGGAAGGCCCGCCAAGATTTTGTCGGAAATTTGTATAATTTTAAATAATGCTGGTGTTTTGGTGGTGTATTTGATCATTGTAGGAGATGTCATGTCGGGATCACTTCATCATACTGGGGTTTTCGACCAATGGTTGGGGAAAGGGATGTGGGATCATAGGAAATTATTGATTTTGATAGTGTTAGTGGTATTTCTTGCGCCGCTTTGTGCTCTGGATAGGATTGAATCTTTGAGCATGTCTTCAGCTGCTTCAGTAGCTCTTGCTGTtGTGTTcGTCGTGGTTTGTTTCTTTATTGCGTTTATTAAACTTGTTGAAGGAAAACTTGATCCTCCTAGGATGAGTCCGGACTTTGGATCAAAAAAGGCGATTTTGGATCTGCTTGTAGTGATTCCGATTATGACAAATGCATATGTTTGTCACTTCAATGTTCAACCTATCTATAATGAGCTAGAAGGGCGGACCCCCCAGAAGATGAACCATGTTGGAAGACTTACTACTATTCTTTGCATTGTGGTTTATTCATCGACAGCCATATCAGGGTATTTACttttcGGAAAGGACACcGAATCTGATGTGCTGACAAATTTTGATAAGGATCTTGGGATCGGTTACAGCACTGCCTTGAATTATATTGTCCGGGTTGGTTACATTTTTCATTTGATCCTTGTTTTCCCTGTCGTGCATTTTTCACTACGGCAGACTGTGGACGCCTTATTCTTTGAGGGATCAGCTCCACTTTTGGAGAGTAGAAAGAGGTCTTTGGCTTTGACAgtggTGCTTCTGGTGTTGATTTACTTCGGTTCTACCATGATTCCAAGCATTTGGACTGCTTTCAAGTTTACAGGGGCAACTACAGCAGTGTCATTGGGTTTTATATTCCCTCCTCTTGTGGCATTAAGATTAAGGAAGGAAGGGCCGGGTTTAAGCCTTGGGGAGAAGTTCCTCTCAGGGCTGATGTTAGTATTGGCTATTGTAGTAAGCTTTGTTGGAGTTATCGGAAACATATATAGCTTGGAAAGCAAGTCTGATATGGATTTTTCTTCTGCGAAATCGTCTTTGATTCGTTTCAGAGCTTCTGCCAATTCAtTTTTGTCGCAGTACGAACCTGTCATTCTGCTTCtTGCCCCGCTCCTCACTCTCCTCGTCGCGCGTGTACTTCAATCGTTCCTTGACGCCGTTCGCGAGAAAGGATTCAAGCAAACTTTCGTGGCGTTCTTCATGAGCTCAATCAAGTTGGTTCCTGGTGTTAATAAATACATTGAAGCGGAGAAACAGAAGGTTGTGGACAAGATGCAGTCTGGTGTTAAATCCAAAAGAGAGGGCTGGTGGACAGAGTTACCTAGGGCAGGGTTAGGAGTAGGAGTCaTAGAGAAACTGAAAGAGGaAAAGGGAAAAGATGTTGTTTGGCAAGGAAAATGTTCTGGTACAGTCTATATTGGAGGAAGTGAAGCTGAAGGACATTTTTCCTTGATCAATGAGGCGTGTTCAATGTTTGCACATACCAATCCATTGCATTTAGATATATTCCAGAGTGTAGCTCGATTTGAGGCAGAAGTTATTGCAATGACAGCTGCTCTCCTTGGCAATAAAGAAAAGGCTTCTGGAGGACAAGTGTGTGGAAACATGACATCAGGAGGAACTGAAAGTATACTATTAGCTGTGAAATCATCaCGTGACTATATGAGAAATAAgAgGGGGATTACGAGGCCTGAAATGATCATACCTGTaTCTGCACATTCAGCTTATGACAAAGCTGCTCAGTATTTTAATATCAAGCTGTGGCGTGTACCTGTTGATAAAGAATTTCGAGCTGATGTCAAAGCAATAAAGaAATATATAAACAGAAACACCgTTTTGATTGTTGGtTCTGCACCTGGATTTCCTCATGGAATCATCGACCCTATTCAGGAGCTTGGTGAGCTGGCTTTAAGTCATGGAACGTGTCTCCATGTTGACCTTTGTCTTGGTGGCTTTGTGTTACCTTTCGCTAAAAAACTGGGGTATCCGATTCCACCATTTGACTTTTCTGTCCAAGGgGTAACCTCAATATCAGTGGATGTGCATAAATATGGATTGGCTCCAAAAGGAACAAGCGTAGTCCTGTACAGAAATCGcGAAATTAGaAAgCATCAATTTGTTGCTGTTACTGAGTGGTCAGGTGGATTATATGTGTCTCCAACCGTAGCTGGAAGTAGGCCTGGGGGTTTGATTGCTGGGGCTTGGGCAGCACTGATGTCTCTGGGGCAAGAAGGATACTTGGAAAACACCAAGGCTATcATGGAAGTGTCGGAGAGCATACAGAAGGGAATAAAGGAGATTCCTGAGTTATTCATCATTGGAAGACCAGACATGACAATTGTGGCATTTGGATCTGATGTTGTCGATATATTTGAAGTCAACGATATCATGTCTTCCAAAGGCTGGCATTTGAATCCATTGCAAAGACCCAACAGCATTCACATCTGTGTTACCCTTCAACATGTAGCTGTTGTTGACGTTTTCCtTAGAGATTTAAGGGAATCTGTTGAAACTGTAAAACAAAATCCCGGTCCTGCAAATGGTAGTCTAGCTCCCATATATGGTGCTGCAGGGAGAATGCCAGATCGAGGCATGGTTAATGAATTGTTGGTAAATTACATGGATAGTACATGCATGGATGTCACAGAAAGAGAAACTAAAACTGGGAATTCGGATTCTGCACTTGTTGACAACAAGGAATCCTCTATTCAGATAAAGGTATTGTTCTTTGCTAGAGCTCGAGATTTAACTGGCTTGACCGATATGCCACTAGAGGTGTCGTgTGGTAGTACCACACAAGATTGCTTGAATAAGCTTATTGCAAGGTTTCCGAACTTAGAAGAGATCCGAGGATGCATGGTTCTTGCTTTAAATGAGGAATACACAAATGCATCTGTGATTGTTAATGAAAAAGATGAATTAGCCATTATACCTCCCATAAGTGGTGGCaTGAACATCTTTTCCAAAAAGCCAAACCCTAAAGAGGCTCTTCGAGAGAGCAAGAGAGAAATGCAGCACGCTACTAGAGGCATGGAGAAGGAAATTGGAGCACTACAACAAGAAGAAAAGAAGCTTGTTGCTGAGATAAAAAGAACCGCTAAAACAGGAAATGAGGGTGCTACTAAAATTCTGGCCCGGCAGCTGATCAGACTGAGGCAGCAAATAGCTAACTTACAGGGTAGTCGAGCTCAAATAAGAGGCATAGCTaCTCACACACAGGCTATGCATGCACATTCTTCAGTTGCTGTTGGCATGAAAGGAGCCAGTAAGGCAATGGCAGCCATGAATAAGCAAATGGAACCTGCGAAGCAAGCCAAGGTTATGCGGGAATTCCAGAAGCAATCAGCACAGATGGATATGACTACTGAAATGATGTCCGATACCATTGATGATGCCTTGGACAATGATGAGGCTGAAGAGGAAACTGAAGAGCTGACAAATCAGGTGCTAGATGAAATTGGTGTTGATGTTGCCTCACAGCTGTCAGCAGCTCCAAAAGGTaAAATCGCCAGTAAAAACaCGGAAGATGCCAGCAGTTCGGGCATTGACGAGCTTGAGAAGCGGTTGGCGGCTCTCAGAAATCCAATG------CAGGACCTCTCCTTCTCTAAAACCCTAAACCCTTCA---------------CCtTTTTTT---------------------------------------------CCtAAA---------------------------------------------CCCCATTTCCAACTTTCCCGCCAATTCCCCCAATTTTCCCGCGACATTCGGGCCTTAGCGGGACGGAGCAAGAAGAAGCCGGGC---GGGGAGTCCTCAGGCCGGCTAGAAGGAAACGCAGCGTTTCGGCGCAGATCAAAGCGCAAACCAAAGTACAGGCCCGTCAACCTCGCAGACTATCCCTTTTACCGCTTTAAAAACTCTgACAAGAAATATGCCGACAACTTCACCGAGTCGGAGCTCGAAATGATCGGATTGGGGTACGACCGGATGGTCCGGTTCATGGAAAAGGACGACCCGGATTTGCGCCACCCTTATGACTGGTACAAGTACGGGGAGTATGGGCCCTACTCGTGGCGCGGAGTTGTAGTTGGTGAGCCgGTACGCGGTCGTTTTAGTGATGAACGTGTGAGAATGTAcAGTCCGGTGAAGGACCATGAAGAGTGGGAGAAAATTGAGCAACATGAAATGGGTATTGATTTTGGGGAAAGATTGAAGAAAATGGATAAGAGTGTaGGGTTTAGGTACTTTTGGGTGTTTGTGAGACACCCCAGATGGAGAGTTAATGAAAAGCCGTGGGAGCAATGGACTTTGGTTGCTGAAGTTGTTATTGAAGCGGGCAAAAAGAGATTGGATAAGTGGAATTTGATGGGTAGGTTAGGGAATAAAGCTAGGTCTTCGATAACACAGTGTGCGGCTTGGATGAGGCCGGATATTATTTATGTTAAGAGGCCGGTTTATCAGTGTAGGTTTGAGCCTCAAGATAATTTTTTTAAGGCGATATTGCCATTTCTTGATCCGAAAACAGAGGGGAGTTTTTTGTTTGAGTTaAATGATGATGATGGGAGTGTGGAGATGTGTACTTATTTTGGTGGGTTGTGTAAGATTGCaAGGGTGAGTCCTAAGGCTTTcGTGGACGATGTAGTGAATGCGTATGAGAAGTTGAGTGAGGAGAAGAAGTCCAAGTGTTTAGAGTTTTTGCTGTCAAATCATCCTGTGCAGCTGTTGCATCCATATACGAAAGAGTGGAAGGCTAAGTTGGAGGAAGAGGAGCTGGGTTGTGATGCCCCGGATGATGATGATGATGATGACCTTGGTAGTAATGGTGAGAATGAATTTACTGATTGGATTGAGGATGATAGTGATGGTGATGAGAATGATGATGTGGTTATGGACATGGATGAGCGTGGAGGTGATGAATCAGGAGATCAAGATTATGATGATGATGATGATGATGAT---------------GAAGAGGAATTTGATCCAGAAGAGGATAAGAAGCTCTGGGAGGAGGAGTTTAAGAAGGCAACGAGTAATTCTGAAAGAATGGAAATGCTTGCAAAACGAAGTGTGGAAACATCTACTGTGTTTTATAAGAAGCAGTTGGAGTTGATGAAATCAAAGGAGAAGAAAAATGTTGCAGAAGATGGAGATGAAACTGCCTTGCGGGGTaAAAGAGCCAAAGTGACCCCTGAAGAATGGAAGATTGCTGGGTTTGGGCCATGGAGGAAGAGGATGAAGAAGAGCAAAATTCCTCCAGAGTTGTTTCTGCGATCAGCAGTTAGGCCTTTTACTTACAGGAACCTTGTGAAGGAAATTGTTTTGACaAGGCATGCTATTTTGGATGGAGATATTGGTGTAAAAGAAATGAAACTTGCTCGTTTCGCgTTCCGATCCATTAACGCTAACTTATCACAAGAATCTTATCGATTCAGTATCACTAGAAGTCTCTCTACGAACCCATTTTCAGGTAATGGAAATGAAAGCAGTCAAGGTAATAAC------GAGCCTGCTGATGAGTTTGAGCGTCGAATATTTGGAGGGGGTTACGGGAATAGTTCGGATTCTGGTTCTTTTTTCCGAAAGCTGGACAGACTGCAGAAT---------------GCTGGGAATATGCGCgGTGGGCCGGGGAGAGGGGGTGTCTCATTGGATTTGGAAGATATGGGTGAGAGTGTAAACACGTTATCGGATGGAATGCAAGGCAAGTTGAGGGAGGCGGCTAGGCATTTTGAGTATGATTCGGAGGAAGTAGATAAAGACGATTATGCTTTTAGGCCTGATGTTAGTTTTAAGACCGGTATGACTTACGAACCTAAGGATCTTGATCTTACAAAGCCAGGAGTACGTAAA---ACCAGAAGGGTTGAATTTGAAGTAACTACAAAGAAGGTTCTAGAAGATGCTGATTTCAGGAATGTCAAGTTTCTTACACAGTTTATAACAGAGGCAGGAATTATCATCAAGAGGAGCATGTCTGGCATTAGTGCCAAAGCCCAGAGGAAGGTTGCTAGGGAGATCAAAACAGCTCGAGCATTTGGTCTAATGCCTTTTACGACTATGGGTACAAAATCATTTGCTTTTGGAAAAACAATGGAGAATCTTGACGAGGATTATGAATATCGGACATATGACAGACGGGAGCCTGGTGATTTTGACACAAAA------------ATGGGTGATAAT------------------------------GAAATTAAGATCACTGTGAAATTCTGTGGAAGACCAATACCAATAACG---CTTTCGCCTGATTCTACCGTTCTACGCCTGAAGAATCTTCTCTTGCCTCTCACAAATGTCCTTCCTCGTGGCCAAAAACTCATCTTCAAAGGGAAGGTTTTGGCGAATGAAGAGACTTTGGGAGTAGCTGGGGTTACAAATGGAGTTAAGCTCATGCTAATTGGCACTCAGGGTGTGCATCAAGGGGATGGcCCTATATTGAAAGAAGCTCAGAGC---CCgATTACTTCAAGGAAGACTGATAGAGTGAGAGACATGAAG------ATGGTTCCGGTTGGCAAGACCTCTTCAGAAAGGTGGAAGGCTACTGGAGTAATAGCGtTGGCCGAACACAACTTGAAGGCTATTCCAGATGAAGTATGGGATTGCTCACCTTTTATAAGAGTCCTTGATATCAGAACCAACTCCATTCAGTGTGTTCCAGACCAAATTGATGGTTTGACTGGCTTGAAGAAACTGCTCCTTGACGCAAATGATTTATCCAATGATTCCATTAGCTGGGTACAACTTGCAAAATTGAAGCATCTAACGGTTCTATCTATTAGCCGAAACTGCTTGAACTCTTTGCCTGGCATATTGGGTCATCTGACTGCCCTGCAGCATCTAGATGTCTCAAACAACAAGTTAACTACCCTCCCAACTGAAATTGGACTTTTGAGTAAACTTGAAGTTTTGAAAGCCAACAACAATAGGATAAGCTTTCTTCCTGAGAGTATAGGaAATTGCACTTCCCTTATTGAGATTGATCTTTCATCAAATCTTCTGTCAGAGTTGCCAGTGACTCTTGAAAATTTGCATTATCTAAAGGCTTTGCATCTTGATAACAATGCTCTGAAATCCCTCCCAACAACATTATTCAGCAAGTGTGTTCAGCTCTCCACACTGGAACTTCATAATACTGAAATTACAATGGATGCCCTACGTCAGTTAGAAGGATGGGATGATTTTGATAAACGCCGGCGTGCAAAGCATCAGAAGCAATTGGATTTCAGAGTCATGGGTTCTACTGAATTTGACGAAGGTGCTGATAAAAGCATGGCCAATCCTAGAAGCCCAAGGTTCCAgtTGTTGTTTGCTTTTCAGCTTCTGTTGTTGCTGCAAACCAAAAGCTTCTGCCATCAGTACAAGGTTGGAGATTTAGATGGCTGGGGCATTCCCACCTCAGCAAATCCTCTCGTCTATGCCAAATGGTCAAAGTATCATACCTTTGCCATTGGAGATTCTCTCTTAttcttGTACCCaCCAAGTCAAGATTCaGTGATTCAAGTCACTGCGCAATCCTACGACTCATGTaAACTTAAAGATCCAATATTGTACATGAACAATGGCAACTCTCTTTTTAACATTACTAAAGAAGGGAATTTTTACTTCACTAGTggagAACCAGGGCACTGTCAAAAGAAGCAGAAGCTGCACaTCACGGTTGGGAATGTGTCTGCTGAATCTCCTGCTTATGGTCCCAGTGCGCTGCCTGATTTTGCACCCTCTTATCCCACTGTTTTTGGCTCAATCCCACAACCGCCTTCTTCTTCACCGTCACTAAGTTTCTCAGGCATCCTCACAGCTGTCATTGGATCAGCAGCATGTGCCATTCTCAGCGGCATCATGATGGGGGAGGTATTGAGTAATTCAGTTTCTGTTATAATAGCATCTAGTGGGTTTGCTTGCCGCCAGAATAACTTGAGGCCAAGTACTTCTAGTTATACAATATGTACTGTAAAATCAAAGAGGTGTTTTGGTTGTTTACGAATGAAGGGTCCGCAG---------AGATTACATAATTCAATTATTGCATCAAACATCGTTGCCAGTATTGAGCCCGTGACTACTTCCGAGGATGTGAGAGAAAACCATTTGATTGAAAGAAGAGAGTTGCTTGATTTGGATTTTGTTGGAAGTAATTTGCCTCCTTGGGGAAATGTGGTGGTCCAGCAAGGAGGCGATGTTGAAGTTAAAAGTGGCAATCAACCTTTGGCTGTTTCTcgGAAGATGGCTTTTGGGAGTGAAATAAGAGTGCAGTTCTTAGAGGAAGCAAATGAAGAGATATTGTCAAGGAGAGTTTTGATGCTTAGTAGGTCCAACAAGGTGAGAAGTGCATTGGAGCTGTACGAGTCTATGAAATGCTCTGGTTTACAACCAAATGTGCATGCTTGTAATTCTCTTCTCTCATGCCTTATAAGGAATGGACTTCTTGACTATGCTCTGAGAGTCTTTGAATTCATGAGGACAAATGAGATAACTAtGGGCCATAGTTATAGCTTAATCCTTAAAGCAGTTGAACATGCACAGGGTTTTGATTCGGCCCTTGATATGTTTGTAGGATTTGGAGGGTATTCTAGACAGAAGAAGGATTTTGATGTAATTGTgTATAACACAATGATATCGGTTTGCGGCAGAGTAAACAATTGGATTGAGACTGtGAAACTATGGAGGAGTATGAAGGAAGATGGTCTTATTGGAACACGAGTTACTTATTCTCTATTAGTTTGCATTTTTGCTCGTTGCAGTCAGAACGAACTGGCTCTTGATGCCTACAATGAGATGATCCAGAATGGACTCGAGCCAGGGGATGATGTAACGCAGGCTGTAATTGGTTCATGCACAAGGGAGGGGAAGTGGGATTTGGCATTAAATCTCTTTGAGAATATGTTGAATGGTAGGCTTAAGCCAAATCTAATTTCTTGCAATGCGTTGATTAACTCTCTTGGAAAAGCAGGTGAGGTAAAGCTAGCATTTAAGGTCCACGGTATAATAAAAATTTTGGGTCATACCCCAGATGTGTACACATGGAACGGACTGCTTACTGCTTTGTACAAGGCAAATCAACATGCTGATGCTCTTCAGCTCTTTGAGAGCATAAAAACAGAACAAAGCTCGGAATTAAATGTGCATTTGTACAATACTGCTTTAATGGCATGTCAGAAATTGGGTTTATGGGAAAAGTCTCTGCAGCTCTTATGGCAGATGGAAACTTCTGAACTTCCAGTTTcGACTTCATCATATAATATTGTAATTCATGCTTGTGAGATTGCAAGGAAACCAAAAATAGCATTGCAAGTTTATGAACACATGGTTCACCGGAAATGCACCCCAGACACGTTAACATATTTATCGTTAATAAGAGGCTGCATTTGGGGATCTCTTTGGGCTGAAGTGGAAGAAATTCTTGAA---GTTGCACCAGATGTATCTCTTTATAATGCTGTTATTCAAGGAATGTGTTTAAGAGGCAAGTTTGAATCAGCAAAGAAGGTGTACACAAGAATGCGTGAGAGTGGCCTTAAACCGGATGGCAAAACACGGGCATTGATGCTTCAGAACTTACAGAGAAAGATT------------------------------------------------------ATGGTTCATAAAAGCGATTTAGTTATTATTGGCATCTGTGTTGGTTTGGCCCTTGGTATCTTGATAGCTACACTTGTAtTTTTCGGCCTAAGGTGGTACAAGAAGCATGATCATCTCCGGCGGTGCTCTAATGAACGTAGTGTTGCTACGCATCCTATACGCATAAATGGTTTGGGTACAAGCATTGATTTTAGTGCGCCTGTTGCAAATTCTGTGGCTGTTAAGGCGTCAGGGTTCCCTCAGAAAAAATCTCAGGTTTCTTGGTGGAGTAATCACAGTAAAGATCGGTTCCCTTCTGCTTCAGGCATACCTAGATATGCTTACAAGGATATTCAGAAAGCTACCCAAAACTTCACTAACATACTGGGACAAGGGGCTTTTGGTCCGGTATATAAAGCTACAATGCCTTCTGGAGGAGTAGCAGCTATAAAGGTGCTGGCCTCTGATTCACATCAAGGAGAAAAAGAGTTTCAAACAGAGGTAAGTCTGCTGGGACGATTGCATCATAGGAATCTTGTGAATTTGATAGGATATTGTGTAGATAAAGGAAAATACATGCTGATTTACGAGTTTATGAGTAATGGGAGCTTGTCAAACCTTATATACAGTGAAGAA---CGGGTTTTGAATTGGGAAGAAAGGCTTCAAATAGCTCTTGATATATCACATGGAATTGAGTATCTTCATGAAGGGGCAGTTCCACCTGTTATACATCGCGATTTAAAGTCTGCTAATATACTACTGGACCACTTCATGAGAGCTAAGGTTGCTGATTTCGGGCTGTCaAAAGAAGAGGTCTTTGATGGTCGGAACTCTGGCCTCAAAGGTACCTATGGATACATAGACCCTGCTTACATTTCAACAAACAAGTTCACAATGAAGAGTGATATCTTCAGTTTTGGCGTTATCATCTTTGAGCTCATAACAGCCATCCACCCACACCAAAACTTGATGGAATACGTGAATCTTGCATCTATGAGTCAAGATGGAGTGGATGAAATACTTGATAAGCAACTAGTTGGAGCATGCaATATTCAAGAAGTAAGAGAGCTGGCTAGAATTGGTCACAAATGCTTGCACAAAACACCAAGAAAGCGACCTTCAATAGGAGAAGTTACACAGGCCTTGCTGAAGATAAAACAGAGACACCTTGCTAAACAAGACACTATGTCTTTTGcCGATGGAGAATTTTCACGAGCAGTAAGCCGGATAGAAGACCAACAGGTTGAGCTTAGTAAGTTGGCTGAAGTGAAAGAGAGGCACGAGGAGATGAGCCTCAGCCTCAGCCTCTTATCCAGGCACCCA------------------------------ATCTCCGGCCGCCACGTGGGCAGCGCCGCCACCCACGTgTTCCCCATAAGCCCACGTGTTTTCCGTGGGTCGATGTCcGTT---TGGCCCGCCCGTGTATCATTGCCGCATACGCTGAGGTTTCGTGTCAGCGCCGCCGCCAGAGTTGGCCACCTGTTGCATGATGCTGGAGCTACTGCcGCTGTACTCGTCGGTGCTTACGGTCTTGTTTTGAGTTTTGATAATCTCTCTCAGAGAAAGCTTATTCagCAGAGTTTAAGCAGAAAaCTTGTACATATATTGTCGGGATTGTTATTCATGGTTTCATGGCCAATTTtCAGCACCTCAACAGAGGCTCGCTACTTTGctGCTTTGGTTCCTCTTGTGAATTGCTTGAGACTTGTCATTAACGGCCTCTCATTGGTAAAGGATGATGGGCTCATAAAATCTGTTACTCGTGAAGGAAACCCAAAGGAGTTGCTTAGAGGGCCATTATATTATGTCCTCATGTTAATTCTTTCTGCTCTTGTCTTTTGGCGTGATTCTCCAGTTGGGGTGATCTCTCTCTCGATGATGTGTGGAGGAGATGGTATTGCTGACGTTATCGGAAGAAGATTTGGGTCCATGAAGATCTTTTATAATGAGAAAAAAaGTTGGGCTGGCAGTATATCAATGTTTGTTTTTGGATTCTTAGTTTCCACTGGGATGCTGTACTTCTATTCGATTTTGGGATATTACCAACTGGATTGGATTGAGACATTGCAACGGGTTGCTTTAGTGTCTCTAGTGGCGACAGTTgTCGAGTctcTCCCGATTACAGAGGTTGTAGATGACAATATATCTGTTCCTCTTGCAAGCATGGTAGCAGCATATTTGAGTTTTGGTTAT------------------------ATGGTGATATTGGTAATGGCTACGTCAGTACAAGGAGGATTGAAAGCCGGGTTCTATTCTTCATCGTGCCCAGGGGCTGAGGCCATAGTTAGGTCAACTGTTGAATCACACTTTAAGAAAGATCCCACCGTAGCGGCTGGCTTGCTGAGGCTTCATTTCCACGACTGCTTTGTTCAGGGTTGCGATGGTTCAGTCTTGATAGCTGGGTCTTCTGCTGAGAGGAGTGCGTTGCCTAACCTTGGCTTAAGAGGATTTGAAGtAATCGATGACGCAAAAACACAACTCGAGGCATCCTGTCCTGGTGTAGTCTCCTGTGCTGATATACTAGCACTTGCTGCTCGTGACTCTGTGGACTTGAGCGATGGACCAAGTTGGCAAGTGCCAACAGGAAGAAGAGATGGCAGAGTTTCA---TCATCGCAAGGTTTAAACTTACCTTCTCCTCTCGATTCCGTTACCGTCCAGAGGCAAAAATTTGCTGCTAAAGGCCTTGATGATCATGATCTAGTGACCCTAGTTGGGGCACATACAATTGGGCAAACAGACTGTCAATTCTTCCGATATCGTCTGTACAACTTCACAACAACAGGCAATGCGGATCCCAGCATTAGCCAGTCGTTCTTGGCACAACTGCAGACCCTTTGTCCCAAAGATGGTGACGGCACAAAACGTGTAGCACTAGATATAGATAGCCAGAACAAATTTGATGTGAGCTTCTTCAAGAATGTACGTGATGGTAAAGGAGTTTTAGAGTCCGACCAAAGGCTGTGGGAAGATGCTGCGACACGCAATATCGTGCAAAACTATGCAGGCACCATTAGGGGGTTGCTTGGTTTTAGGTTTGATTTTGAATTTCCgaaaGCTATGATCAAAATGAGTAGCATCGAAGTGAAGACTGGCTCGgATGGGGAGATAAGAAAGATATGTTCGAAGTTCAATAGGGAAAGCGAATTGGTCAGGCTGTGCATTGAAGCTGCGTGTCAAAGTGGAGAAAGCGTTCAGAAATGGCGGAGACAGAGACGATCATTAGAAAGGTTGCCAGCTCATCTCGCCGACTCTCTCCTCCGCCACCTCATACGTCGCCGCCTCATCTTCCCTTCACTGCTCGAAGTTTTCAAACATAATGCGGAGGCAATTGAACTGAGAGGGGAGAACTCTGTGGATGCAGAATGGATGGCTTACTTGGGAGCATTTCGTTACTTGCGCTCTCTAAATGTTGCTGATTGCCGCAGAGTCACCAGTTCTGCCCTTTGGGCTCTAACCGGGATGACTTGTTTGAAGGAATTGGATTTATCgAGATGCgTAAAAGTCACTGATGCTGGCATGAAGCATCTGTTATCCATTTCAACTTTGGAAAAGCTGTGGCTTTCTGAGACAGGTCTCACTGCAGATGGAATTGCACTCCTCTCATCACTTCAAAATTTGTCcGTCTTGGACTTGGgCGGTTTGCCTGTCACTGATCTGGTGCTGAGGTCTTTGCAGGTACTGACAAAGTTAGAGTATCTCGACCTTTGGGGCAGTCAAGTATCCAATAGAGGTGCTGCTGTTCTTAAAATGTTTCCAAGGCTGAGCTTCCTCAATCTAGCTTGGACTGGTGTTACAAAGTTGCCAAATATATCATCTCTTGAATGCTTAAATTTGAGTAATTGTACCATTGACTCTATACTTGAAGGGAATGAAAaTAAAGCTCCTTtAGCAAAGATTAGTCTAGCTGgCACTACTTTTATTAATGAGCGTGAAGCCTTTTTATACATTGAAACAAGTTTACTGTCATTTTTGGATGTATCCAATTCTTCCCTGAGCAGATTCTGCTTTTTGACACAAATGAAAGCTCTGGAACATTTGGATCTCAGCTCGAGCATGATAGGAGATGATTCAGTTGAGATGGTTGCATGTGTAGGAGCAAATTTGAGAAATCTTAATCTTAGTAACACAaGATTCAGCTCAGCTGGAGTAGGGATTTTAGCTGGTCATCTTCCTAATCTTGAAATATTATCACTATCTGGCACACAAATAGATGATTATGCGATATCATATATGAGCATGATGCCCTCACTGAAGTTCATTGACATAAGCAATACAGATATTAAAGGTATTGTTTATAATGTGGGTGCTGAAACAGATTTGGTTCTCTCGTTGACAGCaCTGCAAAATCTCAATCATTTGGaGCgcTTGAATTTGGAGCAGACTCAAGTCAGTGATGCAACTTTGTTCCCTTTATCAACCTTCAAAGAACTAATCCATTTATCTCTCAGAAATGCTTCCCTTACTGACGTTTCTCTGCACCAATTGTCATCTCTATCAAAGTTGACTAATCTGAGCATTCGTGATGCTGTATTGACAAATAGTGGGCTTGGTTCATTCAAACCCCCAAGATCACTCAAATTGTTGGATCTGCATGGTGGTTGGCTCCTAACTGAGGATGCAATTTTGCAATTTTGCAAAATGCATCCTCGAATTGAAGTTTGGCATGAACTTAGTGTTATATGTCCGTCAGATCAAATTGgATCTAACGGTCCGTCTCCATCACGAACATCTTTGAGGGCTTCCCTAGTGAAACAAAAGCAG---GATCCAATGCCTATGTCTCATTCTTTTCTAGATCAAAGACTTAAGTATAGCAGAGAGGAGCTACTTGAGCTGCAGTATTCATCTTTATCTCTTGCGAGGCCTGATGATAGTAGTACTCAAGACGCTATGGGATTAAGA---ATGGAATTCACACCGGCTCAGCTGATCCAATACAACGGAACAGACCCATCAAAACCAATATACGTGGCAATCAAAGGCCGCGTGTTCGACGTGACAACAGGCAAGTCCTTTTACGGCCCAGGTGGCGCGTACGCGATGTTCGCAGGCAAAGATGCCAGCAGAGCTTTGGCTAAGATGAGCAAGAATGATGACGATGTCACTCCCTCCCTCGATGGCCTCACAGAGAAAGAGATGGGCGTTCTTAGTGACTGGGAGAAGAAATTCGAAGCTAAGTACCCAGTTGTGGGTCGTGTTGTT---ATAACTCTCTCAGGCTCAGGTCTCCATCATCGTCTCGTTCAGTTAATAAATCCGATATTAGACTCGCTTGAGAAAACAAACtGCGCgCCACCgTCAGCAGAC------TCGACAAAATCAATAATATGCgCTCTCCTCGAAACG------------------GCGTCGCaAAACGACGGCCAGGTTCTAACTTCCTTCaAAAACTCGACTCTCGCACTCGCATTACTCATCACTGCCCAGACTTCCACTCACGACTCTCTCTCCTGGATTcCCGGACACGTCTCTTCAGCCGCCGCCTCCGCTTTTCGCGCCATCTCTAACGAATACGACGCCGTTTTCAAC------------------------------------------------AGACCT------------TTGGTGGTCGACTTGTTGCCTGAAGTGGCCCCCTCTTTGAAGGAGACGATTAAACAG---------------------GATGACAGTGAATCCGCCACGTCGTCCGCTAGGGTCCCCGTTCTTCACGCGATTTTGGCCGCGTATCAGTTCCGGTGGTTCGTTACTCAGGTCGAGTGTCCTCTTCTGGGGAAGGTGTCTCATTTGGTAATTCCTTGTGCGTTgACCGCGCTTGACCATTGGTCGTCGGAGGTCAAAGGACAAGGCATGATTGCACTCATACATCTTCTGAAAAATGTGGATGCCATTGAGCTTGGTGCGTATGACGCTGTAATTCTTGATGCGTGTTGCCAGAATATTCCTTCCGCTGATGaAATATGGCACCTTGTAGTTGAAATGTCTGTACTTGTTGTCGCTATTGCTCACAAAAATAATTGCCGCAGCTCATGGATTGAAAGGATGCTAAAcGAGATGTTAAGTCACTTGGAGCGCCAACCAAGAAATAAGGATCGCCGTATAGCATGGCTCAAATTTATCGAGCCACTTTTCAGCGCtGTTGGTCTTGTTTTATTAGCTCAtTTTAGGCGTATATTTCCGCTTTTCTTTAAATGGATGCATGCTGATGATGATGAAACTGTGCTATTGGTCCTCAAACGGATACATGCTGTTATAAAGTTAACGTGGATTAGAAACACACCATATATTGGAAGATTGGTGGATGAACTGACCAAATTGTACAAGCAGGCAGCGTTAAGAAATGCCCGTGAAGAAATCAGAACTGATATTACTCAGATATTCATCTTACTACAACAATGCAAAGGCGTGCAGTTCGAAACAGCCTGGAACAAGTACAAGGCAGATCCAAACTTGAGCTCTCTGGTTTCCTCCTTGAGTGAAAGAATTGTCCCCGTG---------ATGAGCGAGACAAGACCAGTGCCTAGGAGAGAGAGTCCATGGGGAACGCCAGAGGGCGAGCATCGTCAGCCAAAGGCGCACAGATGCAACGATCGAGCTGAGGATGTTATCCAAGCtTGTTTTGAGGGAAATCCATTTAAAACGGTTCCAGGCCCCTTTAAGCTCTTTTGGCAGTGTATGCGATCAAAACCAGGGGAGGAACCAACTGAGCCATTCACCTATTTGCAATTGGATCCCCCTAAGAGAgagTTCGTGATCAAT---------------------------------------------------AAGAAAGCCCACGTAGCCGGCAAGCTCCTCCATGCCCACATCCTCCGC---AATGGCCTCTTCGACGACACCTTTCTCTGTAACCGCCTCATCGAATTGTACTCTAAATGCAACaACACTCACTCCGCCCAGCATCTCTTCGACAAAATGCCCCATAAAGACATCTATTCGTGGAACGCAATCTTAAGCGCTCAATGCAAATCCGACGATTTGGAATTCGCGTACAAGTTGTTCGATGAAATGCCTGAGAGAAATGTCGTTTCGTGGAACAATCTCATTAGCGCGTTGGTACGAAATGGGCTGGAAGAGAAGGCGTTGAGTGTTTATAATAAGATGAGTAATGAAGGATTCGTGCCTACTCATATCACTTTAGCCAGTGTCTTTAAGGCGTCTACTGCGTTGTTGGATGTTGAGCACGGTAGAAGATGTCATGGTCTTGTCATTAAGATTGGTCTTGACAAGAATATTTATGTCGCTAATGCTTTGTTGAGTTTGTATGCTAAGTGTGGGTGGACAAAGCATGCGGTCCCAGTTTTTGAGGAGATGTCTGAGCCAAATGAGGTTACTTTTACAGCAATGATGAGTGGGCTAGCAAAGACGGATAGAGTTGTAGAGGCTTTGGAGATGTTCAGGCTGATGATCAGGAAGGCGGTTTCTATTGATTCTGTCTCCCTTTCCAGTGTTTTGGGTGTTTGTGCTAGAGAAGGATGTGGAGAATCTGATGTTTTTGCTCAGAGTGATAACTTTTCAAGGAATGTGCATGGGCAACAAGTGCATTGTCTTACTATTAAACTTGGGTTTGAAGCGGATCTTCATTTGAGTAATTCATTACTTGATATGTATGCAAAGAATGGGGATATGGACAGTGCTGAGGTAATCTTTAGTAATCTTCCCGAAAGGAGTGTTGTTTCTTGGAATGTTATGATAGCTGGCTATGGCCAAAAATACCAAAGCACGAAAGCTATAGAGCTTTTGCAAAGAATGAAAAGCTGTGGTTTTGAGCCAGATGAGGTCACATCTATTAATATGCTTGTGGCATGTGTCAGGTCTGGGGATATTAAAACAGGAAGAGAAATGTTCGATAGCATGCCAAGTCCTAGTGTGAGTTCATGGAATGCTATGCTCTCTAGCTACTCCCAGAGTGAGAACCACAAGGAAGCAATAAAGCTTTTCAGGGAAATGCAGTTTCGAGGGGTGAAACCTGACCGAACTACTTTGGCTATTATCCTCAGCTCATGTGCAGCAATGGGGATTCTGGAGTCTGGAAAACAGGTTCATGCTGCCTCACTAAAGACTGCTTCTCATATTGACAATTATGTTGCCAGTGGACTGATAGGAATTTACTCTAAGTGTCAGAGGAATGAGTTGGCAGAACGCGTGTTTCATAGAATACCTGAACTAGATATCGTCTGTTGGAATTCAATGATTGCAGGTCTGTCACTCAATTCTCTAGACATTGAAGCTTTCATGTTCTTTAAGCAAATGCGACAAAACGAAATGTATCCTACTCAATTCTCCTTTGCAACTGTGCTGAGTTCTTGTGCAAAATTATCTTCCTCATTCCAAGGGAGACAGGTTCATGCCCAGATAGAGAAAGATGGATATGTTAATGATATCTTTGTGGGGAGTGCTCTGATTGAAATGTATTGCAAATGCGGTGATATCTATGGGGCCAGGCAGTTTTTTGACATGATGCATGGCAAAAATACAGTGACCTGGAATGAGATGATACATGGATATGCACAGAACGGATATGGAGACGAGGCAGTTAGACTTTACAAAGACATGATAGCATCCGGTGTTAAACCCGATGACATAACCTTTGTTGCTATATTAACAGCTTGCAGCCATTCAGGACTGGTTGATGTGGGGGTTGAAATATTTAATTCAATGCAGCTAGATCATGGAGTGGAGCCAATATTgGATCATTATACTTGCATGATCGACTGTCTAGGTCGAGCCGGTCATTTCCATGAAGCAGAAATGCTTATAGATGAGATGCCATGCAAAGATGATCCTGTTATATGGGAGGTACTCCTAAGTTCTTGTCGACTTCATGCTAATGTGAGGTTAGCCAAAAGGGCAGCAGAAGAACTCTTCCGCTTGGACCCCAAGAATTCTGCCCCTTATTCcCTTCTAGCCAATATCTATTCTTCTTTAGGAAGATGGGATGACTTGAGGGCTGTCAGAGAGCTAATGAGTGAGAATTGCATTGTTAAGGATCCAGCTTATAGC---------------------------------TTGGGT---ATGGAAGAAGAAGATGAAAGCCTTGAAAAGTTGCTGAAATGGGCAGCAGAAATGGGAATTACAGACTCAACAATTCAATCTCGCAACTGTTTGGGCCATTCTCTCACCGTCTCTCATTTCCCGGAGGCAGGTGGGAGAGGATTGGCTGCCGCTCGCGATCTTACAAAAGGAGAATTGATTCTCAGAGTTCCAAAAACAGCCTTATTTACTACTGAATGTTTATTGAAAAGTGATCAGAAACTATCTCTTGCTGTTAACAGACATCTCTTTCTCTCCCCTTCTCAGATATTGATTGTTTGTTTACTATATGAAGTGGGTAAAGGAAAGAGTTCAtGGTGGtATAcTtACTTAATGCTATTGCCTCGTTGTTATGAGATACTTGCAACCTTTGGTCCATTTGAGAAGCAAGCTCTTCAGGTGGATGATGCTATCTGGGCTGCTGAGAAGGCTGTGTCcAAAGCTGAATCCGAGTGGAAGCAAGCCATTAAACTAATGGAAGAACTTAAGCTTAAGCCTCAACTGCTTTCTTTTAAGGCGTGGCTTTGGGCTTCCGCAACTGTTTCCTCTCGGACAATGCATATATCATGGGATGAAGCcGGGTGTTTATGTCCTGTGGGAGATTTATTTAACTATGCTGCACCTGGAGAGGGAGAAGAGGGCATTGAAGATGTTGAAGGctGGATGCCTGCCCCACCAAAGGGGGATACTACAGATGTCTTAGATTCTGAGAAATTCAATGcTCATCTGCATAGGTTAACGGATGGTAGATTTGAGGAAGATGTTAATTCCTACTGTTTTTATGCTAGGAACAACTATAAGAGGGGAGAACAGGTTCTATTAAGTTATGGAACTTACACAAATTTGGAGCTCCTTGAACACTATGGGTTTCTTTTAAATGAGAATCCAAATGACAAGGTTTTtATATCCTTGGAACCTGGCATGTATTCCTGTTGTTCGTGGCCCCGTGAATCACAATACGTTGACCAAAATGGTAAGCCATCGTTTTCTCTCCTCTCTGCTTTGCGGTTATGGATGACACCAGTGAACCAGCGGAGGTCAGTTGGGCACCTTGCTTATTCAGGACATCAACTTTCGGTGGACAACGAGATATCTGTCATGAAATGGTTATCAAACAACTGTCTTGGTATGCTGAACAGTTTGCCGACATCAAAAGAGGAAGATGCCTTATTGCTGTGTGCCATTGATAAAATCCAAGACATCTATACCGCAATGGAACTGAAAAAGGTTCTGTCAGATTTTGGAGGTGAGGTCTGTACATTCTTAGAAAAC---------------------------------------------------------------------------TACGAT---------------------------------------------------------------------------------ATGACGAATCAATATCGCAGTCTAATTGTAATCCTGGTCGTGGTAAGTGTAGCCCAAATCTTTGATAGAAATGGTGAATTTGTCCGATcGACAGAGGCAGGGAAGAGCAAATTCCACATCACGGATGATCTGGCTGATGTGATTGATGATGAAGAAGATGATGATTGGAAGGAATGGGGCAAGAAGACATCGGGCCCCGAGGAATTCGATCCGCCAAAGGATTTTGACAGTATGAATATTCCCCAGATGCAGGAAGAGATGTTGAAGCGTCAATTCGGCCCCGTTTTCGGGTTCGTTAAGCTCCGTCTGGGTACTCCTCGctCTGTGGCCGAAGTAATGGAGATTGCTACGAAATGGTCAAAAGTTCTGAAAACTGGATCTATTGAAGTGAAGTTCATGGCCATTGATTTTGTCACAATCATGTTCACCTTGCAAAGAGGCCAAGACGTTTTGGAGTTGAGGGAGTTTTTATTGAACCAACCGGAGGCCTATGAGGTTAAGATAGGGGACCAAGCTTATCGACGACCAGGAGATCCTCCTCTTGAAAAAGTTATTCAGAAGCTACAAAATGAAAATAACAAAGATGATGCTGAT---------------GATGGACGCGCCAAGGAAGAGCTCATGCGTCTCAGATTTTCACCCAACCCAAGCCCACATTCCATGCTTCACTACTCAAGCTTCTCAAAGCTTCCTTCC------GAGTCAACTCATCTGGTCTCAAATCCCATATACACACATCTTCTGGAGAGTTGCCTCCAACAATGCAAACAGATCAAAACCCGCCACATGTTCGACGGATCGTCTCAGAGA---CTTATCCGAGCTTCGATAACAAGCAGAATTATCCACGCCCAGAGCCTGAAATTTGGATTTGGGTCAAAAGGGTTGCTGGGAAATGCCATTGTTGATCTTTATGCAAAGTGTGGCATTGcTAACTTGGCCGAGAAGGTCTTCGATAGGCTTGAAGATAGGGATATTTTGGCTTGGAATTCTATTTTATCTATGTATTCAAAACGAGGGTCGTTTGAAAATGTTTTTAAGTCTTTCgGGTTGTTGTGTAATCGTGGAGGGGTTCCAAATGgGTTCACATTTGCTATAGTCTTATCTGCTTGTTCCAAATCAATGGATGTCAGTTATGGTAGGCAATTGCATTGTCATGTTATTGAGCtTGGGTTTGAGTCGAGTTCTTTCTGTAAGGGTGCTCTTATTGATATGTATGCCAAGCTTAATAATGTGAGTGATGCAAGGAGGGTTTTTGATGGCGCAGTGGATTTGGATACAGTTTCTTGGACATCAATGATTGCTGGGTATGTTCAAGCTGGTTTGCCTGAGGCAGCATTTGAGTTGTTTGAGAAGATGATAAAAGTAGGCTGTGTTCCAGATCAGGTGGCTTTTGTAACTGTAATAAATGTGTGTTTTAACCTAGGAAGGCTTGATGAAGCACGTGAATTGTTTGCTCAGATGCAAAACCCCAATGTGGTCGCATGGAATGTGATgATTTCTGGGCATGCCAAGAGAGGATATGATGCAGAAGCTGTTAATTATTTTAAGAGGATGAGGAAAGCGGGTGTTAAATCTTCACGATCCACGTTAGGGAGTGTATTGAGTGGTATTTCAAGTTTAGCGGCTCTTGATTTTGGTTTGATTGTTCATGCTGAGGCTATTAAACAGGGTTTATACTCTAATGTCTATGTGGCGAGCTCTTTGATTAATATGTATGCCAAGTGTGAGAAAATGGAATCTGCGAAGAAAGTGTTTGATTCTTTAGATGAAAGGAATGCTGTTTTATGGAATGCCTTGCTTGGAGGTTATTCACAGAATTGCTATGCCCATGAAGTGGTGGACCTGTTCTTTGCTATGAAGAGCTCTGGTTTTCATGCTGATGACTTTACCTACACTAGCATTCTGAGTTCTTGTGCTTGCTTGGAATATTTGGAAATGGGTCGCCAGTTGCATGCAGTCATTATCAAGAACAAGTTAGCAACAAACTTATAtGTGGGAAATGCATTGGTTGACATGTATGCAAAGTCTAGAGCTTTGGAGGAAGCCAGGAAACAATTTGAGCGCATACAGaATCAAGACAATGTTTCTTGGAATGCAATTATTGTTGGATATGTGCAAGAAGGGGATGTTTTTGAGGCTTTTAACATGTTTCGAAGAATGAATTTGGTTGGGATTGTGCCTGATGACGTGTCATCAGCAAGTATACTCAGTGCCTGTGCAAACATTCAAGGTCTTCCTCAAGGAGAACAGGTACACTGTTTCTCAGTTAAGACCAGTCTAGAAACAAGCATTTATGTAGGAAGCTCACTTATTGACATGTATGTGAAGTGTGGGTTTATTGGGGCTGCACATAAAGTCTTGTCTTGCATGCCTCAGCGGAATGTTGTCTCTATGAATGCTCTGATTGCTGGATATGCCCAAAACAATGTAGAGGATGCAGTTGTTCTGTATCGAGGGATGCAGACTGAAGGATTGAGCCCAAATGaTATAACTTTTACAAGTCTGTTAGATGCATGTGATGGACCTTACAAGTTCCATCTGGGAACTCAAATTCACTGTCTTATAGTCAAGaAGGGCCTTCTGTTTGATGATGACTTCCTTCACATTGCTCTGTTGAGCATGTATATGAACTCTAAGAGAAATACAGATGCAAGACTACTCTTCACAGAGTTCCCAAATCCAAAAAGTACAGTTTTATGGACTGCTGTTATTTCGGGACAtGCTCAAAATGATTCAAATTATGAGGCGTTGCATTTCTATCGAGAAATGCGTAGTCACAATGTCCTACCTGATCAGGCTACATTTGTCAGTGTCCTAAGAGCATGTGCTGTCTTATCCTCTTTGAGAGATGGTGGAGAGATCCATTCTCTTATTTTTCACACTGGTTATGACTTAGATGAGATAACGGGTAGCGCGCTTATAGACATGTATGCTAAATGCGGGGATGTCAAAAGGTCTGCACAGGTTTTTGATGAAATGGCTGAAAGGAATTATGTTATTTCCTGGAACTCAATGATTGTTGGGTTTGCTAAAAACGGCTATGCAGAAGATGCACTGAAAGTCTTTCATGAGATGAAGGAAACTCAAGCAAtGCCTGATGAtGTCACATTCCTTGGTGTTCTCACTGCTTGTAGTCATGCagGGAGGGTTTCTGAAGGTCGCCAGATCTTTGAgACAATGGTAAGTTGTCATGGGATTCAACCTAGAGTAGATCACTGTGCCTGCATgGTCGATCTTCTTGGTCGGTGGGGTTTTCTGAAAGAGGCAGAGGAATTCATTGAACAACTAACTTTTGAACCTGATTCTAGGATTTGGACTACACTTCTAGGTGCTTGCGGAGTACACAGAGATGATATTAGGGGAAGGTTGGCAGCCAAGAAACTTATTGAGCTGGAACCTGAAAATCCTTCACCCTATGTGCaACTTTCTAATATATATGCTGCATTGGGGAACTGGAATGAGGTTAACACTTTGAGGAGGGAAATGAGAGAAAAAGGAGTCAAAAAGTTTCCaGGATGTAGCTGGATAGTTTTAGGACAGAACACAAACTTTTTTGTTGCGGGGGATACATCTCATCCCAATGCGGATAGGATTTGTGCAGTTTTGGAGGATTTGACAGCATCAATGGAAAAGGAAAGCTACTTTCCTGAAATCGATGCC------------------ATGGCCAACGTTTCGGTGGCCGCGGAGTGGCAGCTCGTCTACAACCGGTACTACCGTAAGCCCGAGCTCTACCAAATGAGATGGAAACACATCGACTTGAGCCGCAACAAAGTCGCCTGCGCCCCGTTCGGCGGTCCGATCGCCGTCATCCGCGACGACTCCAAGATCGTCCAGCTCTACGCCGAATCCGCCCTCCGCAAGCTCCGCATTTTCAACTCTGCCGGCgTCCTCATCTCCGAAACCGTCTGGAAAAACCCCGGCGGACGCCTGATCGGCATGTCCTGGTCCGAGGACCAAACCCTGATCTGCGTCGTCCAGGACGGCACAGTCTACCGCTACAACATCCACGCGGAGCTCATCGAGCCGAACGCGTCCATGGGGAAAGAGTGCTTCGAGGAGAACGTGGTGGAGTGCGTGTTCTGGGGGAACGGCGTCGTTTGCGTGACGGAGGCGAATAGGTACTTCTGCATGGCGGATTTTGCGACGATGAAGGTTTGCGAGCTGGCGAGGCCGGAGGTCGAGGAGCTGCCGCATTGCGTGGCCGTGATCGAGCCCAAGTACACGATGACTGGCAGTGTGGAGGTGCTGATCGGA---ACTGATGCTGGGATATTGATGCTGGATGAAGACGGCGTGCAGAAAGTCGATGATACGCTG------------TCGCAAAAGATGGCCGTTTCCCCCAATGGGAATTTCGTAGCTTGTTTCACTCACGATGGTCGCCTTGTCGTTAACAATACCAACTTCAGCTCCCCTGTTATCGACGAGTCTTGTGAGTCAGCACTCCCTCCGGAGCAGATAGCGTGGTGTGGGATGGACAGtGTACTTCTTTATTGGAATGATATGTTGGTGATGGTGGCTCCTCAAGCAGAGCCTGTGCaGTACTTTTATGACGAGCCACTAGTTCTCATCCCAGAGTGTGATGGAGTGAGGATATTGTCCAACTCGAGTATGGAATTTCTGCAACGGGTTCCTGCTTCTACCGAACAAATCTTTGCAATTGGAAGCACGTCACCCGCGGCTTTACTTTATGATGCCTTGGATCATTTTGACAGGAGAAGTGCCAAGGCAGATGAAAATTTGAGGTTAATACGTGCGTCCTTGCCCAAGGCtGTTGAAGCATGTATCGATGCTGCTGGTCATGAATTTGATATTTCTCGTCAAAGGACACTGTTGAGAGCTGCAAGCTATGGCCAAGCCTTTTGCAGCAATTTTCAACGCGATCGTATTCAAGAGATGTGCAAAACTTTGCGGGTTTTGAATGCTGCGCGTGACCCGGAGATTGGCATCCCTCTCAGTATCCAGCAGTATAAGTCACTTACAGCATCAGTGTTGATTGGTCGTTTGATTAATGCCAATTGCCACCTCCTTGCACTGCGTATATCAGAGTACCTTGGGATGAACCAAGAGGTGGTGATTATGCACTGGGCTTGTTCCAAGATAACAGCTTCATTAGCAATTCCTGATGTCACTCTCCTGGAAATCTTGCTTGACAAGCTTAAACTATGCAAAGGCATATCCTATGCgGCAGTTGCTGCTCATGCAGATAAGAGTGGTCGCCGGAAGTTAGCTGCTATGCTTGTTGAACATGAACCTCGATCTTCCAAACAGGTTCCTCTCTTGTTAAGCATAGGAGAGGAAGATACCGCTTTGGTGAAGGCAACTGAAAGTGGAGATACTGATCTTGTATATCTTGTTATATTTCACATTTGGCAAAAGAGGCCTGCCCTGGAGTTTTTTGGGATGATACAAACAAGAccCCTAGCATGCGATTTATTTACAGTTTATGCACGGTGTTATAAGCATGAATTCCTCAAGGATTTCTTCCTATCAACAGGACAGCTTCAGGAGGTGGCTTTTCTTCTCTGGAAAGAATCATGGGAACTCGGAAAAAATCCTATGGCAAGCAATGGATCTGCCCTTCATGGTCCACGCATAAAACGAATTGAGAAGGCGCATAGTCTCTTCTCAGAGACCAAGGAGCACACTTTTGAGTCAAAAGCAGCTGAAGAACATGCAAAATTGTTGAGAATCCAACATGAGTTAGAAGTGTCTACCAAACAAGCAATATTTGTTGATTCAAGcATAAGCGACACTATTCGCACATGTATTGTGCTGGGAAATCATAGAGCTGCCATGAAAGTGAAGACAGAATTCAAGGTTTCTGAGAAGAGATGGTATTGGCTTAAAGTTTTTGCTTTGGCTACaAAAAGAGATTGGGATGCCCTGGAGAGGTTCTCGAAGGAGAAGAGACCACCAATTGGTTACAGGCCATTTGTCGAAGCATGTGTAGATGCAGATGAGAAAGGTGAAGCACTCAAATATATTCCAAAACTTGtAGATCCTCGAGAAAGAGCTGAGGCTTATGCCCGGATTGGTATGGCCAAAGAAGCTGCTGATGCTGCTTCACAGGCAAAGGATGGTGAATTGCTTGGTCGATTGAAATTGACATTTGCACAAAATGCTGCAGCTTCATCAATTTTTGATACTCTTCGAGATAGATTGGGTGTTTCTATGGGCTCATCGTCGACCGCAGCTTCTCCAGCAATGCAGGAAATTTTGCTGGAGTTTCGTGCTGGTAAAATGACTTTTGACGGAAAGAAGGTTGTTCCTGATTCACGTAAAGGACTTGTTCGCATAGCAAGGGGTGAACATGGTTTAATCCATTTTCAGTGGCTTGATCGCAcTCGCAATGTTGTTGAAGATGATCAGATTGTTTTTCCTCATGAGGCAGTGTTTGAGAAGGTTAATCAAGCATCAGGAAGGGTCTATATTCTAAAGTTCAATACGGATGATAGGAAGTTCTTTCTCTGGATGCAGGAGCCTAAAGCTGAAGAAGATTCACAATTGTGTAACTCTGTCAACTATTTCATCAATCGACCTTTAGTGTTTGTTAATGAAGAAGAGCTCGATGCTTCTGTTCCTCTACAAGTGTCTGAAGATATGGTTGAAGATGATGTCTCATCAAGAGCaGgAAATTTGGTGGTCCcAAACTTAGGTGGAGAAGCAATTAGTGACGTAACATCTTCATCAGGACCAGTTAAATTGGAAGATCTGCAAAGAATCTTTAGTAACATTGGaCCTGCAGATATAACAGAAGATCCAGATGGAGGCTTGGGATTGGGAGACATCTTGAAGCCAGATTTGATAATGCCATTGATTGAAACATTGCCATTGGAGCAGAGATTAGCTCCATACTTACCTGAGGGTCAATGGACTCCAGAGGAGTTATTAGAGTTGCTGCAGAGCCCACCTTTTCGTCAACAAGTAGATTCATTTACTTACGTATTAAAAACAGGACAGATAGATTTGTCTCAATTTGGGGTTGACCCAAGTAAATACAAATTCACTGTTTTATCTTTCCTGGAAGCACTtGAAGATTCTGTTTCCAAGTTGTCCGAGGAGTCAAGGCAGGATGACAAGAATTTAATGTCTCAATCTTGTAACCGTAGTGACTCCATGGATGAGTCGAAGATGCAGCTATACCATCACCCATACTCTTTAGACAGCCAAAAGGTGAGACTCGCTTTAGAAGAGAAAAACATTGATTACACATCATACCATGTCAATCCTATAACAGGCAAGAACATGGACACCTCGTTCTTTAGAATGAATCCGAGAGCAAAACTCCCTGTTTTAAAGAATGGGGCTCACATCATTTTCAACACTATTGAGATTATCCAGTACATAGAAAGGATCTCAGTGGTCTCTTCGGGAGCTGATGACATGAACTTGAGTAGCAGAGAAGTTGTTCAGTGGATGCACAAGATACAACAATGGGACCCCAAATTTTTCACACTTGATCGCATCCCTGAAAAGTACCGTCTCTACACATCCAAATTtATTAGGCGGGTGGTGATTGCTCGGATGGCTGAATCTCCCGATCTCGCAAGTGCTTACCATCGTAAACTAAGAGAAGCATATGAGATAGAAGACAAGTTGAAAAACCCCGAAGTTCTAAAATGGAGCAAAGAGCATCTAGTAAGACTTCTAGATGAAGTCGAAACAAAGCTGAAtGACACAGCATATTTAGCTGGAGAAGAATTTACCATGGCAGATGTTATGCTCATTCCGGTTTTCTCACGCTTAAAGCTTCTGGATTTGGAAGATGAGTATATAAGTTGTCGGCCAAACATTGCCGAGTATtGGGTTTTGATGCAGCAGAGGCCTAGTTATAAAATGGTGATAGGAAATtACTTTGATGGCTGGAGAAAGTACAAAACTCTACTAAAAACGTGGTGCTTTGTTCGAATCAGAAGTATGCTAAGAAGATATGGTCACGATTCTTCCTCCGATCAGCACCCCTTGCTTCAAGAAATCCTAACTTCAATCTCCAAAGCATTTGAACAGTCCGATAACTCTGTCGCAGAACTTGTCAAATTCCTTGATTCAGTTTCAGATCCcATTGAATCAGACTCGAAGAAT------------------GCATCTGAAATTCTCGCAGAGATACATGAGTTTCTATGTACTCCTTCACTGGACCAGGCGATAATAGATTCACTGTCATTTGAGTTACCAAAGGCAGTGACGAAGTTTGCTGGGTTGTCCAGTAGCTGTTCAGAGATTGCTAACAGTATCATTGATAAGCTTGTGGCAACATGTAGTCCACGAGACATGCTTTCAATTCTTTGTGAGGCATTGGATTCTTCGATTAAAACTATCAAGGAATGTGATTATTTTGTTCCTCTTTTAAGTGGTCTCTTGAAAGTATTACTTTCCACTCAGAGGCGCCACTTTGAGCAAGCAAAAGTAGCAGTTCCTGTTATTCTTAAGGTTTTAAAGACTGTGTCATTAGAGGAAGATGATGAAAATAGAGAATGTCAGCATTTGTTTGATCAAGCCATAGGCATTGCTGATGCTATCCGTCAAGTTTGCTTGAAATTGGAGGGCAGAATGAATGAAAAACTTCGGGCTCTTCTTGGTCTATATGTTCTCCAAATTATGGTCCTTGTTTCAATGGACCATAAATCCCCAAGATGCATTCCTTTGGTGTCACAATTATCAGGCTTCTTGCCATATTGTCATTTATCATATCTTGGTTTAATATCAGGGAATGATGTTGACACTATGACTAGCTTGGTTGTCGGAGACAATGAAGATGATTTTATGAGTTGTTTATCCAATGTTGAACAAGGCGCGTCTCTTTCAGTGATATGGGGCTCTATGTCTGACCAGGTTGTTCAAGCTGCTGGTGAGGATTTGACTGCTCTCAAGGGTGAACTTCAAAGCAATCAGACAAAAAAGTGGCAAGCCATTGCCATGTTAAAGCACATATTCCCTTCTAGAAAGCTGTCATGGGAATTCAAGAAACATGCTATCGATTTCTTGCTTCATATAACAGATGGAAATTACCAGAAAAGTAGTGATCATAGTGACTTCGCTTCTAATATGCCTAGTGTCTTTGCAGCTTTGCAGGGTGTTATAATGGTCATCATGTATGCACAAAGTTCAACACTGAGAAAGAATGCTTTTGATGCACTTAAAAGGGTGATTGCTGAGGTTCCATATTCTGAGAAGTTTGATGTTTTAAAAGCTCTGATGACTAATTGTGACTCTTCCTCTATGATTGCAGTTCTTCTAGATATTGTCAGACAGGAAGTCCTTAAGGAAAAAAGAAAATCAATAGGAAACGAGGAAGTCCAGCAAGGGGAAAATGAAGCATGCCCAAATACATTTTTTtGGCCTGCAGTTGTCCTTGAATTAGTAGATTTAGTTTTGAAGCCCTCAACTGGAGGACCTCCACCCCTTCCAGAGTATGGTGATGCGGTTCTATCTGCGCTGAATCTTTACAGATTTGTCTTGCTAATGGAATTGAAAGAGGAAAACAAC---AGTGAGGTACTATCAAAGAGCAATTTAAAGAAGGCTTACAATGAGTGGCTTCTGCCTCTTCGAACCTTATTGACAGGCATTGCGGCAGAGAACAAGGATGATTATGATCGATTGGCCGTTGATACAGAATGCACCCTAAACCCTATCGTCTTAGTTTTGTATAGATGTATTGAACTTGTTGAAGACAAATTGAAACAATTTGCCATGGGCTTGCCAGAAATGGCCGAATTTTCGCGGAATTTCGGCGTCTTGGTCAGAGTTCAAGGCCCTGACCCGAAAGGGCTTAAGATGAGAAGACACGCTTTCCATCAATACAATTCTGGCAAGACGACGCTTTCAGCTTCTGGGATGTTACTGCCTCTTAGCTTTTTTGATACTAAGGTTGCTGAGCGTAATTGGGGCGTTAATGGT---------------TTAATTGTGACTGTTGCTTCTGTTGTTGAGCCCTTTTTGTTACCTCAATACCGAGACGATACTAGCGAGGGCCAGCCTGAGTTGATTACTGGTTCTCAGATTGATTTCTTGGTAGAGGGCAAGTTGAGGTCAGAGAAAGAACATGAGGATGTGGATAAAGGATCCCCTGAATGGGTTACAGCACAACTTATGATGTTGGTTGACATCCCTGTATCTTCACTTGCTCTCCAATCACTTATGGAAGCTTCATCAGGCTTACCGGAGCATGAATGGGAGGTCGGGTGGTCCCTGGCCCCATATAATAACAGTCAACCTTTAATGGGTGTTGTTAAGACTTCGATTGAGTTTGCAATGGAGGAATCAAGCAATCTAAGTCTTATGAGCAAGTCGACTTCAAGAGtTGCTATCCTTGGAGTTTCCTCATATTTAAAAGATTTGCCAAACATTGCCCTAACACCCTTGAATAAAAGGGGAGATCTCCTTCTAGCCGTGGGTTCTCCTTTTGGTGTCCTCTCGCCCATGCACTTCTTTAACAGTGTCTCTATGGGGTCTGTTGCCAACTGCTATCCTCCTAGGTCAACTACCAGATCATTGCTGATGGCTGATATTCGGTGTCTTCCTGGAATGGAAGGTGGTCCAGTTTTTGGTGAACACGCGCATTTTGTTGGTATCTTGATCCGACCATTGAGGCAAAAG---AGCGGTGCTGAAATTCAGCTGGTGATTCCGTGGGAAGCCATTGCAACTGCTTGCAGTGACTTACTGCTGAAGGAGCCCCAAAATGCAGAAAAAGAGATCCATATTAACAAGGGAAACTTGAATGCTGTAGGGAACTCATTATTATTTAACAGCCATATCTTAAATGGGGCCTGCTGTTATAAGTATGAGCATGTTGATTCTCGTTGCCGGTCTCCACTACCAATTCAGAAGGCATTGGCTTCTGTATGTCTTATTACAATCGACGATGGTGTATGGGCATCTGGTGTTCTGCTCAATGATCAAGGCCTGATACTCACAAATGCTCACCTGTTAGAACCTTGGAGATTTGGTAAAACAACTGTAAGTGGTTGGAGAAATGGAGTTTCCTTTCAA------CCTGAAGATTCTGCATCTTCTGGGCATACTGGAGTTGATCAGTACCAAAAGAGTCAGACTTTGCCGCCAAAGATGCCAAAGATTGTGGATTCTTCTGTA---GATGAACATAGGGCATATTTGAGTTCATTTTCCAGAGGCCACAGAAAAATACGTGTCCGTCTAGACCACCTGGATCCTTGGATTTGGTGTGATGCTAAAATAGTGTATGTTTGTAAGGGACCTTTGGATGTTTCCCTTCTGCAGCTTGGGTATATTCCAGATCAGCTTTGCCCTATTGATGCTGATTTTGGTCAGCCGTCTTTAGGATCAGCTGCCTACGTCATTGGACATGGGCTATTTGGTCCAAGATGTGGCCTTTCCCCCTCTGTTAGCTCTGGGGTGGTAGCAAAAGTAGTAAAAGCAAATTTGCCaTCTTATGGTCAATCCACTCTTCAAAGGAATTCA------GCATATCCAGTTATGCTTGAGACAACGGCTGCTGTCCATCCGGGTGGTAGTGGTGGTGCTGTTGTCAATCTGGATGGTCATATGATTGGACTTGTTACAAGTAATGCAAGGCATGGTGGTGGGACAGTTATTCCACATCTGAACTTCAGCATTCCATGTGCTGTTTTGAGACCCATCTTCGAGTTTGCAAGAGATATGCAGGAGGTTTCTCTTCTTCGTAAACTTGATGAACCAAACAAACACCTTGCATCAGTATGGGCGTTGATGCCACCATTATCTCCAAAGCAACCTAGTTTACCCGATCTGCCGCAGGCGGCGTTG---GAAGATAACATTGAAGGGAAGGGTTCCCGGTTTGCTAAATTTATAGCTGAAAGACGAGAGGTTCTAAAACATTCAACTCAAGTTGGAAATGCAGAAAGGGTTTCTGGAGAAATCTTTCGCAGCAAGTTAATGGAGGAACAGGAACAAAAACTCCTAAAACTCCATTATTGGGGAAATACTCCAGAGGAAGAGTACTACAATCAGCAGGGTATCAGAACAACACAATCATACCACACTTCACCAAGAGGCCTCACCCTGTTCACCAGGTCTTGGCTACCCATCAACACCCCTCCACGCGGCATCCTCTGTATGGTCCACGGATATGGTAATGACATAAGCTGGACTTTCCAAGGCATTTCTGTCTTTCTTGCCCAAATGGGTTTTGCTTGTTTCGCTCTTGAcCTTGAAGGTCATGGCAAATCACAGGGTTTAAAAGCTTATGTGCCTAATGTTGATCTTGTAGTTCAAGATTGTTTGTCTTACTTTAACTCTGTTAAACAAGATCCGAGCTTTAATGGGTTGCCTTGTTTTTTATACGGTGAGTCAATGGGTGGCGCTATTTGTCTTTTGATTCATTTTGCTGACCCTAATGGTTTTGATGGAGCGATCTTGGTTGCCCCCATGTGTAAAATCTCTGACAAAGTGAAACCCAGATGGCCAATTCCTCAAATTCTTTCCTTGATTGCAAGATTCTTTCCCACCTTGCCAATTGTACCCACTCAAGATCTtTTGTCAAAGTCTATTAAGGTTGAAGAGAAAAAGATTATTGCTGATCTTAATCCGCACAGATACAGAGGGAAGCCTAGATTAGGTACTGTTGTTGAGTTACTGAGGGTGACTGATTATTTGAGTGAAAGATTATATGATGTGAGTATTCCGTTTATTGTGTTACACGGGAATGCTGATGTTGTTACTGATCCAAGTGTGAGCGAAGCGTTATATGAAGAGGCAAGGAGTTCGGACAAGACAATAAAGATTTATGACGGGATGCTGCATTCGTTGCTGTTTGGTGAGACTGATGAGAATATTGAAATTGTTCGCAATGATATTCTGTCTTGGTTGAATGGTAGGTGC------------------------AATATGGCTGCCTCTGTTTCATCGCTAACCTTTCCGTTCTTTAACTCG------------AAACCGCACTTCAAAATCTCACAAAATAATGTCAATCCTCTCATCGCCACTAACAATCAGATACAATCGAAGTCAAAACCTTTCTCCACGTTCCAAAGCCGACGCCATTTGGGTCCTCTTGTTTCATCGTGCTTTCCCACAGCTTCTTTTTCTTCGGATATGTTTCCTGATAACACTGAAGAGGAAAGAATCCTCCCTGTCACTGAGGAAACTCCGCTGAAATTTCTCTTGTGGGTTGTATTTTGGGCTTCTTTGTCCCTTGTTTGGTTCTCCACTTCTGGcGATGCTAATGCTGCTGTT---------GACTCCATTAGAGCTTCCGCTaTcGGCCTCAAAATCGCCACTGCTTTGAGGAGATCTaGCTGGCCCGATGAGGCCGTGGTGTTTGCACTCGCtACGCTCCCTGTACTTGAGCTTCGTGGGGCAATTCCTGTTGGTTATTGGATGCAACTCAAGCCTGtGTTGCTGACTGTCTTATCTGTTCTTGGGAACATGGTTCCCGTGCCATTCATTATACTTTATCTCAAGAAGTTTGCTTCATTCCTTGCTGGGAAAAACCGGTCCGCATCTCAGTTCCTTGATATGCTATTTCAGAAGGCCAAAGAGAAAGCTGGCCCAGTAGAGGAGTTTCAATGGCTTGGCCTTATGCTTTTTGTGGCTGTGCCATTTCCTGGAACAGGAGCTTGGACAGGAGCCTTCATTGCTGCCATTCTTGACATGCCATTTTGGTCTGCTTTATCAGCAAATTTCTTTGGTGTTGTGATTGCTGGGCTTCTGGTGAACTTGCTTGTCAACCTTGGTCTCAAATATGCCATTGTTACAGGTGCTATTCTTTTCATTATATCCACTTTTATGTGGAGTACTCTTCGAAGTATCAGGAAGTCTTTGGGCTCATCAAGTATGGCGCGAGGTTCGATCGTCAGTGCACAATCCAGAACAACGTCGACCTTGCTATTAGTTGCCAGGCTTTCACTTTCAAAATGCAGAATCCCTTTTACGCGTTCCCAATATTTCTGCAAGTGTTCTCATGCACATGCTGTCGAGTACTTAACAGACATGACCAAGTACAGGGAAGCTTTCTCCAGGCGAATGGCCATGGCTGGCCTCAAACCCCATCACCGTATCGCTTTAGGAGTTTCTGGCGGACCTGACAGCATGGCCCTCTGTGTTCTAACGGCTGGCTGGAAAACtGGAGGGTTTAACCAGAATGGTGAGGCCGGTGAGTTCATTGACGGGCTTTTGGCCATAACTGTGGATCATGGGCTACGTGAGGAAAGTAAAGAGGAGGCCAACATTGTTAGCCACCGCGTTTCTGATATGGGAATCAGATGTGAGATTGTTCGTTGTGATTGGTTGGATGGTAGGCCAAAACAGGGTCATTTACAAGAAGCAGCTCGTGACATGAGGTATCGGTTATTTCAGAAGGTTTGCATTCAACACCAGATTGGTGTGTTACTTATTGCGCATCATGCAGATGATCAGGCTGAGTTATTCATTCTCAGATTATCTCGCAATAGTGGGGTTCTTGGACTTGCAGGCATGGCATTTTCTTCTCAAATTTTCTCCTCATATGCATACTCTTGCCATGAcGATTTAAAGAACCATTCTATTCTTCTGGTGCGGCCTCTTTTGGATTTTTCAAAAGATGATATGTACAAGATTTGTCAAGGAGGTAACCGAGATTGGGTTGAGGACCCAACAAATCGAAGTCCATTATTTGTGAGGAATAGGATTCGAATGTCATTAGGAGATTCATCATGTAGCTTTAAATCTGAACTACAGGCAGTTATTTCGGCgTGTCGAAGGACACGTTCATATGTTGAGCACGTGTGCTCTAATTTGATAAATGAAGCTGTGACTGTCATGGATCAAGGATATGCTGTTATTGATCTAGAGATTCTTAATCCATCAAAAATTGAGGACATTTTCtTGTCAAAGTTTCTTGCCTTGGTCTTGCAGTTTATTTGTCAAAGACAAAGGCCAGTTAGAGGCAGTACTTCAAAATTGCTGCTGCATTACATTCGTACTTTCCCATGCAAGACCTCCCTTACTGCAGCTGGTTGTTACCTTTGCCCAACTCCTGGGTCCAGAGGCACCAAAGCCTTGGTTTGTTCTTCCATTGACGGTCCTCTGCCATCAAAACTGGAATTGTTTCAGATACACTCTGATGGAGAACAGAGACATTGTGTT---aCAGATGTAGAGCAGATTCTAGAGGATGCAAAATCCTATTCAAACCACTTGATCCAAGATGCATCAGACAAACTTTTGTTGAGCATGATATCTGATTCAGTTcCGACTGAAGCCAAGAGATTCAATATGCTGAGTGAATCAACCTACAAGAACATTCTTCTACTGCAAAGGGAGGAAATCAAACGTTTTAAGCTTGACTCTGAAGTTACATCTGACAGCCAGTTAATGCATGCCGTCGAATGTGTCGGCACATATCCAAGTATACCACTTCAGCCTGGGCAAGTGTGTTACTTCATGAACAGGTTCTTTGTCACATGGAAACTTAtCAAGGAAAATGGTAGCAGGGCATTTCCCAGGGAAGTTCATAATGACGGGGGTTTGGGAGAGGATAGTTgGaACTACTGCAGcTCTTGTCTAGTTGGTGATGAGATGGTGGCCGAGCTGCGCCACATGATTGAATCCGACTGGCTGTATCTTGCCAAGTTGTCGAAGGGTCTAAGTTCAGGTAATTTGCCACTGGAAAGAGtaTTTATAGACGaAAAAACAgGGCAAAAAGTGGAGAAGACAAACCTATGTGCGGATTATGGAAGATTATCAGCGAAAAGAGCTATCTTATCATTGAAATCTATCCCAGTTGCaGCAAGAAGAAGCCTTCCTGTCCTAGTCAGCAGCCATGGACAATTACTTAGTATCCCAAGTATTAATTTCAATATTTGCCCTTGCTTGATGGTATCTGCTGTTTTCAAGCCAAAAGTTCCACTTGGGGGAGGTCATCGTTCATTTTTAATGGTGTTTCTGCAGCTAAGACACTTTAATGGGGTCTCTCATTTTCCATCACAGGTT------CATGGAAAAAGAAAGGTATCTCAAAGGTGTATATGCTTGCAACCACAAGCAGTTCCCTCTAGAACCCGGAGGATAATGGAGAGCATTTCAGTTAGTGGGGAAGTTGGTGGTGCCGGTGGAGCGTACTCATACGACGCCTTAAAGAGGCTGGATCAGATTTGGTCTAACATTTGTTCTACTCAAACAGTTCAGCAAGaAATCCAGCAGGTTGTTTCAAGTAATGCTGGTTTGTTTAGCCAGTCTGATTTGTCTGACAAAGCAGTAGGTACATTTGATGTTATAGTTTGTGGAGGTACTTTGGGAATCTTCATAGCGACAGCATTGAGTTTTAAGGGTCTTCGAGTTGCCATTGTTGAAAGAAATACACTGAAAGGGAGGGAACAAGAATGGAATATCTCAAGGAAAGAGCTCTTGGAACTTGTAGAATCAGGAATTCTAGTAGAAGATGACATTGATGAAGCTACAGCTACAAAATTTAATCCTAATAGATGTGGATTTGAGGGGAAGGGTGAAATCTGGGTTGAAGACATTCTCAATCTTGGAGTTTCACCTGCGAAGCTTATAGAAATTGTGAAGAAGCGTTTTATTTCCCTCGGTGGAGTCATCTTTGAGGGGTACAGcGTGTCCAGTATTTGCACATATGAAAATGCGGCAGTTTTGCtACTTGCTGAGGGAAAGATCCTGTCATCTCATCTTATAATTGATGCAATGGGGAACTTTTCCCCTGTGGTGAAACAGATAAGAAGTGGTAGGAAGCCGGATGGCGTTTGCCTGGTTGTTGGATCTTGTGCTCGTGGTTTTAAGGATAACTCTACTAGTGATGTCATATATAGTAGTTCATCCGTAAAGAAAGTTGGAGACTCAGAAGTACAATTATTTTGGGAGGCATTTCCAGCTGGCTCCGGTCCCTTGGATCGTACTACTTACATGTTCACTTACATTGATCCTCAAGCAGGGTCTCCAAAACTGGAAGAATTATTAGAACGTTATTGGGATCTGATGCCAGAATATCAGGGAGTCACCCTTGACAATCTGGAGATTCAGAGAGTTATATATGGAAtTTTTCCTACATATCGAGACAGCCCACTGCCAGCTGCATTTAATCGTATTCTACAGTTTGGTGATGCTAGTGGCATACAATCACCTGTTTCTTTTGGTGGTTTTGGGAGCTTGACTAGGCATCTTGGGAGATTATCAACAGGTGTATATGAGGCAGTCAGAGGAGATTTTGTTGACTCATACAGCTTGTCCCTGCTGAATCCATACATGCCTAACTTAAGTGCTTCATGGCTATTTCAACGTGCAATGTCAGCAAAGCAACAGTCTGATGTTTCACCAGATTTTATCAATGAGCTTCTTTATGTCAATTTTCAATGTATGCAGAAGCTGGGTGATCCGGTGCTGAGACCATTTCTTCAGGATGTCATAAAGTTTGGGCCTCTTGCCAAGACACTAGGACTGGTAATGCTAAATAAACCTCAAATTATTCCATCAATATTCAAGCAGGTTGGTATCCCTGTGCTTGTGGACTGGTCgGGACATTTTTTCATGCTGGGTTATTATACTCTTCTCTCAACCTTTGCTGACCCTGTGATAAGATCTTTGTTGAACGCATTTCCTCCGAGAATGAAGTACGAGTGGAACCGATACCTTGAGGCTTGGAAATACGGATCAGGTTTAGATTACAAGCTAATGAGAAGAGTCTTACGGAGA---------CCTTTCTCTGCAACTCTTCTTCAACCACCCAAACCACCT------TACAAACCcGGCAACAATGTTGGGTCACCGCGAAATATGGGTCCTTTGGCCAGTTTCACcTCAAATCCAAGGTCC------GCCAActCTTTCCCTCCTCCAGAATGGGTAGAGCCATTCAATGACGTCTCTGACTTGGTTTCATGTCCACAAAACTTGAACCCATCTCCGTGGGTAAGGCAAATTTTGAACCTTTTAGATGGGTCTTCTGATATGGAGGCAAATTTAGACTCCTTTTGTCGTAAGTTCTTGATCAAGTTGTCACCAAATTTTGTTTCATTTGTTTTAAGAAACcATGATGTAAGTAAACGGCCTAATGTCGGTTTAAGGCTCTTTACTTGGGCTGCTAGGCAAAAGAAGTATTCTCATAACCTTGAATGTTATATTTCTTTGATTGATTGTTTAGCTTTGTGTGGGGACGTGGATAGAGTTAGATTAGTGTTTAATGAGTTAAAAGAGAAGGGGTTTTtGATGACGGTTTCAGCTGCAAATTCTTTGATTAAGAGTTTTGGGGGGCTAGGAATGGTTGAGGAATTGTTGTGGGTGTGGAGAAGCATGAAGGAGAATGGAATTGAGCCCAGTTTGTATACCTATAATTTTTTGATGAATGGTTTGGTGAATTCAATGTTTATTGAATCTTCTGAGCTGGtttttaaGGTTATGGAGAACGGGAAAGTTGGACCTGATGtAGTGACTTATAATACAaTGATTAAAGGGTATTGTAAGGTAGGAAAAACACAGAAGGCAATGGAGAAGTTTAGGGCTATGGAGGCTAGAAATGTGcAGCCAGATAAGATTACTTATATGACTTTGATACAAGCTTGTTATTTGGAGGGAGATTTTGATTCTTGTTTGAGTTTATATCATGAAATGGATGAAAAGGGGATTGAAATTCCCTCTCATGCATATAATTTAGTGATTGGAGGGCTTTGTAAAGTAGGAAAATGTATagAAGGACATGCTATTTTTGAGAGTATGATTAGAAGGGGTTGTCAACCAAATGTGGCTATTTATACAGCTTTGATAGATTCCTATGCAAAACTTGGTAGCATGAATGAGGCAATAAATATCTTTGAGAGGATGAAATATGAGGGAGTTGAACCAGATGAGgTTACTTATGgAGTTATTaTAaGTGGTTTGTGTAAGAATGAGAGATTGGAGGAGGCCATGCAGTATTTTGAGTTCTGTAGAGCTAATGGGGTGGCAGTTAATGCCATGTTTTATTCCAGTCTCATTGATGGCCTAGGGAAGGCTGGAAGAGTTGATGAAGCTGAGGAACTTTTTGAGGAGATGGTTGAGAAGGGATGCCCGCGTGACTCATATTGCTACAATGTCCTTATTGATGCCCTTGCTAAGTGCGGAAAGCTTGATGAGGCTTTAGCACTTTTTAAGAGGATGGAAGATGAAGGATGTGATCAAACAGTTTACACATACACAATACTCATCAATGGAATGTTCAAGGAACACAGAAATGAGGAAGCATTAAAGCTGTGGGATATGATGATTGATAAGGGTATCACACCAACTGCAGCTTCTTTTAGGGCTCTCTCAATTGGACTTTGTCTGTCAGGCAAAGTAGCACGCGCTTGTAAGATTTTGGATGAGCTGGCGCCAAAGGGCATAATTCCGgAGACAGCATTTGAAGATATGATCACTTGCTTGTGCAAAaCTGGTCGTATCAAAGAGGCTTGTAAGTTGGCTGATGGGATTGTTGATAGGGAAAGAGAAATTCCTGGAAAAATCCGTACAGCTCTAATAAATGCTTTAAGGAAAGCAGGCAATGCAGATTTGGCCATAAAATTGATGCATAGTAAGATCGGTGTTGGATATGATAGGATGGGTAGCATTAAAAGACGTGTAAAATTCAGGAGTCTCGTTGAAAGTATGGATCTAATGCGGCAAGTATTCCAAGTTGACGTTCTTGAAAGATACGCGGCGAAGGGGCGCGGTGTAATCACGTGCATGTCAGCTGGAAACGATGTtATTGTATTGGGCACTAGTAAAGGATGGCTCATCAGACACGATTTCGGTGCCGGAGATTCTTATGATATTGATCTTTCTGCGGGTCGACCTGGAGAGCAATCCATACACAAAGTTTTTGTAGATCCTGGAGGTAGTCATTGTATtGCCACCATAGTCGGTAGTGGTGGAGCTGAAACTTTCTACACTCATGCAAAGTGGAGCAAGCCCCGTGTATTAAGCAAACTGAAAGGTCTTGTTGTAAATGCTGTTGCCTGGAATAGACAACAGATAACAGAAGCTTCCACAAAGGAAATCATTCTCGGTACGGATACCGGCCAACTTCATGAGATGGCTGTGGATGAGAAGGACAAGAGGGAGAAATATATAAAACTTTTATTTGAATTAAATGAACTTCCTGAAGCTTTTATGGGTTTGCAGATGGAAACAGCTAGCTTAAGCAATGGTACAAGGTATTACGTGATGGCTGTTACTCCTACACGACTTTATTCCTTCACTGGATTTGGATCACTTGATACTGTTTTTGCTAGCTATTTAGATCGTGCTGTGCATTTCATGGAACTTCCTGGTGAAATACTAAACAGTGAATTGCATTTCTTTATCAAGCAAAGAAGAGCAGTGCATTTTGCCTGGCTTTCGGGAGCAGGTATATATCATGGTGGCCTAAACTTTGGAGCACAACGTAGTTCTCCAAATGGTGATGAAAATTTTGTGGAAAACAAGGCTCTTTTGAGCTATTCAAAATTGTCTGAAGGTGCTGAAGCAGTTAAACCCGGTTCCATGGCAGTGTCTGAATATCATTTCCTCCTGCTAATGGGAAATAAGGTTAAGGTTGTAAATAGAATCAGtGAGCAAATTATtGAGGAACTTCAGTTTGATCAAACATCAGACTCCATTTCAAGGGGTATCATTGGATTGTGCAGTGATGCAACTGCTGGGGTCTTCTATGCATATGACCAGAATTCTATTTTCCAGGTGTCTGTCAATGATGAAGGCCGAGAtATGTGGAAGGTATATCTGGATATGAAAGAGTACGCTGCAGCTTTAGCGAATTGTCGTGATCCACTCCAGAGAGACCAAGTATATTTAGTTCAGGCTGAAGCTGCCTTTGCCACCAAGGATTTTCATAGAGCAGCTTCTTTCTATGCAAAAATTAACTATATTTtATCATTTGAGGAGATCACTTTGAAGTTTATTAGTGTAAgCGAGCAGGATGCTTTGAGAACCTTCCTACTGCGCAAGCTTGATAATCTTGCAAAGGATGACAAATGCCAAATAACAATGATTTCCACATGGGCAACTGAATTGTACTTGGACAAGATAAATCGATTACTCTTGGAAGATGACACTGCTTTGGAGAATCGAAGTTCAGAGTACCAATCAATTATgAGAGAGTTCCGTGCTTTCCTGAGTGATTGCAAGGATGTATTGGATGAGGCAACTACAATGAAACTTTTAGAAAGCTATGGTAGGgTTGAAGAACTGGTATTTTTTGCTAGTTTGAAGGAGCAGCACGAGATCGTAGTTCATCATTATATCCAGCAAGGAGAAGCcAAAAAAGCATTGCAAATGCTTCGAAAACCTGCTGTCCCAATAGATCTTCAGTACAAATTTGCACCAGATCTTATCATGCTTGATGCATATGAAACGGTGGAGTCATGGATGACCACAAACAACCTAAATCCAAGGAAACTGATTCCTGCAATGATGCGTTATTCAAGTGAACCTCATGCGAAGAATGAAACCCATGAAGTCATCAAATATCTAGAATTCTGTGTTCATCGCTtGCACAATGAGGATCCTGGAGTTCACAACTTGCTGCTTTCTCTGTATGCCAAGCAGGAAGATGATAGTGCCCTTTTGCGCTTCCTACAATGCAAATTTGGGAAAGGACGAGAAAATGGCCCTGAATTCTTCTATGATCCCAAGTACGCCTTGCGTCTTTGCCTCAAGGAAAAGCGAATGCGTGCCTGTGTTCATATATACGGCATGATGTCTATGCATGAAGAAGCAGTTGCGCTTGCTTTACAGGTTGACCCCGAGCTAGCTATGGCCGAAGCTGATAAGGTTGAAGATGATGAAGACTTGAGGAAAAAGCTTTGGCTCATGGTTGCAAAGCATGTAATTGAACAGGAAAAGGGGACTAAAAGAGAGAATATTCGGAAGGCAATTGCTTTTCTGAAGGAAACTGATGGACTTCTgAAGATTGAGGATATCTTACCATTCTTTCCTGACTTTGCaTTGATTGACGACTTCAAAGAAGCGATTTGCTCATCGCTGGATGATTATAACAAGCAAATTGAACAGCTTAAACAGGAGATGAATGATGCAACACATGGTGCTGACAACATCAGAAATGATATCAGTGCtCTTGCTCAAAGATATGCTGTCATcGACcGCGACGAGGACTGTGGGGTCTGCAGACGTAAAATCTTGgTTGCGGGTAGGGATTATCGCATGGCTCGGGGTTATGCATCAGTTGGACCAATGGCACCTTTCTATGTATTTCCATGTGGACATGCTTTTCATGCACAATGCTTGATTGCCCATGTGACCCAGTGCACCAATGAAACTCAAGCAGAATATATACTGGATCTGCAGAAGCAACTAACTCTATTGGGTAGCGAAGCAAGGAAGGATGCAAATGGcGTCACAACTGAGGATTCCATAACTAGCATGACCCCAACAGATAAGCTTCGATCACAATTAGACGATGCAATAGCGAGCGAGTGTCCATTTTGTGGAGACCTGATGATCCGCGAGATCTCTTTGCCATTTATCGCCCCTGAGGAAGCGCATCAGTTTGCTTCGTGGGAGATAAAACCACAAAACCTTGGAAACCATAGGAGCCTTTCTTTACCTGTgATGGCCGCTGCT------------------------GCTTTTTCTCTTACACTCTCATCCCCTGTTTCTAAACCCCACACATTCAGtTATTATTCAAAACCCATAAACGCAAGTTTTTCAGCTTCACTTCCTTGCAAAAGAAGTCCTCGCACCGCACTGAAAATCGTCAGGGCTGTTTCCATCTCCAGCCCAGATCTGCGAACCGGTCCCGACGATTTGGTTGCTTCTATCCTCTCCAAGGTGAACCAATCGGATGGAGGAGTTTCACTAGCCAAAGAAGAACACAAAGAGGTCGCTGAAGTTGCTCAAGAGTTGCAAAAATATTGTGTTGAAGCACCAGTAAAATGCCCttTAATCTTTGGAGAATGGGATGTCGTGTACTGTTCAGTGCCAACTTCACCTGGGGGTGGCTACAGAAGTGCATTTGGCCGTCTTTTCTTCAAAACAAAGGAAATGATTCAGGCTGTTGAAGCTCCTGACACTGTTAGAAACAAGGTTTCCTTCACCGCTCTGGGTTTTCTTGACGGAGAGGTCTCTTTGAAAGGAAAGCTTAATGCTCTGGATGAGAAATGGATTCAAGTTGTATTTGAACCACCTGAACTGAAAGTTGGAGGATTGGAGTTCCGATATGGCGGTCAGAGTGAGGTTAAGTTGCAGATTACATACATAGATGAAAAGATCAGGCTgGGGTTAGGATCGAGAGGTTCACTATTTGTTTTCCAGAGACGCACACAAGCAGCAGCGGCAGTTCCTGTTGAAGAAGCGATTGCGGCTCTGTCCACATTCTCATTAGAGGATGAGCAACCGGAGGTGCAAGGACCATCGGTTTTGGTCTCAACGGAAAGAGGAGCAACCGCTAGTCCAATTGAGTATAGTGATGTTAACGCATACCGCCTCTCACTCTCAGAAGATACAAAGGCTCTCAATCAGTTGAACACCCTTATCCAAGAAGGGAAAGAGATGGCTTCAGTGCTTTATACATACCGTAGTTGTGTGAAAGCTCTGCCTCAGCTTCCTAACTCTATGAAGCACAGTCAAGCTGACTTGTATTTAGAAACTTATCAAGTTCTGGACTTGGAAATGAGTCGCTTACGTGAAATTCAACGATGGCAAGCATCAGCTGCTTCTAAACTAGCAGCTGATATGCAGCGTTTTTCTAGGCCGGAACGGCGTATTAATGGTCCCACAATAACCCATCTTTGGTCCATGCTAAAGTTACTTGATGTGCTTGTGCAACTTGATCACCTTAAAAATGCTAAAGCGAGCATTCCTAATGATTTTTCTTGGTATAAGAGGACATTCACTCAAGTTAGTGTCCAGTGGCAAGACACAGATTCAATGAGAGAGGAGTTAGATGATTTACAGATTTTCTTAAGCACAAGGTGGGCTATCTTACTGAACTTGCATGTTGAGATGTTCAGAGTGAATAGTGTTGAAGACATCCTTCAAGTTCTCATAGTCTTTGCTGTGGAGTCATTGGAGCTGGATTTTGCACTTCTATTTCCAGAGAGGCACATTCTTCTTCGTGTCTTGCCTGTACTTGTTGTCTTAGCAACATCATCAGAAAAAGATAGTGAGTCTCTGTATAAGAGGGTGAAAATCAACAGACTGATCAATATATTTAAGAGTGATCCAGTCATTCCCGCTTTCCCAGATCTTCATCTTTCACCAGCTGCAATATTGAAAGAATTATCAATGTACTTCCAAAAATTCTCTGCACAAACTCGTCTTCTCACTCTTCCAGCACCTCATGAGCTCCCACCCCGTGAGGCACAAGATTATCAGAGACATTACCTGATTgCTAATCACATTGGAGgAATCCGTGCTGAGCATGATGATTTTACAATCCGCTTTGCCTCAGCCATGAATCAGCTATTGCTGTTGAAATCAACAGATAATGCAGATATTGAGTGGTGCAAAGAAGTTAAAGGAAACATGTATGACATGGTTATTGAAGGATTCCAGCTCTTAAGTAAATGGACTGCACGCATTTGGGAACAATGCGCATGGAAATTTTCTCGCCCATACAAGGATGCAGTTCCTTCAGAAACGAACGAAGCGTCAGCATCCTATTCTGACTATGAAAAGGTGGTACGATATAATTATAGTGCTGAAGAAAGGAAAGCACTAGTTGAGCTTGTTAGCTACATAAAGAACATTGGATCAATGATGTTGCGGTCTGACACATTAGTAGCTGATGCTTTATGGGAAACAATACATGCAGAAGTCCAAGATTTTGTCCAAAACACATTGGCCACTATGTTACGGACTACCTTCCGAAAGAAGAAAGATCTTTCAAGGATTCTTTCAGATATGAGGACCCTTTCAGCaGATTGGATGGCAAACAATAGCAGGCCTGAAGCAGAGTCTATGCACCATGTTGGTGAAGAAAGCAGAGGAAATATCTTTTATCCAAGGGCAGTTGCACCCACAGCTGCACAGGTCCATTGCTTGCAGTTCCTCATTTATGAGGTGGTATCTGGTGGTAATCTAAGGAAGCCTGGGGGACTCTTCGGTAATACTGGGTCTGAGATTCCTGTTAATGAATTAAAGCAGTTGGAATCCTTCTTTTACAAGCTTAGCTTCTTCTTGCATATATTGGACTACACAGCGACTGTTTCTACTTTGACGGATCTTGGTTTCTTATGGTTTAGAGAATTTTATCTGGAGTCTTCTCGTGTAATTCAGTTTCCAATTGAATGCTCTCTTCCCTGGATGCTGGTGGATCATGTGCTTGAGTCCCAGAATGCAGGTCTTCTAGAAAGTGTTATGATGCCATTTGACATCTATAATGATTCGgCGCAGCAGGCATTGGTTGTATTGAAACAGCGTTTCCTCTATGATGAAATAGAGGCTGAGGTGGACCATTGTTTTGACATATTTGTTTCAAGATTGTGTGAGACTATTTTCACATATTACAAAAGCTGGGCGGCAAGTGAGCTGCTTGATCCATCATTCCTTTTTtCCTCGGACAATGGAGAAAAATATTCAGTCCAGCCTATGAGATTATCTGCACTTTTTAAGATGACTAGAGTGAAGTTACTTGGGAGGAGCATTAATTTAAGAAGTTTAATTGCTGAACGGATGAATAAAGTATTTAGAGAGAACCTTGAGTTTCTATTCGATCGATTTGAGTCTCAGGATCTATGTGCCATAGTGGAATTAGAAAAGCTGCTGGATATTTTAAAGCATACCCATGAATTGCTTTCCAAGGATCTTTCAATAGATTCATTCAGGCTCATCTTGAATGAAATGCAAGAAAACATATCCCTGGTGTCATTTTCTAGTCGACTTGCTTCTCAGATTTGGTCAGAGATGCAAAGCGATTTCTTGCCGAATTTTATCCTTTGTAATACTACTCAGCGTTTCATCCGATCATCAAAAGTTCCTCTTGCTTCTGTTCAAAAGCCTTCTGTTCCCTATGCCAAGCCTAGTTTCTACTGCGGTACTCAAGATTTGAACTCTGCACATCAAAGCTTTGCACGTTTGCATAGTGGATTCTTTGGAATACCCCaCATGTTTTCTATTGTTCGGCTTCTTGGATCCAGATCATTGCCTTGGCTTATCCGAGCACTACTAGATCATATgTCAAATAAGATAACAACACTGGAACCGTTGATTATGGGGTTGCAAGAAACCTTGCCAAAGTCTATTGGTCTACTGCATTTTGATAGTGGTGTAACAGGTTGTATGAGGCTTGTTAAAGAACAACTTAATTGGGGAACAAAGTCTGAGCTCAAAGCAGAGGTtCTTCATGGGATTAAGGAGATTGGAAGTGTGTTATATTGGATGGGGCTTCTTGATATTGTGTTGAGAGAAGTAGATACCACACATTTCATGCAAACGGCCCCTTGGTTAGGCTTTCTtCcTGGTGCAGACGGGCAAATATCCTATCACCAAGATGGTGGAGACAGCCCTGTTGTCAACCTTTTCAAATCGGCTACCGCTGCAATTGTGTCGAACCCCGGGTGCCCAAATCCAACATCTTTCCACACCATGTCAAAGCAGGCAGAAGCTGCAGATCTTTTGTACAAGGCCAACATGAATACTGGAAGCGTGCTaGAATATGCCCTTGCATTTACGAGTGCTGCATTGGATAAATACTGTAGTAAATGGAGTGCCACTCCCAAGACAGGGTTCATTGACATCACAACTTCAAAGGATTTCTATCGCATATATTCTGGTCTTCAAATTGGATATCTAGAGGAGTCTTCTCAAtCTCCGTCTAACAATCACAAAGTGCTTGGTGATTCAGTGGCATGGGGTGGTTGTACCATAATATACTTGCTTGGGCAACAACTACATTTTGAGCTTTTTGATTTTTCGTATCAAGTTCTCAATGTTGCTGAAGTGGAAGCTATATCAGTCCCACAGTCACAAAAGCATCCCCATTTTGGCCAGGGATGGGAAGCCCTAATAGAAGCAATGAAGAAAGCAAGGAGACTGAACAACCATGTATTCTCCATGCTGAAAGCACGTTGTCCCCTCGAAGACAAGACAGCTTGTGCTATAAAGCAAAGTGGTGCTCCCCTGCATCGGATTAAGTTTGAGAATACTGTCTCGGCATTTGAAACTCTGCCACAGAGAGGTGTCATGTCGAAGACACTGGTTCAGCCAGTAGGCCAAAAGCGGCTGACGAACGTCGCCGTCGTTCGTCTCAAAAAGCAcGGCATGCGCTTCGAAATTGCTTGCTACAAGAATAAGGTTCTCTCTTGGCGCTCCCAAGTAGAGAAAGATTTGGATGAAGTATTGCAGTCGCACACTGTTTATTCGAATGTGTCAAAAGGAATTCTCGCGAAGTCAAAGGATTTG---------------------------------ATTCAGCATTTGATTTTGGAGAAAGGGGAGCTTCAAGTTGCTGGAAAGGAGAGGGAAACgCAGTTCTCTAATCAGTTTCGGGATATTGCAACCATTGTTATGCAGAAGACTGTTAATTCTGAAACTCAACGTCCTTACACTATTAGTATGATTGAGCGACTTATGCACGAAATTCATTTTGCTGTTGACCCTAATAGCAGCTCGAAGAAGCAGGCATTGGAAGTCATTCGTGAGCTTCAAAAGCATTTCCCAATAAAAAGGTCTCCAaTGAGGGTGGGACTTACTGTTCCAGAGCAAAATATTTCTTCTTTAATGGAGAAACTAGATGCATGGAaTGCTAGCATTGTCTCCAAAGATAATTCTGGAAGTCAGCTGTCTCTCATTTGTGAAATGGAGCCAGGTCTTTTTCGGGATTGTGATACCCTACTGAGGAATCTGCAGGGCAGGTTGGAAATTCTTGCAGTGTCAGTGCATGCAGAGGGGGATACAAGTGTGGATCACTACGATGATCAcGAGGATGTGCCATCA---------------------------------------------------------------CTCCCACCCAAGGAATCTGCTGATGATGTTCTCAAACTTAGTGAGAAAATTGAGAAACAGTCTCTCTCTTCTGGAAATGGGAATACTGAGGGGAAGGTAAAGCAAAACAAGTGTAGTACATGCAATGCTTATGTGGGGGATGCCAAGCAATACCGGGATCACTTCAAGAGCGACTGGCACAAACACAACCTAAAACGCAAGACCAGACAACTTCCTCCACTAACCGTAGAAGAGTGCTTGGCTGACATGGAATTGGATGACTCGAAAGCAGATCTGAAGGAATATTCATTTAATTCATCATCTTTTTCTAAGTTCTTGAAGATTTACGGTTACGACATCGTTTTGGGATTGATCGCTACATTTTATGTACTCGCGATGCCGTATACGAAAGTTGAAGAGAGTTTCAATGTTCAGGCAATGCATGATATTCTTTATCACCGGCATCACTTAGATATTTATGATCATTTGGAGTTCCCTGGAGTTGTTCCTCGCACTTTCATTGGAGCGTTGCTCGTATCAGTTTTGGCATCTCCAATTATCTTAGTAATGAGCTTCTTGCACTTACCAAAGACACATGGTCTTATTGCAGTACGTTTGGCATTGGGTTGCATCACACTGTCTACGCTGCGCTTCTTCCGTGCTCAGGTTAGATACAAGTTTGGAAGCCAAGTAGAAGCCTTCTTTGTGATACTAACTGCATTTCAGTTTCACTTGTTATTCTATTGCACTCGTCCTCTTCCTAATATCCTAGCTTTGGGTATAGTCAATCTGGCTTATGGGTTTTGGCTCAAAGGGGACTTTTATGCCGCATTAAATTGTCTGATTTTCAGTGCAGTTGTCTTTAGATGTGATATGGTGTTACTTCTTTGTCCTCTAGGCCTGGTGCTTTTGTTGACCAAATCAATTTCATTATGGAAGGCATTGAAATGCTGTATTGGAATGGTGCTACTGTCTGTAGGTCTTACAGTATTGGTTGATTCAATTATGTGGAAGAAGTTAGTGTGGCCTGAATTCGAAGTTTTATGGTTCAATTCTGTTTTGAATCGGAGTTCTGAATGGGGTACACATTCCTTCCACTGGTACTTCACTTCTGCACTTCCACGCTCATTGCTGGCTGCATATCCTCTTTGTTTTCTTGGGGCTTTACTTGATAGGAGGGTTCTGCCCTTCGTTATCCCAGTTTTCACTTTTGTGTTACTTTACTCTAAGCTTCCTCACAAGGAGCTTCGTTTTATTATTAGTTCAGTTCCAATTTTCAACTTGTCTGCGGCGGTTGCAGCTAGCCGAATCTTCATGAATAGGAAAAAAGCTTTCTGGAAGTTGCTTAGCATTATTTTGATAGGATTTCTTTTGATCAGTCTAGGGTGCACAGCTGTAACTTTCATGGCGTCCTATGAGAATTATCCCAGTGGTTATGCTTTAAAGTATTTACATCAAATCGGTCATCTTGCTAGCAATACTGAGGAACAGTGGGTTCACATTGATCCGTATTCAGCCATGAATGGAATTTCCCGCTTTTGTGAAAATGATTTCCCATGGAGATACTCCAAAGAAGAAAGTATTCCTCTGAAAGAATATCAAAATAGAAACTTCACCTATCTAATAAATGAGCATTTGTTAGTTGAGGGATACAAGTGTTTATTTTCCATGGATGGTTTCTCGAGGGTTCGTCCTCAGCTGAGGTTTCCACCCTTCTTATTGATTAAAGAGCCCAAAGTGTATGTTCATGGAAATATAAAAAATGAGGATCTAATGAACAAAAACTGGCCAGGATGC---ATGGCAACAAGTGAGGAG---------------------------------------GCAAGCGCGACGGCGGCGGCGGAGCCGCAATCACAGCCGCACAAGCTCGAGAGAAAATGGACGTTTTGGTTCGACAACATATCAAAGCCCAAACAGGGCGCCGCgTGGGGCTCCTCCATGCGCAAAGTCTACACCTTCGACACTGTCGAAGAATTTTGGTGTTTGTATGAACAGATATTCAAGCCAAGCCGGTTGCCAATGAATGCGGATTTCCATTTGTTCAAAACTGGGATAGAACCAAAGTGGGAAGATCCTGAGTGTGCgAATGGAGGAAAGTGGTCGGTCACTAGCAACAGGAAGGCTAACCTTGATACCATGTGGCTTGAAACAATGATGGCCCTGATTGGAGAGCAATTTGATGAGGcGGATGAGATTTGTGGgGTTGTTGCTAGTGTACGCCAGAgGCAGGACAAACTTGCCTTATGGACCAAGACAGCAGCAAATGAAGCTGCTCAGATGGGCATTGGAAAGAAGTGGAAGGAGATCCTTGATGTCACTGATAGGATCACTTACAGCTTCCACGATGACTCTAGAAGGGATCGATCAGTGAAAAGTCGATACAGTGTGATGGGGAATGACGGT------------------GACCCGAAGAAACGCAAATCGAAATCTCCTAAAACACCAAACGAAAGCGCTCTCAAGCAAAAATCTCCAGCTGAGTTCTTTGCTGAGAACAAAAACATTGCTGGATTCGATAATCCTGGAAAGTCTCTTTACACTACTGTGAGAGAGCTTGTTGAGAATTCTCTCGATTCAGCTGAGTCCATATCTGAGCTTCCTGTTGTAGAAATTACAATTGAAGAGATAGGTAAAAGCAAGTTCAATTCCATGATTGGTCTTGTTGATCGGGAACGTGTTGACACTAAACTGTATGATGATTATGAGACAGAAAAGGCTCGGGAGAGACGGCTAGCAAAGGAAGCTCGTGCTCAGGAACTACAAGCTAAGAATGCTGCCCTTGGGAAGAAAGTTAAAGAACCATCAGCTACAAAGGGTGCAAAGGGTCGAGGTGAGGCTTCATTTTACAGGGTCACGTGCAAGGATAACGGGAAAGGTATGCCGCATGATGACATCCCAAATATGTTTGGTCGAGTTTTGTCTGGGACTAAATATGGATTGAAGCAGACAAGAGGGAAGTTTGGTCTTGGTGCAAAGATGGCACTAATTTGGTCCAAGATGAGCACAGGTCTGCCAATAGAGATCTCATCGTCAATGAGAAGCCATAATTTCATTTCGTTTTGCAAGCTAGATATAGATATTCATAGAAACATTCCTCATGTTCATTTACATGAAAAACGGGAGAACAAGGATAGGTGGCATGGAGCTGAAATCCAAGTGGTCATTGAAGGAAATTGGACAACTTACCGTTCTAAGATATTGCATTACATGCGACAAATGGCTGTTATCACTCCTTATGCCCAATTTCTATTTAAATTTGTATCTGAAGTGGCCGAAAAAAACGTCACTATAAGATTTTCACGGAGAACAGACGTAATGCCTCCAGTTCCTGTTGAGACAAAGCACCACCCCTCTTCTGTAGATTTACTTTTAATCAAAGGCCTTATTGCAGAAACTTCAAAAGGGACTCTCTTGCAGTTTCTGCAGCATGAATTTGTAAATATAGGAAAGTCCCTTGCTGAACGGTTAATTGGTGAAATGGGTCCTGAGTTTAGCCCAAAAATGGCTGTCAAGTCTTTAACTTCTCAGCAAATAGTTCGTATCCATCAGTTGTTTCGTCAAGCTAAATTTGATGACCCTAGTGGTGGTTGTCTTAGTCCTGCAGGGGAATACAATCTTCGTCTAGGTATTATAAAGGAACTTCATCCAGACATGGTAGCAACCTATTCAGGCAGTGCTCAAGTTTTCGAGGGGCATCCATTCATTGTGGAAGCTGGTGTCAGTGTGGGTGGAAAAGATGTTAAGCAAGGCTTAAATATTTTCCGATTTGCAAACAGGATCCCACTTCTTTTTGAGCAAGGTGGAGATGTTGTCACCAGAACTGCCATGAAGAGAATCAATTGGAGTAGTTACAAGATCAATCAAACACAGGATAAAATTGGTGTCTTCGTGAGTATTGTTAGTACCAAAATCCCATTCAAAGGAACTGGAAAGGAGTACATTGGAGATGATACCAAAGAGATTGCTTCAGCAGTCAAGTCTGCTATTCAACAGTGCTGCATCCAGCTAAAATCAAAAATAGTGCGAAAAATTCAGGATCGTGAGCAGCAGGAGAGAAAGCGAAATTTGAGCAGG---------------------------------------------------------------------------------------------------------------------------------------------------------------------------------------------------------------------------------------------------------------------------------------------------------------------------------
Fves  ATGGCGGTGGCGGGCGGC---------GAGAGTGAGCTGAGCGAGAAGAAGGAGATGACGCCATGGGAGCAGCACTCCGCCGTCATCAGCATCCCTCGCTTCGACTACAACgctccttcttctcttcttcaccaCTCCCACTCCGGCTTCCTCATCACCTGCCCCATCAAGCGCGAGAAAAGCGCCACTAAAGAAGCAATCTCCCTCTTCGCAAagTATATTCAGTGCGGTAATAGT------ACTGAAGAAAATTTGGTTTCTAAAAGAAGGAAGATTTCGGAGGAAAATGTGGATGGTGATTGCGTTAATGGTAGTGAA---------------------------GGTGGTGATGTGGAAGAAGGTGCTTGC---TCTACTGTGAAGGTGGATACAGATGGAGAGCGAGGTCCTCTTCTTAAGCTGGTTAAGCTGACAAAGAGCGGTTTGCTGCTTTTCATTTTCGGCAAAAGTGTTTCTCCTGATGTGGTTGGGATTGTTTCGAGGATTGTTCAGTCTGTGGAATCCGGGAGCTCTGGTTCACTCCTTTGGTGTAATCGTATTTTCCCTATCCAAGCTACTTGCAGTTTGAATGAAAAGGAACTGCGTGAAGTTGTGTCAAagcttgttcttcaatttgtgAAAGATAATCAAAAACTTGTGCGGCCCATAAAGTTTGCAATTGGGTATAACAGAAGAGGAATAGAGACAGAATTGAACACTCCAAAAGAAACCCCCAATGCACTTGAGTTGTTGGACCGTAACAAATGCTTTGCCTTGGTAGCTTCTGCAGTGAAAGATGTTGTATCAGATTCAGTGGTGGACCTCAAGACTCCAGAGCTCTCTGTTCTTATTGAGCTACTACCTCTTTCTGGTGTACCCAAAGGGTCTTTAGTGGTTGCTGTATCAGTTCTTCCCCGAAACGTTGTTAGTGCAAAGCCAAAACTATCCATCAAGGCACTGGTTTCCGATACCAAGACAAAGGGTGAAAAGGCAATGTTTCATAGGAACTTACTACCATTGTTGTCAAAAGTCCTCCATCACCTTAAACCTCGTCTCACCCGAGCAATGAGCTCCCAG---------------TTCCAGCTCCGAGTCAACCCACTCACCGGCAACTCGGAGTGGATCGTCATCGAAGAGAACGAACCAGAATCCCCAACTCCCGACACTGCCCAAAATGCCCTCCTCGCCACAACCTCGTACCTCGACATGCTCAACGACTGTCCCAGGAACACATCTTACCGCCAAGCCATAGACAAGACCGTAACTCAACCTTGCCGTGTTCTTGATATTGGCGCCGGAACTGGGTTGCTGTCGATGATGGCTGCGCGGGCAATGGGGTCGACGACATGTCGTATGGTGACGGCTTGTGAGTCGTACCTTCCAATGGTGAAGCTAATGAAGAAGGTTCTACGCTTGAACGACATGGAAAAGCAGATAAAGCTCATCAACAAGCGTTCTGATGAGCTCCAGTTGGGTGTTGATATCAGTTCAAGAGCTCAAGTTCTTGTTAGTGAGATATTGGATTCAGAGTTATTAGGTGAAGGGTTGATACCTTCTCTGCAACATGCGCATGATGTGTTGTTGGTGGAGAGTCCTGAAACGGTGCCGTTTAGAGCAACCACTTATGGTCAGTTGGTTGAGAGCACATTTTTGTGGAAGCTTCATGATTTACATGGTAATGAGGCGGAAGCGTGTGATGGGATTCGTCTTGTTCCAACCGGGTTTGAGGATGTTTTGGCTGTTAAGCCGCAACAATACGCGTTTCATTGTGATGCTATAGCAAATGAAGTGAAATTGCTGTCGGAACCCTTCAagatatttgaatttgatttctcAAAACGGCCAGAGAGTCGTGGAGAAACCGAGCTATCTATAAAGGCGACCAATGATGGTCGTGTTCAGGCTGTAATTTCATGGTGGATACTCCAGCTTGATCGAGAAGGGACAATCTTTTATTCCACTGCCCCTAGGTGGATAAATTTGCCAGTCAACATTAGTCATGGAGATTGGTGTGACCATTGGAAACAGTGTGTTTGGTTTGTCCCTGGTGAAGGTATGTATGTAAAGAAGGATGAAGCAGTTTGTTTGCATGCCGTTCATACAGATATTAGCATCTCCTACAGTATCAAGAGCCCCGtatcaagaaacaaaagtaTGCAGTATGACTTAACTGGTAGGGATTTCAAGCTCATACTACCACCAGAAAGAATTGCAATTTATGGAGACAGTGAATGGAGGCATACTATGTTTAAGGCAATAAGTAAAGCGATACAGGGAAGAGTTGATCCATTATGCATTGTTGCAGATGACAGCATCTTCTTAACTCTACTCGTTGCACATCTTTCTAAAACATCACATGTGATGTCATTTTTTCCGGGGTTGCAAGACAAGGGTATGGAATATTTGCATGCTGTCGCCAGTGCCAACAATTTTTCAGTAGATCGTGTAGAAtatattaaaaagaagaaaactaagtTAACTGTGCATGACACACATCAGAAAAAGGTTGACCTGTTGATTGGAGAACCTTTCTACTATGGAACAGATAGCATGCTTCCATGGCAAAACCTCCGGTTCTGGAATGAGCGGACAATGCTGGACGCCGTCCTGTCCGAAGATGCATTCATAATGCCTTGCAAGGCAATACTGAAGGCTTGTGCATTGTCTATCCGTGATCTTTGGAATAGTCGTCGTAGCTTGAGTAAGATTGAAGGTTTTGATCATTCTGTTATAAATTCCACCTTAGGGGCATGTGGCGAACTACCTGGGGAGCAAGAGGGTCCTTGTCTGCCCTATTTTATTTGGCAGTGTGGAAATGTTAAGaaaCTCAGTGAAGCATTAACGGTCATGGAGTTTGATTTCTCAAAGCCTATAATGTCATCTCATGGAAAAACTCAGGTTGAATTTACCGAGCCAGGCATATGCCACGGGTTTGCACTATGGATTGATTGGGTGATGGATTCAGATGGCTCCATTGTGTTGTCTACAGGGCCAGATAAGAGGTATTGGAAGCAAGGAGTAAAGCTTCTGGCCAAGCCTGTGGGAGTTGGTGAAAGT------------------TGTTCTTCTGCAGTTATTGAAGCTTCATTTAACCCATCAAGTGGCGACCTGGACATTACACAAGCTTTCTCAATGGCAATCCTCGCTCTCCCGCTAGTCATCTCAGCTCTCAAGCCCCACTCTTCCcgcctcttcctcctccgctCC------------------------GCCCCCACTTCCCGTCTCCTC---CGCCACTTCTCCAACACCTCCGTCTCCGCAATCAGCACCACCTCTGCGCTTCCTCACCAATCCTCCACTGCCCCAATTCCCGAGGCCAGCAAAGCCTCAGTCCTCACTTTCCAACAAGCCATTCAACGCCTCCAGGAATATTGGGCTTCAGTTGGATGTGCTATAATGCAATGCAGCAACACAGAGGTCGGAGCCGGGACTATGAATCCCTTGACTTTCCTGAGGGTGCTTGGTCCTGAACCGTGGAATGTAGCGTATGCGGAGCCTAGTATCCGGCCAGATGACAGTCGTTACGGGGAAAACCCGAATAGGCTCCAGAGACACACTCAGTTTCAGGTTATATTGAAGCCTGATCCTGGAAACTCGCAAGACCTTTTTATCCGCAGCTTATCAGCTCTAGGTATTGATGTTCGTTCTCATGATATACGATTTGTGGAGGACAACTGGGAGAGTCCGGTGCTTGGAGCTTGGGGTTTGGGTTGGGAAATCTGGATGGATGGGATGGAGATCACACAGTTTACTTACTTTCAGCAGgCTGGAAGTCTTCAATTGTCACCAGTATCTGTAGAAATCACTTATGGTCTTGAGAGAATCCTCATGTTGCTTCAGGGAGTCgatcattttaaaaaaattcaatatgCTGATGGAATTACATATGGCGAGCTATTCTTGGAGAATGAGAAGGAAATGAGTGCGTACTATCTAGAGCATGCTGGTGTGCATCATATTCAAAAACAGTTTGATCTTTCTGAGGAGGAAGCTCGTTCCCTGCTTGCTTCAGGCCTAGCAATACCGGCGTATGATCAACTTCTGAAAACATCACATGCTTTCAATATATTGGACTCTAGAGGCTTTGTTGGGGTAACAGAGCGTGCTCGCTATTTTGGTCGGATGCGTAGttTAGCACGTCAGTGTGCACAACTTTGGTTAAAGACCAGGGAGTCCCTTGGTTATCCATTGGGTGTTGTTTCTGAGACTGCTGATCTTGTATGTCCTAAAGAGCTTGTGGAGGCAGCAGTCAAGAAGGTGCATGATACTGCAAGGTCATTTGTTCTCGAAATTGGAATAGAAGAGATGCCACCTCAAGACGTAGTTGATGCAAGCCAGCAACTGAAGGATCTAGTAACACAGTTACTAGCAAAGCAAAGATTGGGCCATGGTGAAGTGCAAGCTTTCGGCACACCTCGCAGACTTGTGGTATGTGTTGAAAATCTCTGCACTAAACAAATGGAGAATGAGGTTGAGGTTCGAGGGCCTCCAGTCTCAAAATCTTTTGATGATCAAGGAAATCCTACAAAGGCTGCCGAGGGTTTCTGCCGGAGATACTCTGTACCATTGAACTCATTATATCGAAAGACTGATGGAAAAACAGAATATATTTATGCTCGAGTAGTAGAGTCTGCTCGACATGCTTTGGAGGTTTTGTCTGAGGACTTGCCCAATGCAATTGCTAGAATATCATTTCCAAAATCAATGCGCTGGAACTCTCAGGTTTTTTTTAGCAGACCTATTCGTTGGATATTAGCACTCCATGGAGATGTAGTTGTACCCTTTACTTTTGCTCAAGTTTTGAGTGGAAACCTCTCTTATGGTCTTCGTAACACTCCTTCTGCTACTGTCACGGTCAAAACTGCAGAATGTTATGCTGGTGTAATAAGGAATGCGGGAATCAATATTGAAATGGAGGAACGTAAGAAAACAATAATGGAGTGTTCTAGTACATTGGCCAGAAGTGTAAATGGAGAAGCATTTATTCCAGAGGGCTTGCTTAATGAGGTTGTAAATCTTGTTGAGGCACCTGTTCCAGTCCTTGGGGAGTTTAAAAGGTCTTTCTTAGAGCTTCCTAGCGATCTTCTGACTATGGTTATGCAGAAGCATCAGAAGTACTTTTCTGTGAGGGATGAGAATGGAGAGCTGTTGCCTTTCTTCATTGCTGTGGCAAATGGGGCAATTGACGAGATGGTGGttagaaaaggaaatgaaGCTGTATTGAGAGCACGCTATGAAGATGCTAAATTTTTCTATGAGATGGATACACGGAAAAGATTTTCAGAATTTAGACGTCAACTGAAAGGGATTCTTTTCCATGAGAAATTAGGAACAATGCTGGAGAAGGTGCTGCGTCTTGAGAATATGGTTGACAAACTGACTTTGGCCCTTGGAATGGATGACAGTACAAATAAAATTGTCCAGCAAGCTGCATCCCTTTCTATGTCAGATCTAGCTACAGCAGTTGTCACAGAATTTACGTCTCTTTCAGGAGTAATGGCTCGTCACTATGCTCTTAGAGATGGCCATTCAGAGCAGGTTGCAGAGGCTTTGTTTGAGATTACACTTCCTAGATTTTCCGGAGATACACTTCCTAAAACTGATGCAGGCATAGTTCTGTCAGTAGCTGACAGATTAGATAGCCTTGTCGGCTTATTTGCTGCTGGTTGTCAGCCCAGTTCTACCAATGACCCATTTGGCCTGCGACGAATCTCTTATGGTCTTGTCCAGGTGTTGGTGGAAAAAGATAAGTATCTGGATTTACAACAAGCTTTGGAACTTGCAGCAGATGTGCAACCCATAAAAGTTGAAGCCCCTACTATAAAAGATGCACATCAATTTGTTACTCGGAGATTAGAACAATATCTGGTTGATAAGGGAATAAGTCCAGAAGTGGTTCGATCAGTTCTTGCAGAGCGTGCAAACTTACCTTGTCTAGCAGCAAGGACTGCTTGTAAAATGGAAGCCTTATCAAAAGGCAAGCTTCTGCCAAAAGTTATTGAAGCGTATTCTCGTCCTACAAGAATTGTCCGAGGAAAGGATGTGGACCCTCATTTTGAGgtggATGAGGCAGCCTTTGAGACAGATGAAGAGAGAGCTCTATGGATTTGTTTCTTGTCAGTCAAAGAGGAAATATGCCACGGTATTGAGGTCGATGAGTTTGTCAAAATATCAGCACAGCTAGTACAACCACTTGACAATTTCTTTGAACATGTGTTTGTAATGGTGGAAGATGAAAGAATTCGAAATAACAGGCTTGCTTTGCTGAAGAAAGTTGCTGACCTTCCAAGAGGAGTAGCGGACCTATCAATGTTGCCTGGATTTatgctCCGCCTCacctctctcctcctccgccgcagCCGCCATCACTGCCACGTCACCAAAcccttcaccacc------accaccgccaacGCTAATCCTCCGCCT---CTGAGCGTCCCTCTGTCTCACCCTATCTACCTCATATGGTCCTCCAACACCTCCCTCGGCAAAACCCTAGTCTCCACCGGCCTCGCCGCCTCCTCTCTCCTTCGCCGC------CGCCGCTCCTCCTTCCTCTACCTCAAGCCCGTCCAGACCGGCTTCCCCGCCGACTCCGACTCCCGCTTCGTCTTCTCCAAACTCACCTCCCTCGCCCTCTGCCGCCGC---CTCTCCCCTCTCCTCGCCTCCAACCACGTCCTCAAGgcctccgcctccgccgcaCGCTCCCTATTAGCCCCAGGAGCTCCTCAAATTTTCGATAATGGCATGTGCGATTTGGATTGGTTTGAGGAGAGGAGGATTTCCGGGGACGATTCCGGAGATGATGAGCTTTCAAAGCTTGTTTGTAAGACAATGTACGCTTGGGGAGACGCCGTTTCGCCTCATTTGGCTGCGGAGAGGGAGAATGGGGCTGTTGAGGATTCAGCTTTGCTCGAAATGGTGCAGGGGTGTTTGGAAATTGGGGCTGGAAAGGAGAAGATGGACCATTTCTGTGTGGTTGAGACGGCTGGCGGGGTCGCAAGTCCCGGGCCTTCTGGGTCACTTCAATGTGACTTGTTCAGGCCTTTTCGTTTGCCTGCAATTCTTGTTGGAGATGGGCGGTTAGGTGGGATTTCCGGAACCATTTCAGCTTATGAAACTTTGAAACTTCGGGGTTATGATGTTGTCGCGCTTGTTCTTGAGGATCAAGGCCTTGTAAATGAGGTCCCTTTAGCATCATATCTTAGGAACAGTGTTCCAGTGCTTGTTCTTCCACCTGTTCCACAAGACTTGTCAGATGACCTTATGGAGTGGTACGATGATGCTCGTAATGTTTTTGATTCGCTCATGGAGATAATGCTATCAGCTTACTCTGAGAGAATCAAGAGATTGCATGACATGCCAAAGAGGGCAGTAAATGTT---TGGTGGCCATTTACTCAGCACACATTGGTACGGGAAGGAAATGTTACAGTGATTGATTCACGCTGTGGTGAGAACTTTGCAGTCTTCAAG------AATAATGATGCCATAACTGAACAATTTGACGCATGTGCAAGTTGGTGGACACAAGGACCTGATGCTACTTTACAGACTGAGCTTGCGAGGGATATCGGTTATGCAGCTGCAAGATTTGGGCATGTGATGTTTCCTGAGAATGTTTATGAGCCAGCCTTAGAATGTGCAGAACTTTTGCTTGAAGGTGTTGGAAAAGATTGGGCGTCTAGAACGTACTTTTCGGACAATGGATCTACAGCAATTGAGATTGCATTGAAGATGGCATTCCGTAAATTCTCTCATGATCACGGACTTCTCTTGGAGTCTTTGAAGGACAACTCAACTGAGAGATGTCCTGAGCTTGTGGTCCTAGCTCTTAATGGATCTTATCATGGTGATACTTTGGGTGCTATGGAAGCACAAGCACCGTCATGTTATACCGGCTTCCTACAACAACCATGGTATAAAGGaagaggtttttttttcgatCCTCCTACAGTCTTTTTGAGCAAGAATATGTGGAACCTTTCCCTACCTGTGGGATTGCATTCTCCAGATTTAAATGCTAAAAATCTGACCTTCTGTTCCCGTGATGATATACTAAACAAGAGCAGGGACAAGTCAGATCTTTCTGAAATTTATTCATCATTTGTATCACATCAGTTATCGAAGTTTCCTGAATCGAGAGGGCTAATTGGTGCATTGATTATTGAACCAGttaTACAAGGTGCTGGAGGGATGCATATGGTTGATCCACTTTTCCAACGGATTCTTGTGAATGAGTGCCGGAATAAAAACATTCCCGTTATCTTTGATGAGGTCTTCACCGGTTTCTGGCGCCTAGGAACAGAGTCTGCTGCCGAACTTCTGTGCTGTTTACCAGATATAGCCTGTTTTGGGAAGCTGATGACAGGTGGTACTGTACCCTTGTCTGCTACATTGGCTACGGATGCTGTATTTGACTCATTTATTGGAGACTCAAAGCTGAAGGCCCTTTTGCATGGACACTCATATTCTGCACATGCTATCGGGTGCACAGCTGCTGCTAAATCCATCAGATGGTTTAAAGATTCTGATAGAAATCCTAATATCAGTTCCAAAGGAAGCTTGCTCACAGAGCTATGGGATAACAAACTAGTGTATCAAATATCATCACATCCTGCAATTAAAAGAGTGGTTGTGTTGGGAACACTTTGTGCTATAGAACTCCAAGCAGAAGGCTGCAATGCTGGGTACGGGTCACTATACGCAACTTCTCTTTTGAAGCAGCTCCGAGAAGACGGTGTTTACATGAGACCTCTGGGAAATGTCATATATCTCATGTGCGGACCCTGCACATCTCCTAAGATCTGCAACCAGGCAATCAGAAAAGTTTACATAAGACTTGAAGAATTTAGCCAATCTCAACTCAACGCAACCAGAATCGAAACCTACGAAGACTTCGTGAAAGTCCACGCTCTGCTCCTAACAGCCTCGGGATTGCCCCAGTCCCTGCACCGCCGCCTCTTCCAGAAGCTTCTCTCCGACAGCTTCGACGGCGGGTCCCACTTCCAAATCGAGCCCACCGAGGACGGCCGTCAGCGGCGCCTCGTCCTCACCTCCGACCACATGCCAGCAAACTCCGACGTCTTCCTCGTCGACCACGCCTGGACCTTCCGCCTCTCCGAAGCTCCCAAACAGTTGAGGGAAGTTCCGGGATTGGCTGAGAGAATGGCGAGCATAATGTGTGTGGATACTGATTTGAAT------TCAGAAGAGAGCCAACTAAGTGGGGATGATGCAAAACGCAGCGTTTTGGAGGTACTGGAAAGTGAGATTAGTGAAGCTAATGGGGATGTTAAGTGGTTGGAGCTTGAGGAACTTGGCATTGACAATGAAACGTTGTCGTCTTTGGACTTGTCTGCTAAGTGCCCTGGTTTgattgcattgtctttgtgtGGGAATAAAATTGACAATCTGGAGGTTGTTGTTGAGGAAGTTAGcaaattgaaaaatttaagagCGCTATGGCTGAACAACAACCCGGTTGTAGAAAATCGTGGCAATGAATTGGGGGATAGGATTCTTCGAGAATTGCCGaatcttgaaatctttaaCTCAAAGTTTACAGCCAATTTTGGCGAGTGGGCATTGGGGTTTTGTGGAGGAGTGTTTGACAAGGAAAACCCGGGCAGTTTTGATCTGCCTGACCGTCCGTTGCAGCAAGTCACGGATCTTGATCTTTCAGATAGATGTATTCAGAATTTAATCAATAAGgCATTTACGCCTTTTCAATTGCCATGTCTTTCATACTTGAATCTTCGAGGAAATCCATTAGATGAGACCTCACTGTCCGATTTGTTATATGTACTACGGAACTTTCCTTCATTACAATCTCTGGAGGTGGATATTCCTGGCCCTCTTGGAGAAAGTGCTCCAGAAATTCTTGAATCTCTTCCTAATCTTTCTTTACTGAATGGTGTCAATGCATCAATgatatttgaaaatgaaaagcaagTGGTTGACTCAGCGCTTCAGCCACGTCTTCCTGAGTGGACTACTGATGAGCCTCTTGCTGATCGTGTTATAAACGCAATGTGGCAATATTTAATGACATATAGACTGGCGGATGAAGAGAAGATAGACGAGACCTCTGTGTTGTATGTGATGGATGAGCTAGGTTCAGCATTGAGGCACAGTGATGAGCCAAATTTCAGAGTATCTCCGTTTCTCTTTATGCCGGAGGGGACATTAGCATCAGCTGTGAGTTTCTGCATATTATGGCCAATGAAGAATGTTGAAAAAGGTTATGAATGCACTCGTGATTACCTTTTTGGTATTGGGGAGGACAAGCAACGTTCCGCCAGACTTACAGCTTGGTTCCATACACCAGAGAAGTATTTTATTCGAGAGTATGAGAAGCACTGGCAGAACTTGCGAGCAGAAAGCTTAAGACCTCCTCCGATGGAGACATGTCCAActaaaagtttaaaacatACAGAAAAGCGTCCATTACGTGTGTACTCCGATATACCTCAAGTTGAAGAACTTTTGACGCGTCCAGATTTTGTATTCACATCTGAACCAAAGGATGCAGAAATCATATGGACAGGTGATCAAGTGGATGAGGATATGAAGAAAGCTGCGGGAATAACAGAAAGTCAGTTTGTAAACCAGTTTCCTTTTGAGGCTTGTATCGTCATGAAACATCATTTAGCAGATACTGTTCAGAAGGCACTTGGATCTCCTGAGTGGATGCAGCCAACCTATAATCTTGAAACACATCTATCCCAACTTATTGGTGACTATTGTGTACGTAAAAGAGACGGGCGTAACAATCTGTGGATCTTAAAACCTTGGAACATGGCACGAACTATAGATACAACTGTCACTGATAATTTATCTGCTATTATTCGGCTCATGGAGACTGGACCAAAGATATGTCAGAAGTATATTGAGCACCCAGCCTTGTTCAAAGGGAGGAAATTCGATATCCGCTACATAGTTTTACTACGGAGTTTGAGCCCTATGGAAGTATTTCTTTCAGACACTTTCTGGGTGAGACTGGCTAACAACCAATATTCCTTAGACAAGCACAGTTTTTTTGAGTATGAGACTCACTTTACTGTTATGAACTATCGTGGGATGCTGAATCACATGAACACGTCTGAATTTGTAAGGGAGTTTGAACAGGAGCACCAAGTTAAATGGTCGGATATCCACTCTAGAGTCAAAAAAATGATCAGATCGGTCTTTGAGGCAGCTGCAAAAGTGCACCCTGAAATGCACAGTCCATCATCAAGGGCCATGTATGGTGTGGATGTCATGCTTGATACTTCTTTCCAGCCAAAGTTACTGGAGGTGACTTACTGTCCTGACTGTACAAGAGCATGCAAATATGATATGGAGGCAATAGTTGCCGGAGGGGAAGTAGTTAAAGCTCGGGACTTTTATAACTATGTCTTTGGTTGTCTCTTTCTGAATGAAACCACTCATGTTACTCCATTGATGGATAAACGAAATACTGCTCCATGTTTTCTTGATACTCATCTTGTTGATATCCATGAAGTCCTaccagaagaggaagaa---gaagagggaatTACCAAAGAGGAAAATGGAGAGGTAGAGAAGCGCTTTAACAAACCCTTTGAACTTAGAGAGATGAAGAGTACTACTAGTCAAATCAATCGGCAGGTTTCTCTAGAGACTGGTTTTTCAGTGCTTCGTAAAGAGTCGAAGGGTAAAGATGAGAGCGGTGTTAATCTTCCCAGAAGTGGAAGGAGTTTTGGAGGTTTCGATTCCCTTAATAGGTTTGGAATGGAAGGAAGGAAAGGAGACTTCAGTATCTTCAAGACCAGATCATCAAGCCTCAGTAAGCAAAACTCTTTGTTGCCATCAAGAAAGGAAAGATCAATGGAGTCTCAG---AAGACTGATGGAGCAGGACTGGATGAGTCTGTTGATACAAGTGTTCCTGCTGGCAGATACTTTGCTGCACTTAGAGGGCCTGAACTTGACCAAGTCAAGGATGATGAGGATATTCTCCTCCCAAAAGATGAGCAATGGCCCTTTCTCCTCAGATTTCCAATTGGATGCTTTGGTATTTGTCTTGGCCTTAGCAGCCAAGCAGTTTTATGGCGTGCTCTCGCGACAAGCTCAGCCACCGAGTTTCTCCACATCCCACTCTTCATAAACCTTGCCCTCTGGCTTTTAGCAGTAGCAGTCCTATTTTGTGTCTCCCTGACCTATATGCTCAAAATTATCTTCTACTGTGAAGCAGTCAAAAGAGAGTACTTCCACCCTGTGAGAGTCAACTTCTTTTTTGCTCCTTGGGTTGTATGCATGTTCTTAGCCCTTGGTGCACCACCAACTTTGTTTCCTAATAAACTCCAACCTGCAATTTGGTGCACCTTCATGTTACCCTACTTTCTTCTGGAACTTAAAATCTATGGACAGTGGCTTTCGGGTGGGAAGAGGCGTCTCTGTAAGGTGGCAAATCCATCTTCTCATCTCTCAGTGGTTGGAAACTTTGTTGGGGCAATTTTGGCTGCCAAGGTGGGGTGGAAGGAGCCTGCAAAGTTCTTGTGGGCAGTAGGCTTTGCACATTACTATGtggtttttgttactttgtatCAGAGATTACCAACAAGTGAAGCATTGCCTAGGGAGCTTCATCCAGTGTATTCCATGTTCATTGCCGCCCCATCAGCCGCAAGTATGGCTTGGCAGAACATTTATGGTGAATTCGATGGAGTGTCAAGGACCTGCTACTTCATTGCATTTTTTCTATATCTTTCACTGGTTGTGAGGATCAAATTCTTCACAGGGTTTAGATTTTCGGTGGCTTGGTGGGCATACACCTTCCCAACGACAACATTCGCAGTTGCCACCATTAGGTATGCAGAAGAAGTACCGTCAATTCTAACCAAGGGCCTCGCAGTTACTCTTTCTTTCATGTCATCAACAACAGTGTCTGTACTGTTTGTATCCACTCTTCTTCATGCCTTTGTCTGGCGCACCTTGTTTCCGAATGATCTTGCCATAGCCATAACAAAGAGAAGACTTGGGAAGGCGAAGAAACCCTTCAAAAAAGCCTATGATATAAAGCGCTGGACAAAGCAGGCTCTAACCAAGAACAATTTAGCAGCAAAGGTTTCCAATGGAGGGAAAGAAGACAGCATGACGGATTCGAGTCTGGAGCTCCAGGAATCGGGGTGGGAGGAGCTGAGGCGAGAGGCTAGGAAGATCGAGGGCGATCTTGACGTCAAGCTTTCTTCTTACGCCAAGCTCGGAGCTCGCTTCACACAAGGagGTTATGTGGAATCTGGATCACCACCTGTGGGGTCCAGCAGGTCATGGAAGTCTATGGAAATGGAAATCCAGTCTTTGCTTGAGAAGCTATTGGATATAAATGATTCAATGAGCCGATGTGCTGCTTCTGCTACACCAGCTACTTCTGTTACTCAGAAACTAGCAAGGCATAGAGACATACTTCATGAGTGTACTCAgGAGTTCAGACGGATCAAAGGCAACATAAATTCATTGAGGGAACATGCCGAGCTTCTGACTTCTGTCAGGGATGATATTAGCGAGTACAAGGCATCTGGGAGTATGTCACCAAGAATGCAAATACTACGGGAGAGAGCTGCTATCCATGGAAGCGTATCTCATATAGATGAGGTGATTAGTCAGGCTCAAACAACAAGGGCGGTCTTGGGCACTCAAAAGGCGATGTTTGGAGATGTTCAAGGAAAAGTGAAGAATCTAAGTGACAAGTTCCCTGTTATCCGTGGCCTACTTGGCTCAATTAAAAGGAGGCGATCAAGAGACACAATTATTCTGTCTGCAGTCATTGCAGCTTGTACCTTGTTTCTTATCATCTACTGGCTTtcaaaa---ATGGCTACAACTTCTCTGCTTCCCAAATCCCTCTCACCATTTCTCACAAACACACCATCATTCAGCTCAACTCACTTCACCAAGCTCTCATTCTTGAACCCACAAGATCACCCCCATTGCTCCAAAAGACCAAACCTACACACACATGCCAAGAAGAGGAACCCCTGGCTTGATCCCTTTGATGATGGAGAAGACCCTGACATGGAATACGGCTCCCTTTTTGTCGATGGGAAGCAAGACGAGGATGAAAGACTGCCCGAAAACCCCGATAACCCGTATGGGTTCTTGAAGTTCCCAATGGGGTACAGTGTGGAAGTTGCTTCACTGGCATTGAAAGTGAGGGGTGATGTGAGGAGGTGTTGCTGTGTGGTTTCTGGTGGTGTGTATGAAAATTTGCTCTTCTTTCCAGTTGTTCAGCTCCTTAAGGATCGGTACCCGGGTGTTCTGGTTGATATTGTGGCTTCTGCTAGAGGGAAGCAAGCTTATGAGCTGAATAAGAATGTGAGATGGGCTGATGTCTATGACCCTGATGAGCATTTTCCTGAACCAGCTGACTATACTGACATGGTTGGACTTCTTAAGGGTAGGTACTATGACATGGTTTTATCCACAAAGCTAGCTGGGATTGGCCATGCTACATTCTTGTACATGACAACAGCCCGGGACAGAGTCAGCTATATTTATCCAAATGTAAACGCTGCAGGAGCTGGATTGTTTCTATCTGAAACATTTACACCAAATAGTACGAATCTCTCCGATGGTGGATATAACATgTATTACCAGATGGTTGATTGGTTGGCCCGGCCATCCAAGACTGTGCCACAGCAACCTGTGCCCCCACTTAAAGTATCAATCTCAAAGAAGCTAAAGCAGGTTGTAGAGTCAAAATATAAGAATGCTGGAGTTACAAGAGGAAAATATATTGTGATTCATGGGTTAGAATCAGATTCGAAAGCCTCAATGCAGTCTAAGGGGGATACCGATAGCTTGCTACCCATCCAAGTGTGGGATGCAATAGCCAGTGGTTTAAGGGAATTCAGGCCACTTTTTGTAATCCCACATgagaaagaaagggaaaatgtGGAAGAAGTAATTGGAGATGATACCAGCATTGTGTTCATAACAACCCCTGGACAGCTTGCTGCTCTAATCAATGACTCAGCCGGTGTAATAGCTACAAACACTGCAGCTATCCAACTTGCAAATGCTCGTGATAAACCCTGCATCGCTTTATTCGGCTCccaagaaaaaggaaagctCTTTGTCCCTAATGCAGAACAGAAGAACTGTGTTATTGTATCATCCAAGACTGGAAGACTAAAGGATATTGACATTGAAGCTGTAAAAAATGCAATTCCATTATTCAACATGTCCCTTGCTTTAGTCGCTTCACAGTCCCAAACCCCTTCAATGGCTTCCCTCGCCTCTCAAATTTGCAGTCACATAGCCTCCATCTTCTCAAAACCCACCCACCCTCACCCGCCGGTCTTAGACCTCTTAGTCGCCGAGCTATCCTCCACCGCCGCCCAAAACGGCAACGTTTTCCTCTACGGCGTAGGAAGAGAAGGCCTTATGCTCAAGGCCCTTTGCATGCGTCTTGCCCACCTCGGCTTCTCAGCTCACGTAGTCTTCGACATGACAACTCCTCCCATAACAACCAACGACCTCCTCATCGCCTCTGCCGGACCTGGTGGCTTCTCCACCGTCGATGCCATATGCTCGGTTGCGCGATCGCATGGTGCTCGAGTCTTGCTGCTGACGGCTCAGCCGGAGACAGGGTCGTGTGTGAGGCATGCAAGCGTGGTGGGGTATGTTCCAGCGCAGACTATGGCGGACGACGGTGGTGATGCGGAGGAGTCTAGGTCGTTGCTTCCGATGGGGAGTGTGTATGAGGGTgctttgtttgtgttgtttgagATGGTGGTTTATAGGTTGGGTGAGGTTTTGGGTCAGAGCCCTGAGGCTATAAGAGCGCGCCACACCAATCTTGAAAGCGACAGTATTAGGAGTTTAGGAGCG------AACGCCAACCTGGTGAGCCTGTGCCTGGCGACGACGAGGaagtacaacaacaacaaggtgTATTTCTCTTGCACCGCCTCCGCCTCCCACTGC---TGC---------------TTGGTGGCCCACGCCCAC---------CATCATCCTTCAAGAGTCCAGGACGATCTCCCCTCATTGTTGCAGATTCTTCCGCATGATTTACATGACCATCTCCTCAATGAGTCCAGGAGGTCTCAACTCTTAGAGGTGATATTGGATTTAGGTCGCTTTCCGGAAGCACGCTATGTTGGTGAACCTGGTGGGCAATATCTCAGGACAACTGTGGTTTCACTGCAAGAGTTGGAGCATGCTCAAGAAGCTGTTCGAGATTTTGGAGGTGACAACAGAGCTGGCATTGAGGGTACGTTGCATAGAATTTCCGCTATTAGGAGTAGGAATGGAATGATTGTGGGATTGACTTGCCGAGTCGGAAGGGCAGTCAGTGGTCACAGTGACATGGTTTTTGATCTGCTTCAATATGGGAAGAGCATCTTGTTTGTTGGAAAGCCTGGGGTTGGCAAGACCACTATTTTGCGAGAAATTGCTCGAGTTTTGTCAGACGAATTTCACAAAAGAGTGGTTATTGTAGACACAAGCAATGAAATAGCAGGGGATGGAAATATTCCACATGCAGCAATAGGAGGTGCTCGGAGAATGCAGGTTGCAGAACCATCCATGCAATACAAAGTCATGATAGAGGCTGTGGAGAATCACATGCCTGAGGTCATCATTGTTGATGAGATTGGCACGGAAACCGAAGCTCTTGCATGCCGCTCAATTGCTCAGAGAGGGGTCATGCTTATTGCTACTGCTCATGGACAGCAGATTGAGAATATAATAAAGAATCCTACTCTATCTGACCTGaTTGGAGGAGTAAAAACTGTTACTTTAGGGGATGAAGAAGCCAAAGCTAGAAAACGCCTGAAAACCATTCTTGAGAGGCAAGCGGCTCCaacatttgaatttttgattgaGATGAGACACAGACACTATTGGGTTACCCATCAGACAGAAAAGAGTGTAGATATGTTGCTTCGTGGCAAAAGTCCACAAGTTGAGGTCAGGACAAGGGATGACAGCTTGAAGGTTGTAATTGAAAGATCAAAGGCATATGATAAATGTGATGCT---ATGGAGAAGCAAAACAAGAGGTTGGCTGTTTTGGTAGGCTGCAACTACCCCAACACCCGGAACGAGCTCCATGGTTGCATAAATGATGTACTCACCATGCGCGACACGCTGGTGAGTCGGTTTGGGTTTGATCCTAACCACATTGAGCTACTGACTGATGATGGATCTGCATCAGTCTTGCCAACAGGTGCAAACATTAAGAAGGCACTTGATGCAATGGTTGACCAGGCTGAACCAGGGGATGTGCTCTACTTTCACTACAGTGGACATGGAACAAGGATTCCATCATTGAAACCAGGCAGGCCTTTCAGGCAGGATGAGGCAATTGTGCCTTGTGATTTCAATCTCATCACCGATGTGGATTTCAGACAATTAGTAAACCGCTTACCAAAGGGAGCAAGCTTTACAATACTGTCGGATTCATGCCACAGTGGAGGCCTCATTGACAAAGAGAAAGAGCAGATTGGACCTTCTCATGTCACATCTGAAATTAGTGACACGTTATCCGGTTCCTGTAATAAGACCAAGGCAATTCCTTTCGAGTCCATATTGGAGCACCTCACCTCATTAACTGGCATAAGCACATCTGACATTGCAACTCACTTTCTAGAGTTGTTTGCAGCCGACGCCAGCCTCAAGTTTCGCTTACCTCTACTCGATCTCAACTTCTTCGAGTCGTTGAAGCCGGATGAGGGGATTCTTCTGAGTGGGTGTCAAGCCAATGAGACATCAGCCGACATGATGAACCCGGTTATGACCGGTGGAAAGGCATGTGGAGCATTCAGCAATGCTATTGAAATGGTTTTGAGGAAGCATGAGGCTCCGCTAAGCAATAGAGAGGTCGTGATGCTAGCTAGAGTATTTCTTCAGGAACAAGGCATTGAGCAGCATCCTTGTCTCTATTGCAATGATGAGAATGCCAATGCTACTTTCTTGTATCAACCAGCTGCTCACCAGAACTCGAGTAGCACTAGTGTATTAGCTGCAGGCCTTCCCTGTCATCCAAACCTTAACGCTACtatttcttctccaactccCACTAATACATCGAACACAAAGGATGGAGACAATTTGGTGATGAAGGTT---------GACGGGTTTAAGTGGCGTTTGGTCATAGCTTACGACGGCACCCGTTATGCAGGATGGCAATATCAGAGTTCACCACCTACCATTCAGCGCTATGTGGAGAAAGCTCTAATGGTAGCAACGCAGCTGGAAAGGAACGATCTTCATTTGGTTGGTGCAAGTAGGACAGATAAGGGTGTGCATGCTTGGGGTCAGGTTGCACACTTTATCACGCCATTCAACTACGACAGAATAGAACGAATTCATGCAGCTCTCAATGGTACTCTTCCAGAGGATATCCGTGTTAGGGAAATTAGCCCGGCTGTGCCTGAGTTTCATGCTCGATTTTCAGCCCAAAGGAAGGTGTACCATTACAGAATATATAATGACACATTCATGGATCCATTTCAGCGTCACAATGCTTACCATAGTGCTCATAAATTGAATCCTGCTGTTATGAGAGAAGCTGCAAAGTATTTTATTGGAAATCATGATTTCTCTGCTTTTGTAAATGCATCCCAGAAGGAGCGAGTGCGGGATCCAGTAAAGGATATATTCCGTTGTGATCTTGTTCAAAAGGGAGCTCTTTTACAGCTTGAAGTTGAAGGCTCGGGATTCTTATATAGACAAGTCCGGAACATGGTTGCTCTGCTACTTCAAATCGGAAGGGAAGCAGTTCCTCCTGACATTGTACCCAAGATATTGGCAACTCGAGATAGAAGGGAGCTTGCTAAATATACCTTGTTAGCTCCACCTCAAGGGCTTTGTCTTATGACAGTCAAGTATAACGAGGACCATCTACAGCTTCCAACTGGTTCTCCTAACACCAGTTTTGGTAGGCATTATACTATAAACTCTTGTAAGCTTCCATTCTACATGGCTCTCCTCCAGGCACAGACATCCCCCCGTATCCATAGCCATAGCTTCAGCTTCAAAACCCACAGCCACTCTCCGGTGCTCTTATCACTCCAAGCCCCACCACCT---------GTTTCTTTCACTTTCGTGAAAACCCATCACCAAAACCCACTCTTCTCTAATAACTCGCCGTCTTCACTCTCAACAACGCCAAGAAAGGTGCTTTGCAGACCCCCTCATGGTAAACATGTCAGACAAGACTATCTTGTGGAAAAGATGTCAGCTCAGGAGGTCCAAGAACTGGTCAAAGGAGACAGAAATGTACCCCTCGTTGTTGATTTCTTTGCTACTTGGTGTGGACCCTGTATCTTGATGGCTCAAGAACTTGAAATGCTTGCTGTGGAGTATGAGAGCAATGTAAAAATCATTAAGGTTGATACTGATGATGAGTATGAATTTGCACGTGCCATGCAGGTACGAGGATTGCCGACATTACTCTTTATTAGTCCAGACTCCAGTAAAGATGCCATCCGGACTGAAGGGCTCATCCCATTACAGATGATGCGAGATATCATCGACAACGAATTG------ATGGCTTTTTCTCAGTTTCTCGGCCCTAGTCCT------------------------------------------------TGTCCCCCCAAC---------------------CGCGGCCGCAGATTACGTTCAAATCTCATGGTTTGTGGCAGAAGACAAGTAGAGATAGTGTACGATCCTGATGAAAGGATAAACAAGTTGGCAGATAAGGTGGAG------------GTTTCAAGGCTCTCCCTCTTCTCGCCTTGCAAGATTAATGTTTTCTTGAGAATCACTAACAAAAGAGACGATGGGTTTCATGACTTGGCATCCCTCTTTCATGTAATAAGCCTCGGAGATGTGATTAAGTTCTCTTTGTCTCCTTCCAAATCCAAAGATCGTTTGTCGACCAATGTATCAGGGGTTCCCCTTGATGATAGGAATTTGATTATCAAGGCTCTTAATCTCTACAGGAAGAAGACCGGCACCCACAATTTCTTTTGGATTCATCTCGATAAGAAAGTGCCTACAGGAGCAGGACTTGGTGGTGGAAGCAGCAATGCTGCAACTGCGCTATGGGCAGCAAATCAGTTTAGTGGTAGTCTTGCCACTGAGAAGGAGCTCCAAGAATGGTCGAGTGAGATTGGTTCCGATGTtcccttctttttctctcaagGTGCAGCCTATTGTACTGGTCGTGGTGAGATTGTTCAAAATATTCCTCCACCTGTACCCTTTGACATTCCGATGGTTCTTATAAAGCCTCAGCAGGCATGTTCAACAGCTGAAGTTTACAAGcgCCTGCAGTTGGATACAACTAATAATGTTGATCCTTTAAAATTGCTGGAAAGAATCTCAGTGAATGGAATATCTCAAGATGTTTGCATCAATGATTTAGAACCTCCAGCATTTCAAGTTCTCCCCTCTCTTAAAAGATTGAAGCAGCGAGTACTTGCTGCCAGCCGTGGACAATATGATGCTGTTTTCATGTCTGGAAGTGGAAGCACTATTGTTGGGATTGGTTCTCCAGATCCTCCTCAGTTTGTATATGATGAAGACGAATACAAAGATGTGTTTTTGTCAGAGGCCAACTTCCTCACTCGTGAAGAAAATCATTGGTACAGAGAACCTTCTTCCAGAAGTGCTAGTGGCCAATCCTCTGATCTTTCCGAGTCTATTCCTatgaagagccTGAGAAAAGGTGGAGAGGTTTCTCAAGACCCTCCTCCTTACCATGTTCTTCACAAATTGCCTCCTGGTGATAGCCCTTATGTTCGAGCCAAACATGTCCAGTTAGTTGAGAAGGATCCAGAAGCTGCTATAGTATTGTTCTGGAAGGCCATCAATGCCGGAGACAGGGTGGATAGTGCCCTAAAGGACATGGCAATAGTCATGAAGCAGCAAGACAGAGCAGAAGAAGCAATTGAAGCAATAATGTCTTTCAGGGACCGCTGCTCCAAGCAGGCACAGGAATCCCTAGATAACGTACTAATTGACTTATACAAGAAATGTGGGAGAATGGAGGAGCAAATAGAGCTATTGAAGCGGAAGCTACGGATGATTTACCAAGGAGAGGCCTTCAATGGCAAGCTTACCAAGACGGCACGCTCTCATGGAAGGAAGTTCCAAGTCACCATCAAGAAAGAGACCTCCAGGATACTGGGGAACTTAGGTTGGGCCTACATGCAACAAGGGAACAATGTAGCAGCAGAAGTGGTATATCGCAAAGCTCAAATCATTGACCCAGATGCCAACAAGGCCTGTAACTTATGCCTCTGCCTGATCAGACAAGCCCGATATGCAGAGGCACAATCGGTTCTTGATGAAGTATTACAGGGTAAACTTTCAGGATCGGATGATGGCAAGTCGAAAACACGCGCTGGGGAACTGTTGCAGGAGCTAAAGACATGCCAGCCTATAGACTTGTCATCCAATTCGTTAGGTTTAAACATAGAAGATGCTTTTCTCGAGGGGCTTGACCAGTTGGTGAAGCACTGGACCCCTTTAAGATCAAGAAGACTTCCCATCTTTGAAGAGATTTCTCCATATAGAGATCAGTTAGCTTGCATGGCAAACCCTAGAAGGAACAGCCAGAGCTCAGAAAACCCATTCCACAATCTAAGCGTTTCATGGTCATCACTAGTACTCTTTCTGAAGAAGCCCCATGCCTTGCCTTTTCTGCTCTCAATCTTCCTTTTGCTTACATGGGTCTCTCTGAGGCTCCAGCACTCGTCCTCTCTTCATTCTCCTAATCTCAGT---AAACCAttagaaaag---aatatcaaggACGACGGCAAAGCCAATCTCGTTAGATTCGGTTCTGGGTTCCCTTCTCAGATTGCAAAAGATAAGAGGGGATGGTTGCTCGACCCCATTTCCCTTGCCCAACACTATGGCATTTCTGGTGGAGCTGTTATTTGTGCTTCAGTCCATCTTGGAGAAGTCCGGCCTGGAGGTTTAAGGGGAAACCACAGACACCATTCTTGTAATGAAACATTTGTCATATGGGGAGCAGAAACAAGGTTTAGGCTGGAGAACAGTAAGGTAGATGATAAAGGTTATGCTGAAGTCACAATTGGTGCAGATGAGGTTGCTGTTGCAGCTAGTCGAAGCGGAACTGCCCATGCTATAATAAACATAGATCCGGTACGGACGGCATACTTTATAGGGTGCCAAGACAGTGTCATAGACTACAACAGCTCAAGTACTGATTTTAATGTCTGGGATAGTCTTATGATGCACATGACGTTCTACTGGAGCAGGCAGGTGACGCTCCTGTTCGACTCGTGGAGCACCACCACGTGGCTCAGCTACGCCCTCACGCTCCTCGCCTGCCTCATCGTCCCGGCGTTCTACCAGTACCTCGAGGACCTGCGCGTGCGTCTCAGGCTGGCCTCGTCGGCCGCGAAGGCG---------TCGGATCCGATCCAGACTCCGCTCCTGCGAGGCAAGCTCAGCGCC---GGAGGGAAGTTCTCGGCGGTTAAGCTGGCCGGGGCCGTGATCTTCGCCGTGAACTCCGCGATCGGGTACATGCTGATGCTGGCGGTGATGTCGTTCAACGGCGGCGTTTTCGTGGCGATCGTGGTGGGGTTGGCGGTTGGGTATTTGTTGTTCAGGAGCGGAGAGGATGATGTTACGGTTGCGGTTGAGAATCCATGCGCTTGTGCTATGGACAGGGAC---------------------------GCCAGGAACTTGATGCGTCCGATCAACTCCGATTTCACTTCCTCCTcctcgtcttct------tcctctaatTCCGACTTGTTCCGCAGCGTCCAGGCCGCCCTCAAGCGCCATCGCCCA------------CTAGAGACAAGCATAAGGCCTAAGCGCATGTTGGCTCCTCGGAGAGAAGTAACTAAAAGTTCGGCTTCAAGTGCGACT---CACATTGACAAAAATGATTCACGAGGTGAAGCTACAAAGGGTCAGGATAGTACTGCAAAGGAGACGATTGTGCGGCAACACGACGTGGCTACTATTGCTAAGGAAAGTCTGGAAGATGCATCTGTTACGGTGGTTTCCCATTCAAACAGTATCACGCACACGTTTGATGAGAATTTA---------GATGTGCCGGTAGATCAAACCAAGCCTGACATTGGTCCTAAAGAT---------ATGTCTTCCTGTCGTTTTGAGTCTCAAGGGATTGATGCTCAAAAGAAGGTCCAATTTGCAACTGGAACTCTTGCTTCTTCCTTGGGGGCTGATGATAATATGACCACTCAATCAGAGTTATCATCTCATATGCGTTCACTTGCATTGACAGAAATGGAGTGGGTTTCTACTAGTCAAGCAGAGGCATCAGGTGTCATAAATCATGACTCAAAGCACCATAATATTCTTAATACAGAACCGGACAGCTCTTTGAAGTCTGATGGTGGGATT---TCCTTGTTGGCGAAGAGAACAACTGCAGCTCAAGATCAGTTGCATCAGTTTAGGAACTTCTTAAGCCAGCCTATGACTCAATCCTCAGTTGTCGGGCCATCATGTGCCACTACTACGTCTGTCCATGCTACTTCTGCACCTATG------TCGACAACTTATTGTTCTAGTTTGAATCGTGGTTCTCACATGGCAGTAGAAGCCTTGAAAGATTCTGATGTAAATCCTCAACCA---------------------------TCAAATGCTCCTTTAAGGGGCACAGGTGCACTGTCCAATCCCCAGATAGCTGTTGCAACCCAACCTTTGACCTCTGCAGTTGATAcccaaaatggaaaaaatgaatatatcCTTTCAAAGGAGCAAAAAGGC---------TTAGAGAGTGAATATCAGGAAAACCCTTCTGTTGTCGATGTGAAGCAAACTGAAGCCCAGGCATGTGCAGAAGATGTTGCCAGTGCACGATCTCAGGTTACTTTGCCCCCAAATTTATGTTCTGATACAAAGTCTGAGCCTTTAAaatcagaaaaacaagaaaaagctGTAAGTGGTAAAGTTGCACAAGCT---cgtaaaaagaacaaagattcTGACTTGTTTATTAAAGTTAATGGGAAGCTCTATCAGAGGCTTGGAAAAATAGGTAGCGGAGGCAGCAGTGAGGTCCATAAAGTCATATCATCAGATTGTACAATCTATGCACTTAAGAAAATCAAGCTGAAAGGGCGTGACTATGCCACCGCTTTTGGTTTTTGTCAGGAGATCGAATATCTGAATAAGCTGAAAGGAAAGAGCCACATCATACAGCTTATAGACTATGAGGTGACAGATAAGGCTTTACTGCATGCAGTATTGAGTGGCTCCATAAATAATAAAGATGGCAGAGTCAAGGATGATgggtatatatacatggtaCTTGAATATGGAGAAATTGATTTGGCTCACATGCTCTCCCAGAAGTGGAAGGAAATGGATGGCTCGAATCAGACCATAGATGAGAACTGGCTACGATTCTACTGGCAGCAAATTCTTCTGGCAGTCAGCACCATACATGAAGAGCGTATTGTGCACTCTGACTTGAAGCCAGCCAACTTCCTGCTTGTGCGAGGCTCCCTTAAGCTAATTGATTTTGGGATTGCTAAAGCTATAATGAGTGATACAACCAACATCCAACGGGATTCGCAGGTGGGTACACTAAGTTACATGTCTCCAGAGGCATTCATGTGCAATGAGACTGATGCAGACGGAAACACTATCAAGTGTGGTCGGCCATCAGATATTTGGTCCCTTGGTTGCATCCTTTATCAGATGGTATACGGGAGGACCCCTTTTGCAGACTACAAGACCTTCTGGGCCAAGTTCAAAGTTATAACAGATCCTAACCATCAAATTGTATATGAACCAGTCTCCAACCCTTGGCTTCTGGACCTTATGAGGAAGTGCCTTGCCTGGGACCGCAATGAAAGATGGAGGATCCCTGAACTACTTCAGCACCCTTTTCTTGTTCCCCCGGTTCCAACCCAGCCATCTTCT---CATGAGCACAGCTGTAAACTGCTTCGACTTATTGGCCCCAATTGTTCCAGTGGTTCTGAAGCCTCAAAGCTTTTGTGTCAGCTTAAACAACTGCTTGAAGACCCTTTGCCATCCACAATGTCTCAGTTATTAACATCGCGTGACCAACAATGTACATTGCTCTCCCAAGTGTCAAAAGTTTGCTCCCAGCTACAGGAACAATTTCAGAGAAATATA---ATGAAGAACGCAATCCGATGCTGCATCTCTTGCATTCTACCATGCGGAGCTCTCGACGTGATCCGAGTCGTTCACTGCAACGGCCGAGTGGAAGAGATCAGCGGCTCCATCCGCGCCAGCGATATCATGAAAGCTCACCCCAAGCACGTCCTCAAGAAGCCCTCTTCCTCGCCGTCAGATCACGGCGGTGTCGTCCCCAAGATCGTGATCGTTCCTCCCGACGCCGAGCTCCAGCGCGGCAAGATTTACTTCCTCATGCCAGTTCCTTCCGag------------------aagacgacgacgaagTCGACCAgagtgaagaagaggaaagtcGAGGCGGGAAATAAGGACAGCTCCAACAGCGTCGTTATGAACAGTATTGCCATGACCAACCTTCTGATATCGGATCAGTACTTGAGTGAGATACTGTCGGAAAAGGTTTCTACGCAGAGGGATCGGCGGCGAGGACGTGTCGGTGTGTGGAGGCCTCACTTAGAGAGTATATGCGAGTCACCAAGTGATGTGATGGCGCATTTGCTTTCAACTTCGTATTCTGTCAAATTCTCATCTGGATGTAAACCTTACACAAAGCCATTCATCCAAGACTCGGCCTTATTTCCCAAATCTGTTACTTTTCAGACATCCAAAACCCCATTTACAAGGCTCCTCTCACAAGGGAAGAGGTCGAGAAGTAACTGCACAGTGCGTGCCACCACACTCTCTGCGAGTAGGGAAGCTTCGAATGAACCGAGTCAGGGGGTGCATGAGAGCTCTAGTGAGCCATCTAAATCAAAGAGGGTCATGGTCATTGGTGGAGATGGCTACTGTGGCTGGGCCACTGCCCTTCACCTGTCCAAGAAAGGTTATGAGGTTGCCATTGTCGACAGCCTTGTCCGTCGTCTGTTTGACCAACAGCTTGGTATTGATTCCTTGACTCCAATCTCCTCCATCCATGATCGTCTCCGTTGTTGGAAAGCTCTCACTGGAAAATCTATTGAACTCTACATTGGTGATATTTGTGACTTTGAGTTCTTAACAGACGCCTTCAAGTCGTTTGAGCCTGAGGCTGTTGTTCATTTTGGGGAGCAGCGATCAGCCCCTTATTCCATGATTGATCGCTCAAGAGCAGTATATACACAGAATAACAATGTGATTGGAACCCTGAATGTGCTATTTGCTATTAAAGAGTTTGGAGAGCAGTGTCATCTAGTCAAGCTTGGGACCATGGGAGAATACGGAACTCCAAATATTGATATTGAGGAGGGTTACATAACAATTACTCATAACGGAAGGACAGATACTTTGCCCTACCCCAAGCAAGCAAGCTCTTTCTACCACTTGAGTAAGGTTCATGACTCAAACAACATAGCCTTTACTTGCAAAGCTTGGGGGATTAGAGCCACTGACCTCAATCAAGGAGTCGTATATGGTGTGAGAACAGATGAAACTGAGATGCATGAAGAGCTAATTAACCGGCTGGACTATGATGGAGTGTTTGGAACTGCATTAAATAGGTTCTGTGTTCAGGCTGCTGTTGGTCATCCGCTTACCGTGTATGGCAAAGGTGGCCAGACCAGGGGATATCTTGACATACGAGATACAGTCCAATGTGTTGAGATTGCCATTGCAAACCCGGCACAGGCTGGTGAGTTCCGGGTCTTCAATCAATTTACTGAGCAGTTTTCTGTCAATGAACTTGCTGCGCTTGTTACAAAAGCTGGAGAGAAGCTTGGACTTGATGTGCAGACCACATCAGTGCCAAACCCAAGAGTGGAAGCGGAGGAGCACTACTACAATGCCAAGCACACCAAACTTATCGAGTTGGGACTTAAACCTCACCTTCTTTCTGACTCTCTTTTGGATTCTTTGCTCAATTTTGCCATTAAATATGAGGATCGTGTAGACAAAAAGCAGATTATGCCTAGTGTTTCTTGGAGAAAAATTGGGGCCAGGCCGAAAACTGTTGCTGCAAtgtcaacaaaactcaaaactacAACCCTTTTCCATGGACACATCCTCAACTACAGCTTCCCTCGTTACAACTTAAGCTGCTCATATGTGTCTACTCAAGCA---TTCCAAACCAGAAAAGTTGCTGCTAGCagctttcttgttttctgCAACTCCCAGATCACCAAAAGTGGAAGAAATGGTGATCTCAAACAAGCAGAGTCGATATTCAATCGCATGCCATCTAAGGACACCATTACCTGGACTGCCATGCTCACTGCATACGCTGAAAATGGCCAAACCAGGTTGGCACGCAAgatgttcgatgaaatgcccCAACGAAACGTAGCGTCGTATAATGCGATGATGACAGCTTATATTAGGAGCAAAGGTAATGTAGATGAAGCTTATCAGTTGTTTTATGTAATGCCTGAGCGTAATGCCGTGTCTTATATTGTAATGATCACTGGTTTCGTAAAGGCGGGGATGTTCGACCAGGCTGAGAGGATATACTGTAGTTTGCCGGTTAAGTGGCGAGAGCCAGTTTGTTCAAATGTGTTGTTAAATGGGTATCTGAAGGCTGGGAGGATTGAAGAGGCGGTGAGAGTTTTTGAGGGAATGTCAAAGAGGAATGTGGTTTCTCAGAGTTGTATGGTTGATGGGTATTGCAAAGTAGGAAGGATTGGTGATGCTGGAAATCTGTTTGATGTGATGGTGGAGAGGACTGTGGTTACTTGGACGGCAATGATTGATGGGTACATGAAGAATGGAATGTTTGAGATGGGTTTTGAGTTGTTTTTGGATATGAGAAGGGAGGGGATAGTGGAGGTCAATTCCATTACCATGAGCATAATGTTTGAAGCTTGCGGTGGTTTTGGGAGACGTGGAGAAGGGTTTCAGATGCACGGGTTAGTTTCTCGAATGGGATTCGATTATGATGTCTTTTTAGGAAATTCTGCTATCATTATGTATTGCAGGTTTGGTTTTGTAGATGAAGCTACTAAGATATTACATATGATGagcaacaaaaatatagtttCCTGGAATTCCTTAATTGCAGGTTATGTTCAATGTGCCGAAATTGAAGTAGCTTTTAAACTGTTTGAGATGATGCCTGAAAAGGATGTAGTTACATGGACGGTCTTGATATCAGGATTCTCAAGCAAGGGCATGACTAAGAAAGCCATccaattgtttttgttgatgcCTGACAAGGATGATGTTGCTTGGACTGCTCTAGTTTCAGGTTTTGTAAATAATGAGGAATATGTGGAGGCTCTCTGTTGGTTTATCAAGATGCTTCGGAGCACAATCAAGCCTAATCCACTTACTTTGAGCAGTGTGCTCAGTGCTTCAGCCAGTTTGGCCGCTTTAAATGAGGGGATGCAGATCCATTCTTTTTCACTGAAGGTGAATATGGAATGTAATTTATCTGTTCAAAATGCTCTGGTCTCAATGTATTCAAAGTGTGGAAATGTCATTGATGCCAGTCGGATCTTCACAAATATCGTTTCACCCAATACTGTTTCATTCAACTCCATGATTACTGGCTTTGCCCAAAATGGTTTTGGGGAAGAAGCCCTGAACTTGTTTTGGAGCATGCAGAATGAAGGTTGTGAGCCCAACCAAATCACGTTTCTGGGTGTTCTTTCAGCTTGTGTCCATGTTGGATTAGTAAAAGAAGGACGGCAGTTTTTTTATTCGATGCAATCATTACACAACATAGAACCAGGACCAGATCACTATGCTTGCATGGTTGATCTCCTTGGACGATCTGGTTTGCTCGATGAAGCTGTTGAGTTGATTTATTCAATGCCATTTGAGCCACATGCTGGGGTTTGGGGAGCTCTTCTTAGTGCTAGCAGGACTCATTTACGTCCTGATCTTGCAGAGCTTGCAAGTAGGCACCTGATCAAATCGGAGCCTGATAATGCAGCCCCTTATGTGGTTCTATCcaatatatattcttctttaGGGAAAGTGAAGGATGAAGACCAAGTGAGGAtgaccaagaaaacaaaaggggtAAAGAAGAGTCCAGGCTGCAGCTGGGTTACA---TAGAAGGACAAGGTTCATTTGTTTCTTGCAGGAGATCAATCCCATCAAGACTTCCAATATATTGAAGTACTTCTCTGGATCATAACAATGGAAATGGGACAACTAGCTGGATCGATGGACAAGGTGGAGCAGGAGGTGGAGAAGGTGAAGAAGGAGTGGGACGACACCTACAACAATGTCGTAGAGCAAATCAAGGCGATCGAGAACTACGGTAAG---------------TCGGAGACTCAAAACAAGGACTCTCTGCCCAGATTGAAGGGGCTCGCACAAGACGGCTTGGCGTTGCTCAATTCTCTGCAGTTCAAGCTCGATCTGTTCGCTCCTCAATTGCCGACTGACGATCAGGTCCAATCCGCCAAGGCCTTGCTCGACTCCTGGAAAAACCGATCCCACAGTTTGAGGTTGAGTATGAGGAATGCGAATTTACAAGCGAATGATAATATTAGGAAAGCTGCTCAGAAAGAGAGGGAACTTCTGTTGGGAGGTGGAGGAGAGTCCACAGCTCGCAGGCGAAACTTGCAGACAAAGGCTGGCATGACATCTGCTGTAGAAAGCATCACAGATAGCCTTAGGCGGACTCGTCAACTAATGGTTCAGGAGGTGGAAAGAAGCGCTGGCACACTCATGACTTTTGAGGAATCTACTGGAGTACTGAGGAAGGCTGAGACTGAATACAAAGGACACCGTAGTCTGTTAATGCGTACCAGAAACCTACTATCCACAATGCAACGCCAAGATGTCATTGACAGGGTGATCATTGCAGTTGGAGTTTTCCTGTTTACATGTGCTGTTCTTTATGTTGTTTCGAAGCGCATTGGTATACTGTATTTACAGAGGAAGGTCACAGCTGCTTTCAAGGCCGGTATGGTTGGTAAA---GAGCTCCGGCCTGGAGCTGTTGGCAACGGTGTAAATCATGCCCCAGTCTATGACAATGCACTTCGTAAAGCCGAGGAACCTTTGGAGAGATTAATGCACGATGAACTAATGTATCATCCTACTAGAGGTGGAGTTCGTGGTGGTCGAGATCAGTTTAGTTGGGACGATGTTAAGGTTGACAAGCACCGTGAGAATTACCTTGGCCACAGTATCAAGGCCCCTGTTGGTAGATGGCAAAAAGGTAAGGATCTAAACTGGTATAGCAGAGACAAAAAAACATTGAGTGCTGAAATGGATGCTGCAAAAGAGGAGATTAAAAGAATTAAGGAGGAAGAGGATCAGGCTATGAGGGAGGCTCTTGGCTTAGCTCCTAAGCGTGCAAACCGAGCTCAAGGCAATCGGCTTGATAAGCATGAGCTCTCAGAACTTGTGAAGCGAGGTTCTACTGCAGAGGACTTGGGTGAAGGGCATGCTGAAGCAGCACACGTACATGGTCTTGGTTTTTCAAGAGCACCTGTCCCTTGGGATGATTCAACTTCTCTTCAGCCTTCAGTCAAGGGGGGTGCACCTAAAATGGAAGATTTTCCTGTGCCTAAACTTACACCAAAAGAAAACGTTGAAGAGGAGTCCGAGGATGAAAGCAGTCGAAGGAAAAGGAGGCGTGAAGAGAGGAAGCACGAGAAACATGAGAGGCGTGAGAAACGTGAGAAGCATGAAAAAGGGCATTCCTCAGACGAGAGG---AAACATAGGAAAGACAAGGAGAAGAGGAGACATGCT------------ATGATCAACACTTGCCGTGAAGCCGAACGGAGGGTTCTCCGGCTGCTCCACGGCCGTCAAACCCTCACCCAACTGACCCAAATCCACGGCCACCTCCTCCGCCACGGCCTCGACCAACTCAACCTCCTAATCACCCACTTCATCTCCGCCTGCTCCTCCCTCAACCAAACCCACTACGCCCATCTCATCTTCCAACAAACCCACCACCCCAACATCCTCCTCTTCAACTCCCTCATCAAAtccttctccctctctcctccttcttccCACTCCCTCCTCATCTTCTCCCACATGAAACGCCGCCGCATTTGCCCCGACGAGTTCACCTTCCCCCCTCTACTCAAGTCATGCTCCAACATTTGTGACTCTCGTCTGGGCCAATGCGTGCATGGGGAGGTTGTGAGAGGAGGGTACGAGTGGTTCGGTTCGATAAGGGTTGGGATTTTGGAGATGTATGTGACTTTCGGGAGGTTAAGGGATGCAGGGAAcgtgttcgatgaaatgtcTGAGAGGGATGTGATTGTTTGGAATCTGATGATAAAAGGGTTTTGTAAGATGGGGGATGTGGAGACTGGGTTGGGGTTGTTTAGGAGGATGGGGGAGAGGAATGTGGTTTCGTGGAACACGATGATTTCGTGCTTGGCGCAGAATGGGCGGGATGGCGAGGCAGTGGAGGTTTTTAATGAGATGAGGGAggagggttttgaaattgatgaGGCTACTGTGGTGTCGGTTTTGCCTGCGTGCGGGCAGTTAGGGGCTGTTGAGGTTGGGAAATGGATACATTTGTATACAGATTCAAAGGGACTGATAGGAGAAGTTGTGTCCGTGGGGAACGCGGTTGTGAGCTTTTACTGTAAATGTGGAGATTTGGATGCTGCGTGTAGTGTTTTTAAGGGAATGGCGAGGAAGAATGTTGTATCGTGGAACACTTTGATTTTGGGGTATGCTTTTAATGGGAGAGGTGAACTTGGGATCGAGTTGTTTGAGGAGATGATGAATGCGGATGAGAAGCCGAATGAGGCGACGTTTGTAGGGGCGTTAACGTGCTGCACGCATGCAGGGTTGGTCGAGAAGGGAAGGGATTTGTTTGCTTCGATGACtgaaattcatggaattgagCCTAAACTAGAGCATTATGGATGCATGGTTGATGTTCTTGGCAGAAGTGGATGTCTGAAGGAGGCTCATGACTTGATCAAGAGCATGCCTATGAAGCCTAATGCTGCCTTATGGGGTGCACTGCTGGGTGCTTGCTCTACTCACGGTGAAGTAAAGCTTGCGGAACTTGCAGCTAAGgagcttattgatgttgaacCATGGAATTCCGGGAATTATGTGTTGTTGTCAAATATTTACGCAGAAGAAGGCCGGTGGGATGAAGTTGAGAAAGTCAGGGAATTGATGAAGGAAAACTGCATCACCAAAGCACCGGGCCAGAGTGCCATTGGAATGGATACAACTCGTCTTCTCCGGAATTCCCACCCCTTCACATTC---CCACTCAGA---CTCTCTCCACCCCTCACCAAAACCCGC---CATTATCTT---CCCGCCACAAATTCCCGCAAACTCTTGTTCATGCTCAAGACAACCCGAAAC------------GACGCCGTCCCCTTCGACGACGCCGCTTACGAGGCCGAGCGCCTAACCCTCGACGCCAAGGCTCGCCAAACCATGGCCGAG------------------GAGGCCTCCAACGTCACGGAAGACCCGAAAGCTTGGAAATGGGTGATCCGGAAGAGAATCTGGGACATGATGGAGGCCCACAACGTAGCCCAGAACCCAAGGCCTGTCCACCACCGCATCCCCAACTTCgtcggcgccgccgccgccgccgatAAATTGGGGCGGTTGGAAGCTTTCCGTGTCGGGAATTGTGTGAAAGTTAACCCGGATTCTCCTCAGAAACAAGTCAGGTTTCTCACACTGTCTGATGGGAAGAAGTTGTTAACTCCTCAACCCCGTTTACGGACCGGGTTTTTCTCTGTGCTTGAGTCTCAGATGTTGACAGCTAGTACTATGAAGGAGGCGTGCACGTCTGTTGGAGTGGCAAAATACGGGCGGCCTATTGGATTAGATGAGAAGATCAAGGTTGATCTTATTGTCATCGGCTCCGTTGCTGTTGATCCCAGGACAGGTGCTCGACTTGGCAAGGGTGAGGGATTTGCGGAGCTTGAATATGGGATGCTGCGATACATGGGAGCTATTGATGATTCAACACCAGTTGTCACCACTGTGCATGACAGTCAATTAGTAGATGACATTCCAATTGAGAAGCTGTTAGTCCATGATGTACCAGTTGACATCATATGCACTCCAACCCAGGTCATTTTTACCAACACATCAATTCCAAAGCCTCAAGGGATTTACTGGGATAAATTGTCTCCAGAGAAGCTGAGGCAAATTAAAATACTCAGAGAGCTGAAGAGAAGGATTGAACGAGAGACTGGACAAAAGTTGCCATCCGGTCCATCAGAGAAGCTGCCTCCAACAGCGCGAAGAGGACCTATGGCGTCGTCATCGTCGCTGACTCCTCCTCCAGTCCCGATCGAACTCCACGTCCGCAACCGCGAAAAGCTCCTCAGCTCTATTCGCCACCACCTCTCTCACTCCTCTCGGCCTCTCCACGGCTTCGTCTTACTCCAAGGAGGCGACGAACAAAATCGCTACGATACTGATCACGTCGATGTCTTCAGACAGGAGAGTTACTTTGCTTACTTGTTTGGAGTAAGAGAGCCTGGATTCTATGGTGCTATAGACATTGCGACTGGGAAATCTATTCTGTTTTCTCCTAGATTACCTGCTGAGTATGCTGTTTGGTCGGGGGAGATCAAGCCGTTATCATACTTTAAGGAGAGATATATGGTTAGTGTGGCATGCTATACCAATGAGATTACAAAAGTTTTACAAGATGAATGGCAGGCGTCCGGTAAACCTTTATTGTTTCTCTTGCATGGGCTCAACACTGACAGTGATAACTTCTCAAAACCAGCAGACTTTCAGGGGATTGATAACTTCGACACCGACTTGACTACCTTGCATCCAATTTTGACTGAATGCCGTGTTATAAAATCGGATCTGGAGCTTGCCCTTATCCAGTTTGCAAATGATATAAGCTCTGAAGCTCATGTCGAGGTAATGAGAAAAGCTAGGGCAGGCATGTATGAGTATCAGCTAGAAAGCATATTTCTTCACCACACCTACATGTATGGGGGTTGTAGACATTGCTCTTATACTTGTATTTGTGCTACTGGCGGAAATAGTGCTGTTCTCCATTATGGGCATGCAGCAGCTCCAAATGACAGGaCCCTGGAAGATGGAGATTTGGCATTGCTTGATATGGGAGCTGAATACAATTTCTATGGGTCTGACATAACTTGTTCCTACCCTGTGAACGGAAAGTTTACCTCTGACCAATCCCTTATATACAATGCTGTTCTTGATGCTCACAATTCTGTCATATCAACACTGAAACCTGGAGTAAGCTGGGTTGATATGCATAAACTAGCAGAAAAGGTCATTCTTGAATCATTGAAGAGAGAGGGCATTCTGGATGGTAATGTAGACGATATGATGGTTGAACGACTGGGTGCTGTTTTCATGCCTCACGGGCTTGGCCATTTGCTTGGTATTGACACTCATGATCCTGGTGGCTACTTGAAGGGACCGGAGAGGATAAATGAACCTGGACTGAAGTCTTTGCGTACAACAAGAGAAATGCAAGAAGGGATGGTGATAACAGTGGAGCCTGGTTGCTACTTCATAGATGCTTTGTTGGTTCCAGCCATGGGAAGTCCAAATACTACAAAGTTCTTCAATCAGGCAGCAGTTGGGAGATTTAAAGGTTTTGGTGGAGTTCGAATTGAAAGCGATGTGCTCATCACAGCCAATGGTTGTAAGAACATGACAAAGGTTCCTCGGGAAATAGGCGAGATTGAAGCAGTAATGGCAGGGGCACCGTGGCCTCTTGACAGAGCCTCCatGGCGTACTTGAGCATGGGAGAGGCGCACCGAAGAATCAACGACTACCTGAACCGCTTCTGCGACGCCGTTTCGAACCAGGACGGCGATTTACTCAAGCGCCTTCTTTCCCTCTCCTCCAACAACCCCTCCATCCTCTCCCTCGCCGACGCCCTCAACGTCTTCCAGGACGCGAATAGATTGATCAAGCAGAACGACGACTACGCTCAGTTCGGTGAAATTCTGGTCAATCTGTTCCGTGCTTTCCAGAGCTTCCGAGTCGGAGGCTTCGTCGATTCGTACCAAGCTTATGAGAAAGCTGCAAATGCTTTTATTCAGGAGTTTCGGAACTGGGACTCGGCTTGGGCCTTGCAGGCATTGTATGTGATGCTTTATGAGATCAGGGTTCTAGCTGAGAAGGCTGATAAGGAATTGGCGGCGAATGGGAAGTCCCCTGAGAAGTTGAAAGGAGCTGGCTCTTTCCTAATGAAAGTGTTTGGGACTCTTGTTGGAAAAGGACCAAAACGTTTAGGAGCATTGTACGTGACTTGCCAGTTGTTTAAAATTTACTTTAAGCTTGGTACAGTTCACCTTTGTCGCAGTGTGATAAGGAGTATTGAAACCGCACgtgtatttgattttgaggAATTCCCTACGAGAGATAAGGTTACCTACATGTATTATACTGGCCGTCTAGAGgttttcaatgaaaatttcCCTGCTGCTGATGATAAATTGTCCTATGCCTTGAAGCATTGCAACCCTCTCAGAGAAGCAAATATAAGGATGGTATTGAAATATTTGATTCCTGTCAAGCTTTCAATTGGCATCATACCAAATGATTGGCTCCTGCAAAAGTATAACTTGGTGGAGTATAGGAATGTTGTGCAAGCTCTAAGAAGAGGTGACCTCAGACTTCTTCGGCATGCTCTTCAAGAGCATGAAGACAGGTTCTTGAGATCTGGTGTATATCTTGTCCTAGAGAAGCTGGAACTTCAGGTCTATCAGAgattattgaaaaaaatTTACATTATCCAAAAGCAAAAGGATCCAAGCAAAGCTCACCAGCTGAAGTTAGAAGTGATTGTCAAAGCATTGAAATGGCTTGAAATGGACATTGATGTGGATGAGGTGGAGTGCATAGTGGCAATACTAATATACAAAAGTCTGGTTAAGGGATACTTTGCACACAAGAGTAAAGTTGTGGTTTTAAGCAAGCAAGATCCTTTCCCCAAGTTAAATGGAAAACCTGTCAATTcaATGATAGCGAGACAAAGACAAACCCTCACAAAACCCCTGCAAAACCTCCTCCTCCGCTTCCTCACAACCGAGTCGACTCCTCCCCGACTCGCCAACCCACCGTCCCCAGTCGACCCGGCCCACCTCCTCCGCGTCTGTACCATCCTCTACCAACAACAGAACTCGCCGGAGCCGCGCCTCCACTCCAATCTCAACTCACTCAGCTTCAACCTCACCCACGAGTTCTTCCTCCAAGTCTGCAACAACTTCCCTCTCTCATGGCGTCCCGTCTATCTCTTCTACCAGTACACCCAGCAGGCCCCCACTTTCGCCCACACCGCAGTTTCGCTGAACAAAATGCTCGACGTCGTCGGAAAGTCCCGGAACATCGATCTGTTCTGGGAGTTGATCAATGAGATGGGACGGCGTCGTTTGGTTAATCATGCCACCTTCATCATTGCGTTGAAAACTCTTGCTAAGGCTAGAGAGTTGAAGAAATGCGTGGAGTTTTTTCATGTCATGAGTAGTCGTGGAATCGAGTGTGATAAGGAGATTTTGAACAAGGTGGTTAAGAGTCTTTGTGGGTTGAGACTTGTGGAGGAGGCTAAGTTTGTGGTGTTTAAGTTGAAGGAGATGATTGGGGTTGATGGGGTTACTTATAAGTGTTTGATTGATGGGTTTTGTGATGTGGGGGACCTGGTTGAGGCTTCCAAGATTTGGAACTTGATGGTGGATGAAGGGTTTGATCCTTGTGTTGGTGCTGTTGAGAAGATGATGGAGACTCTTTTTAAAACGAATCGGGATGTCGAGGCCATGACGCTGTTTCAGATGATGAGGGTGAAGAGGATGGGGGACTTGGGGCTTTCGAGTTATAGGCTTGTGATTGAGTGGATGTGTAAGAAGGGGAAGGTTGAGAATGCACGtgttgtgtttgatgaaatgcgcGAGAGAGGGATTGAGGCGGATAGCTTGACGTTGGGGGCACTGGTTTATGGTCTTTTGGCGAGGAGGAGAGTCAACGAGGCTTATGGGATTGTGGAAGGGATTGAGAAGCCGGATATCAGTGTGTACCATGGGTTGATGAAGGGGCTGTTGAGGTTGAAAAGGCCAGGGGAAGCGACGCAAGTGTTTAGGGAGATGATCAAGAGGGGGCGTGAGCCTAACATGCACACATATGTCATGTTATTGCAGGGGCATATGGGAAAGAGAGGGAGGAAGGGGAAGGATCCGCTTGTGAATTTCGACACTATTTTCGTTGGGGGTTTGGTTAAGGCAGGGAAGTCATTGGAAGCCACCAAGTATGTGGAGAGAGCGACAAAAAGAGGGCTTGAGGTACCTAGATTCAATTATAACCAGTTTTTGCATTACTACTCTAATGAGGAAGGGGTGGCAATGTTTGAGGAGGTGGGGAAGAAATTAAGGGAGGCCGGGATGGTTGATTTGGCGGATATTTTCCAGAGATATGGGGAGAAAATGGCGATGagagatagaagaagaaacagagtGGTCGAGCCAATGGCAGTGTTCTCTGCAACTCCCTCAGCTACTTGCAATCTCACCCACaacaacaacttcCTTTCCTCTAAACACTTCTCCGATTACATCTCA---------CCGGCCCGGTCGAGAACCTCCACGATCGTTAACATGGCACCCAAGAAGAAGGTGAACAAAATCGACGGCGGGTGGAAGAAGCAGTGGTTTGGAGCCGGAATATTCTACGAAGGGTCGGAAGACATAGAAGTGGACGTGTTCAAGAAGCTCGAGAAGCGCAAGGTCCTCAGCAACGTCGAAAAAGCTGGGCTTTTGACCAAGGCCGAGGAACTTGGGCTGACGCTCTCGTCCATTGAGAAATTGGGCCTGCTTTCAAAGGCTGAGGATTTGGGCCTGCTCAGCCTGCTTGAGACGGTCGCGGGTTACTCTCCCGCCGCTTTGGCCTCCGCGGCACTGCCAGTTCTGGTTGCGGCGCTGGCGGCGATAGTGTTGATACCGGATGACTCGACGGCATTGGTGGTGGTGCAGTTTGTGGTGGCTAGTGTGCTTGGGGCTGGGGCTGTGGGTTTGTTAGTGGGCTCGGTTGTCTTGGATGGTTTGCAAGAAGCTGATATGGCAACTCTGTTACTCTCTCCTTGTCTTCCCTCTGCTTCTTTCTTGAAGAACAATGGAGAACCAAGAAGTTGCTGCTGTGCCTCAGTTCAACAATCCAAGCGTAACACTAACTTGAAAGGTTTCAGAGTCCGAGCCCTCAAAGAGAAAACGGAGAAAATCGAAAacccatcttcatcttcttcagCTGAGGAAATCACCAAGAAGTATGGTCTTGAAGCTGGTCTGTGGAAGATATTCAGTTCAAAAGAGGAAGGAAAGGAATATGAAGAGAAGAAGTCAAAGGGTGATGAAGCCAAGGAATTGCTAGCTAAATATGGAGGGGCTTACCTGGCCACCTCAATCACTCTATCCATTATATCGTTTTCGTTATGTTATGTGCTAATCAGCGCCGGTGTTGATGTTCAGGCTTTGCTGCAGAAGGTTGGAATCTCAAGTAATGAGGCGGGAGAGAAAGTGGGGACTTTTGCTTTGGCATATGCTGCACACAAGGCTGCATCTCCAATTAGGTTTCCTCCAACTGTGGCTCTCACTCCGGTGGTCGCCAGTTGGATCGGAAAGATAGTCGGAAAAGAGAAAATGGTTTATCACTCTAGTTTTGTGGATGAGGAAGGAATTACTAAAGCTTGTGGGTTCCCTCTGCTGCCTTTGAAAAGCCATATAAAGGGTCCTGCTCCTGTTTCAGAACAAGATAGGACTGATATTGTCGATGAGGCAATTACATTCTTCCGCGCCAATGTTTTCTTTAGAAACTTTGATATCAAGAGCTCTGCCGATAAGCTGTTGATTTATCTCACATTCTACATTAATGTGGCTTTGAAGAGGCTGGAAGGTTGCAGAACTTTGGCTGAAGGTACCAAGGCGATCATTAATTTAGGTCTGGAAAAGGTTCCTGTGCCTGGAGAGCCAGGTTTCCCTTTGCCGGGCCTCTTTCCTTTGCCTCAATCTGACAAGGAAGCAGAATTGCTCCGAAATTATTTGAAGCAGATAAGGGAAGAAGCAAGTGGGAGATTGTTGAGCGTTGCTTATAAATCTAATGGGACTCCTAATAAATGGTGGTTAGCATTTGCGAAAAGGAAATTCATGAACATAATTGTTCCATCAATGGAAACTAGCACCACTCAGAATGGTAGTAGTGGTATCATGTGGTTCTTCAGGGATAAGGGGTTTGATGATAAGAGTATTAGTGAAATGTTCAAGAAATGTAAGCGGCTTGAGAATATGAATAGGGAGAGTGCCTCTGAGAATTGGGCTTATTTGGAGAGTATTGGGATTCAGGAGAGGAAGCTACCTTCTGTTGTGTCAAAGTGCCCCAAGATACTTACTTTAGGCCTCCATGAGAAGCTTGTTCCTACTGTTGAGTGTCTCGCCACGCTTGGTACCAAACCGCGTGAAGTTGCGTCCGCCATTGCCAAATTCCCTCACATTCTGTCGCATAGTGTGGAAGAGAAGCTATGTCCACTGTTGGCCTTCTTTGAGGCGTTGGGTGTTCCTCAGAAGCAACTAGGTAAAATGATTTTGCTCAATCCTAGGCTCATCAGTTACAGTATTGACACAAAGCTGAAGGACATTGTGGACTTTCTTGCTGATCTTGGCCTTGCCAGAGACGGGATGATTGGCAAAGTACTGGTGAAGAACCCATTTATCATGGGTTACAGTGTTGATAAAAGACTGCGGCCTACTGCAGAGTTTTTGAAATCCTTTGGTCTCACAGAGCAGGGTATTCAGACAGTGGCAATACACTTTCCAGAAGTTCTGTGTAGAGATGTGGACAAGATTTTGAGacccaattttgattttttaaaaagatCTGGATTTGAAGATGGGCAGATAGCAGCTCTAGTGACTGGTTATCCACCAATTTTGATCAAGAGCATCCACAATTCCTTAGAACCCAGAATCAAGTTTTTGGTAGAGGTAATGGGGAGACGAATTGATGAAGTCACTGACTATCCTGACTTCTTTCGCCACggtttgaagaaaaaagtgGAGCGGCGACACAAACTTTTGAAACAGACGACGACAGATTGCAGCTTAAGTGAAATGCTGGACTGTAATCAAAAGAAGTTCCTCTTGAAGTTTGGTTTGGCTATGGAAGACGGAGCTCTCTCAAAGCCAGCGGCGGTTTTGGCATGCGCCGCCATGGCTTCATTCTACGTCGGGATTCTCTACGCCCCGACTTTGAttcttcgtcttcctcctccttcctccCACACTAACTTTTTGATCCGACGGTTCATATGCGCCGGCGTTTCCTCCCTCGTCTCCGTCGTCGTTTCTGCCATACTCCTCCCTATTAAAAGCGGAGAAGCGTCGCAGTTGATAGGTGTATATGGCATCCGGATCGATCATATTTGGCAAGCCGTGGTTTTTCCTCTTGCATTGACAGCTCTTATGTATGCCGGATCCTTGACGTTCATGTCTCTATTATTGATTCATTCGTTGAGGGAAGACGTGAATTGTAGGGGAGGCCTT------------ATTAAAAGTATCTCAGTAGAGGCTGTTGCCTCTTTGCGTTCAATTGCTTCCAGTGTTATGCATTGGCGTAATTATGTTGTGGCTCCAGTTACTGAAGAGTTGGTGTTTAGAGCGTGCATGATACCATTGCTTCTCTGTGCAGGATTCCAAAAAAACACCGTCATTTTTGTATGCCCTATATTCTTCAGTTTGGCTCATTTGAACCATCTAATGGATGTCTATAACAAGCAACAGAATAACTGGACCAGAGCCTGCATGATAATAGGTCTCCAGCTTGGATATACTGTGGTCTTCGGGTCATAtgcctcttttctcttcattcGAACTGGACATTTTCTTGCTCCTGTAGTTGCTCACATGTTTTGCAATATTATGGGATTGCCACTCCTAGTTTCACCAGGGAAAGGTATAGTAAGTCTGGCATTTTTAGCTGGATTGCTGGGATTCCTGTGGTTACTTTTTCCAATTACGAACTCGGGTTTGTATAATGATAGAACAGATACTTGTAGATGTTGGCAGGGATATTGTTCAGGGAACATGGCTATGTCTTTACTGCGACTCCCGCTCTCGCTTTGGCTGCCGAAGCAC------CGGAGCGTGCGTTATGAATACCCGAAAATACCCTCGAGATTGAACGTTATTTGCTGCTGCTCTACCTCCGCT---GCCACCGCCGAAGAAAGCTTAACTCACGCTGAAAGATGGGAATCGGTTCGGAAGAGGAAAGTGGTTCTCCGGGTCGGGTATGTGGGCACCGATTACCGAGGTCTGCAAATTCAAAGAGACGACCCTTCAATATCCACTATTGAGAAGGAACTGGAGACTGCCATATTCAAGGCCGGTGGTATTCGTGAGAGTAATTTCGGCAACCTGAACAAAATTTCGTGGGCCAGAAGTAGCCGAACCGATAAGGGAgTTCACTCCTTGGCGACAATGATATCGTTGAAAATGGAAATTCCTGAAAATGCGTGGGATGGAGACCCTTATGGCATTGCTCTTGTGAATCACATCAACTCTTACCTTCCTCGTGATATCAAGGTTTTTAGTGCTGTACCTGCGCAGAGGAGCTTTGATCCCAGAAAGGAGTGCAATCTTCGTATGTATTCATACCTCCTTCCTGCTGATGTTATTGGAATCAAAAGTCACTTCAGCGCAGCTGAAATTGAGGATCACATTGCAGACTTCAATGATATATTAAATGCTTTTGAgGGTGAACATCCTTTTCATAACTATACAATACGATCTAAATACCGGATGAAACTTCCTGGAAAGAAATCACCAATATACCGTAATATgtcaaaaacagaaagatcAACTGTTGAGGCATCATCATCCGAGCTTGAGGgaagtgatgatgaagataagTTCAAGGGAAGAAATTCATCAGAAACT------GAGGTACTGAACCAAAATTCTTCTATGTCCAGCAATGGGAATGAAATCTTACTGCACGCTTGCAAGAAGCAGGAAGATGTTCTGAAGGAGAAAAGTACTGATTCAGTTGTCTATGCAAAATGGTTATACGAACCTGATGAGAGTGATAGAATCGGTGCTTCCCATTTCAGAAAGATATTTCGCTGTTCTTGCGGAAAGCTTGAAAAATCGCTGACGCATGAGTATGTTGAGCTTTCCATATGGGGAGAATCTTTCATGTTACATCAAATTCGCAAAATGGTTGGGACTGCTGTGGCCGTGAAGCGCAAGTTACTCCCAAGAGATATTCTGACATTGTCACTGGCTAAGTTCTCACGGATAATCCTACCCCTTGCCCCATCTGAAGTTTTGATCTTAAGAGGAAACAGATTTTCAATTAGAGAAAGACCTGGAAATGTAAAAAGACCTGAAATGATTGCAATGGTCGAATCAGAAGAAGTTATCAAACAGGTTGATGAGTTCTTCACATCTGTGATGTTGCCTCAAGTTGCAAAATTCTTAGAACCTTCAGGATATCCTTGGCAAGAATGGATTGAAAACCTGGATAGAAACACAGGTATTCCAGATAGAGAATTGGATGAAGTCAGAAATGCTTGGAAAGTGTGGAAGGAAAAGTTTGAGAGTGATGCATCAGCCCTA---------------atggcCGACGACTTGTTTGGAGGTCtgcctcctccttctgcAAACCCTCTTCCCTCTTCCGAGCCTCaa------------caacccaaacccaaaccaaagTTCGCTGCTTTTACTACAGACTCTTCTTCCCCAGCTCCACAACCAGTTCCTTCTGAGCCGAACCCAGTTCTCAAAAGCGCCCTCAAAAGGCCCAAGCCCTCTGAACCAAACCCAGAAGCCACTGTGCCTGGAAAGAAGTTGAGGTTTAAAACCACGACAGATGCCTCAGAGCAACAGGTTATAGAGGCCATGCAGAAGATAGCTTCACATATAAAGAATTCTACAAAGTTTGGGAAGGCTTCAAAGCTTGCCATCCAGCTAATTCAGGCCGGAAGTGTCAAAGCCGAAACTAGTGATTACTTTTTTTCCATATTAGAGGCCGCGATGACATCATCTACCTCTTGCACAGATCCTTCCATACGAGCAGATATCCATGCATTGTTCTCAACAGCACAAGATGCCTATGAGTGTCTCaataagaagcaaaagaatcaGTTAACAACTTGGACGATCAGAGCTGTGGTGGCAAATGATCTACTCACTGATGACAGCTTCCTGTTTTCGAAAACAGCTCGACAAGTACAAGAAGCAATATCTAATCTGCCAGTTGCAACTGAGGATGATGACAGAGATGAATCAGCTGTCCTGGAAGAGGAAACTAAAACAACAGATGAGGATAATTTAATGAAGAAGGACATGACTTCAGAAATAccagatgaagaaaataatgagGAAGAGTCAGATCCATTTGGGCTTGATGCATTTTTACCTCCGAGCTCTGTGAAGAAAGGAGATAGAGTAAAGGGAAAGAAAGTTGCAACTCCCAAAGAcagg---gaggaggaagagaccAAGATATTCCTCAAGTCACAGAGAGAAGCCTTGGTCCTTTGTTTAGAGATAGCTGCTCGGCGTTATAAAACTCCATGGTGCCAGACAGTCATAGACATATTAGCAAAGCATGCTTTTGATAACATACGGAGGTTCACATCTAAACAACGGAATGCTATTGAGAAACTTTGGGCTTCCATACGGGAACAGCATAATCGGAGAAAACAGGGGAAAACAGTTACCGGGAAACTTGACGTGAATGGTTTTGAATGGCTGCAGGAAAAATATGCTAATGAGAAGATCAGCATTCGGCATTCTGTTGGAGGTAGTGGGGATCGTAAGACTGAAATGTGGCTTGGTATGCGAAGCAAAAAAGAATCAGCA------------TCCGCCTCAGGATCTCTGGGTGAATTATCAGAGGAGGCTGTGGCCAAACTTGTTAGACGTGCAAATAGAGgtgggaaaaagaaatttgagagTCAACTTCATCCAAGTGATTTGATTGGAAAGCATGAGCCCGGGCCACAAAGAGACAAAAAAGATGTGGATGCAAGAGTTGCATCCAATGCCTTGGAGACTGAAGTTTGTAGCAGAGATGCTCTGCGAAAGGTATCTAGGGACACGAATGGTGACGAGGAAAGCTTTCAGTGCTCTTTTATGGATAGCAGGGAAGAACTGAATGACTCAGATTGGGAAGATGGCCCAGTTccaatttcaaattccatgGGTGGTCATGAAGTGACTATTGAAATAAATGAGACACCAGATTCCAGAAGACGGAAACGTAGTCGTCGGGCTTCGGTTGAAGATAAGGAAGTGGCTGAACTTGTTCATAAGGCTCATTTACTCTGTTTGATTGCACGGGGAAGATTGATTGACAGAGCGTGTGATGATGCTCTTATTCAGGCTTCCTTGCTTTCTCTTCTACCCGAACATTTGCTGCGTGTATCCAAGGTTGCAAAACTTACTGTGAAGCATTTGCTTCCCCTAGTCTTTTGGTTCCAAAATAATTTCCGTGTTAGAACTACAAGTGTGAGGAGATCATTTCATTTGGCTCTGAACTTTGCCCTTGAAACTCGTGAAGGGACTCAAGAAGAGATTGCTGCATTGTCTGTGGCACTGTTCAGAGCTTTGAATCTGACAACTCGGTTGGTGTCCGTTTTGAATGTTGCCTCCTTAAAGCCAGAGGCTGACAAGACTGATTGGTCAAGTGAAGATGCAAGCAGATTGAGTAAGGGAATATTCAGCACTGCAACTCCAATGGTGGCTAGAAAAAAT---GTTCCTGTGTCTCCTGCTACAAGT---------AGTGAGAGAAACTCTGTCGGTGAAACTCCTCAGATTGGTTCATATAAATGTAAGGACACCTTCAGTAGCAAAACTAGGCCCAAAGGTTCT---TATGCTTATGAGTTGATTGTTAAAATGACAGATACTTTAGCTTGTGAGGAATGGAATGATATCTCTGAAGCATGCCATACTAAGAAATCAAAGGAATTAAAGAGAAGAGGGGATCTTGAGTTTGAAATGCAGATGCAAATGGCTCTTTCCGCCACTGCAGTTCCGACTGCGGATATAAAATTAGGTTCAGACAATAATGACTCAGATAGTAATGTTgca---------------aaaagattgaaaagaaCTGTATGTGAAGAATCACAATTTTCCTCCCAGAGTATTTCTACTGCAGTTGGATCGAGAAAAGAAGGATCACCATTGTACTGGGCAGAAGTGTACTGCAATGGGGAAAACTTGACCGGAAAGTGGCTGCATATTGATGCTATTAATGCAATTATTGATGGAGAACAGAAGGTCGAAGCTGTAGCTGCTGCATGCAAAACACCTTTGAGATATGTAGTTGCTTTTGCTGGTAACGGGGCTAAAGACGTGACTCGCAGGTACTGTCTCAAGTGGTATCAGATAGCATCTCAACGAGTAGATCCAATTTGGTGGGATCAGGTATTGGCACCACTGAGAGACTTAGAGGTGAGAGCAACAGGAGGCATGGTCTTTTTGGAGAAAGAACACACCGGTTCCaattttctGAACATCTCTGGCAGTGCAGAGATTGCTACCAGGAACTCCCTTGAGGAAATGGAATTGGAAACTAGGTCATTAACTGAACCTCTTCCAACGAATCAACAGGCCTATAAAAACCATCACCTTTATGCTATTGAAAAATGGCTTACCAAGCATCAGGTACTTCATCCGAAAGGGCCaattttggggttttgttCCGGTCATCCAGTTTACCCTAGGACATGTGTGCAAACTCTGAAGTCAAAACACAAATGGCTTAGGGAGGGGCTGCAAGTTAAACCAAATGAGCATCCTGTCAAGGAGCTGAAACGTTCTATCAAGGTTCAAAAAGTT------CTTGAAGACGATGGTATCGTTGGGGGCAATTCAATTGCAACTATAGAACTTTATGGGAAGTGGCAACTTGAACCACTGCATCTGCCTCATGCTATCAATGGAAAAGTACCAAAGAATGATCATGGTAATGTGGAAGTATGGTCTGAGAAGTGCCTTCCACCAGGGACTGTGTATTTGAGGTTACCAAGGGTGTTTTCGGTTGCCAAGAGACTAGAAATTGATTACGCTCCCGCCATGGTTGATTTTGAATTCAAAAACGGTCAATCATATCCTGTCTTTGATGGTATAGTAGTGTGTGCTGAGTTCAAGGATGCAATATTGGAGGCTTATGCAGAGGAACGGGACAGAAGAGAGGctgtagaaaagaaaaaatatgaaatgcaAGCTATTTCACGTTGGTATCAGCTTTTGTCTTCCATTGTAACTCGGCAGAGGATACAAAACCGTTACGGGGAGTCTGCATTTACAGTATCAGCT---GAGACTGAAAATGTT---AGTAAACTAGATGTAAAGCTTGGTGGTGGT---AATGATGAGGAGGCTCTTGGATGCCAGCAAGGCCTACATAAAAATACACTGGATGATCGTTCT---AGCATGCTGGAAAACCATGAGCATGTATTCTTGACAGAAAACCAGAGTTTTGATAAAGACAACTTGGTGGTTACAAAGAGATGTCTCTGTGGATTTTCAGTGCAAGTGGAAGAACTAATGGCGTGCAGTGCCTCAACTTGCCAGTCAAATTGCTACAAAGACCAACCAGATGAACAT---------------GACCCAGATACCAATTCAGTTGCC------------AACAGAAACATCAGCAATGGTCTCTGCCTCAAGTGCAAGACCAACCctcccatctcctcc------------tccgccgaCGACTCCCGCTTCTGCTCCGAATGCTTCCGCGCCAACCTCTTCGGCAAGTTCCGCTTCGCTGTCACCTCCAACGCCATGATTTCTCCCTCCGATAACGTCCTCCTCGCCTTCTCCGGCGGCCCTTCTTCCAGggtTGCTCTAGAGTTTGTACACGAGATGCACAGCAAAGCGCAGAAGAATTTTGATGCCAGTAGGGACAGGTCATTACCGGTTTTCGGAGTTGGAGTTGCTTTCATTGATGAGGCTAGTGtttattcttctccatccAATGAACTATACAAAGCAATTCAAGAGATTACAGCTATTGTGGAGGAGCTAGCCCCGCCCGCGAAACAGTTGTATGTTGTGCCCATTGAGAGTGTTTACTCTTCAGAGTGTGGTGATGGAAGGGAGAGGCTGAAGAGGTTACTAGATGCTGTTACTGACCCCACTGGAAAAGAAGATCTTTTACTGCATCTCCGGATGTTGGCCTTGCAGAAGATTGCCTCGGAGAATGGATACAACAGAATTCTACTGGGATCATGCATATCGAGGATTGCTTGCCATGTTATCACAGCCACTGTGAAGGGACAAGGATATTCGCTACCAGCAGATATACAGTATGTAGATTCAAGGTGGGAAATCCCAGTATTGCTTCCTCTTCGTGATTGTCTTGCACAAGAGCTGAACATGCTTTGCCGCCTTGAGGGTCTAAAAACTGTTGAGTTGATAAGAAGTCCTGGCACCGGCATTAACGGGTTGGTTTTGTCATTCGTGTCACTCTTGCAGGAAGAAAATCCTTCTCGAGAGAGCACAATTGTGAGAACAGCTGGAAAGCTTATCCCATTTCATTTCAACAGAATTCAAGAGATCGATGATTCTAATGTCCCTTTGGCAACTCGAAGGCGCCAAAAGAGATATAATCTTAAACCGAATGAATGTTTTTCTTCAGAGTCATTCTGCTTTATCTGCAATGGCCCCCTCAGCAAATCTGATTTGCTAAGTTTGCGCAATCTTGGTCAATGCCAAACAAGTGACACTTTTGGTGCTGCCTGCTGTTCGAGCTGCCGGTTTCAGATACTTCCCCAGGACCCTTCGTTACTGGATCAATTTTCTGCAGATTTACCTCAGCAGCTGGTTGCTCGAGCAAAGCTTGACAACCTTGACAATTACCGTATGCTCAGGGAACAAATACAAGATTGCTTGCTTTCAGAAGGCGAAGATGAAACCATGGATAGTAACTATTCAGCTATTCGCAAGAACTCATATTTAGAATTGCAATCCCAATACGATACTAGAAGCCCCGGACTTGCTCCCAAACCCCGTTCGAATTTCAACTCTTATCCTGAGGAT------------------------------AACGATGATGgggatgattttgatgataatCTTAATTTTGATGGAGGGAATTATCCCCTTGTTGTTGATGGGTCTAAGCATGGGTCTGGAATCTCCGGGGCGGTGTTTAATCTCACCACTACCATTATTGGGGCTGGGATTATGGCTCTGCCTGCCACCATGAAGGTTCTTGGTGTCGTTTGGGGGTTTGTTTTGATAATCTTGATGGGTCTTTTGTCTGAAGTTAGTGTCGAATTGTTGGTGAGGTTTTCGGTTATGTCAAAGGCTTCCTCCTATGGGGAGGTTGTGCAATACGCATTGGGAAGACCCGCGAGGATAATCTCGGAGATTTGCATAATTTGCAACAATGCAGGCGTGTTGGTGGTGTATTTGATCATTATGGGGGATGTTATGTCAGGTTCTCTTCATCATATGGGGGTTTTCGATCAGTGGTTGGGGCATGGCGTTTGGGATCATAGAAGGCtactgattttgtttatgttggttGTTTTCTTAGCACCCCTTTGTGCCTTGGACAAGATTGATTCTTTGAGCATCACTTCAGCGGCTTCTGTAGCTCTTGCAGTTGTGTTTGTTGTGGTTGCTTGTGCTATAGCTTTTATTAAGCTTGCTGAAGGGAAAACAGACTCTCCTAGGATGTCACCAGATTTTGGGTCGAAGAAGGCCATCTTAGATCTGCTTGTGGTGATTCCTATCATGACCAATGCTTATGTTTGCCATTTTAATGTCCAACCTATATATAATGAGCTTGAAGGACGGTCCATTCAGAAGATGAACCGGGTTGGAAGGATCACGACTGTTCTTTGCATTGTGGTCTATTCTTTTACAGCCATATCCGGCTATCTACTCTTTGGAAAGGATACCGAGTCTGATGTGCTGACTAACTTTGATAAGGACCTTGGGATCCGTTACAGCTCAGCGCTGAATTATATCGTCAGAGTTGGttacatttttcatttgcttCTTGTATTCCCTGTTGTACATTTCTCGTTGAGACAAACCGTGGATGCTTTGGTATTTGAGGGATCAGCTCCACTATCAGAGAGTAGAAAGAGGTGTCTTATATTGACGCTGGTCCTGCTGGCACTTATTTATCTAGGATCTACCATGATTCCCAACATTTGGACAGCCTTTAAATTTACAGGAGCAACAACAGCTGTGTCATTGGGATTTATATTCCCTTCTCTTATTGCAATTAAGCTAAGTCGGAAAGGGGAAGTTTTAAGCTCTGCAGAGAAGATCGTGTCATGGTTCATGTTGGTAATGGCAATAACAGTCAGCGTCGTTGGAGTAGTTGGGAATATTTATAGCCTCAATAGCAAATCTGAAATGGATTTCTCTCCAGTCAAATCGTTCCTGCTCGGAGCTCGGGCTTCGGCGAATTCCTTCTTGGAAGGCTACGAGCCGCTGGTTCTGTTTTCGACGCCGCTGATCGGACTCTTGGTCGCGTCAAGGCTTCAGTCGGTGATCAGTGTCCTGCAGGAGAACGGAGTCAAGGCCACTCTCATAGGCTTGTTCATGAGCTTCATCAAGCTGGTTCCTGGAGTGAAGAAGTACATAGACGCCGAGAAGCAAAAGGTGGTGGATCAGTTACAGTCTGGTGGTAACTCTAAAAGAGAGAATTGGAGAACTGAGTTGCCTGGCGCGGGGTTGGGAGCGGGAGTTCTTGACCAGatgaaagaggagaagagaaaagatgtGGCTTGGCAAGGCAAATGCTCTGGTACAGTATATATTGGAGGAAGTGAATTCGAAGGACATTTTTCTCTAATTAATGAGGCATGCTCAATGTTTGCACATACCAATCCACTACATATGGATGTATTCCAGAGTGTTGTACGGTTTGAAGCAGAAGTGGTTGCGATGACAGCTGCAATGGTTGGAAGTAAAACAAAGTCTTCCGGAGGACAAATATGTGGAAACATGACATCAGGAGGAACTGAAAGTATATTACTAGCTGTGAAAACATCACGTGATTATATGAAAGCCAGGAAGGGGATTAAAAAACCTGAAATGATAATACCTGAATCTGCACACTCAGCATACGACAAGGCTGCACAATATTTTAACATCAAGCTCTGGCGTGTCCCTGTAGATAAAGAGTTCCAAGCAGATGTCAAAGCGATCAGAAAATTCATTAATAGAAACACCGTTTTGATTGTTGGATCTGCACCTGGTTTTCCTCATGGCATTATTGATCCTATTGAGGAACTTGGTCAATTAGCTTCTAGCTTTGATATCTGTCTCCATGTCGACCTTTGTCTTGGGGGATTTGTACTACCTTTCGCTCAAAAGCTGGGgtaTCCGATTCCACCCTTTGATTTTTCAGTTAAAGGAGTGACATCAATATCAGCTGATGTGCATAAATATGGGTTGGCTCCTAAAGGAACAAGCATAGTTCTGTACAGAAACCATGACATTAGAAAGCATCAATTTGTGGCTGTTACGGAGTGGTCAGGAGGGCTGTATGTATCTCCAACCATGGCTGGAAGCAGACCTGGTGGGTTAATTGCTGGGGCTTGGGCAGCTATGATGGCTTTGGGGGAGGAAGGGTATCTGGAAAACACAAGGGCTATCATGGAAGTATccaaaaaacttcaaaaaggGTTAGAGGATATTCCCGAGTTGTTCATCATTGGACGGCCAGACATGACAGTTGTTGCATTTGGTTCTAATGTTGTTGATATATTTGAAGTCAATGATATCATGTCATCTAAAGGCTGGCATTTGAATGCATTGCAAAGACCTAACAGCATTCACATATGTATGACACTTCAACATGTACCAATTCTTGATGACTTTCTGAGGGATCTAAGGGAATCTGTGAAAACCGTAAAAGAAAATCCAGGTCCCATAAGTGGAGGGCTCGCTCCTATTTATGGTGCTGCAGGGAGGATGCCAGATAGAGGTATGGTCCAGGATCTGCTGGTAAATTACATGGACGGTACATGCATGGATTTCAagcaagaagaaattaattcCGTAACTATGGACCCTAAAACTAAGAGGATTCAGGATTCGTCTGTTAAGATGAAGGTGTTGTTTTTTGCCAGGGCTCGGGACCTTACTGGCTTCACTGAGATGCCACTGGAGGTATCATCTGGTAGTACAGCCAATGATTGTTTAAATAAGCTCATTTCCATTTTCCCTAGCTTGGAAGAGATCAGGGGGTGCATGGTGCTTGCTCTTAATGAAGAGTACACAACTGAGTCGGCAGTTGTGCAAGACAAAGATGAGTTGGCCATCATACCTCCAATCAGTGGTGGCATGAACATCTTCTCCAAGAAGCCCAACGCCAAAGAGGCGCTTCGGGAGAGCAAAAGAGAAATGGCGAATGCTACTAGAGGGATAGAGAGGGAAATTGGAGCATTGCAATTCGAGGAGAAGAAGCTCGTTGCTGAGATAAAGAGAACTGCTAAAACAGGAAATGACGGAGCAACTAAGATACTGGCCAGGCAGCTAATCAGGCTCAGGCAACAGATAGCTAACTTACAAGGAAGTAGGGCTCAAATGAGAGGAATAGCAACTCATACGCAGGCAATGCACGCCCAGTCATCAGTTGCAGTTGGCATGAAAGGTGCTAGTAAGGCGATGGAAGCTATGAATAAGCAAATGGCTCCTGCAAAGCAAGCAAAGGTTATACGCGAATTTCAGAAGCAGTCTGCACAGATGGATATGACTACTGAAATGATGTCCGACACTATAGATGACGCCTTAGATAGTGATGAGGCAGAAGAGGAAACTGAGGAGCTGACAAACCAGGTGCTGGATGAAATTGGTGTTGATGTTGCCTCACAGTTGTCAGCAGCTCCAAAAGGAAGAATTGCGGCAAAGAACTCTGAGGGTGTTGGCAGTTCCAGCGTTGACGAGTTGGAGAAAAGATTGGCAGCTCTCAGGAATCCT---------ATGGACCCTTCCCTcagtaaaaccctaaacccttccctctctctcctcgcCCCATTTCCGAACCCTCTCCGCCAAACCCTTACCTTCAAGCCTCTCAAC---CCCCATAAACACTTCTCCATCAGAGCCGTCTCCCAATTCCCCCAAATTTCCGGCCCCAATTTCACATTTTCCCGCCAAATTCCGAGG---------GACCTGCGCGCGTTCGCCGGCCGGAGCAAGAAGAAGGCCGGAGGAGGTCAAGGAGGCGGCCGAATCGATGCGAACTCCGAGTTTCGCAAGGCGGCGAAGAGAAACGCTCGCCGGAAAACCAAGAAGCTCGCCGAGTCGATGTTCTACCGGCTCAAGAACCCTCACCGGAACTACCCGGACAACTTCACGCAGGACGAGCTGCAGCAAATAGGGCTCGGGTACGACCGCATGGTCCGGTTCATGGAGAAAGACGACCCGAATTTGCGCCACCCGAACGATTGGTACAAGTACGGCGAGTTCGGGCCCTACTCGTGGAAAGGAGTCGTCGTCGGCGACCCGGTTCGGGGGCGGTTCACTGACGAAAGAGTGACGATAATGAGTTCAGTTAGGGATGAGGAAGAGTGGGATAAGATAGAGCAATTTGAGATGAGTCAAGATTTTGGGAAGAGACTGACTCAATTGGATAAGAAGATTGGGCATAGGTACTATTGGGTGTTTGTGAGGCACCCGAAATGGAGGGTTTCGGAACTGCCGTGGGAGCAGTGGACTTTGGTTAGTGAGCTGGTGGTGGAAGctgagaagaagaggTTGGATAAGTGGAGCTTGATGGGTAGGCTTGGGAATTTGACTAGGTCTTTGATAACTAAATGTGCAGCGTGGATGAGGCCGGATATTTTGTATGTCAAGAGGCCGGTGTTTCAGTGCCGGTTTGAGCCTCAGGATGATTTCTTCAATGCTTTGGTGCCGTTTTTGGATCCAAAGACGGAGCAGGATTACATGTTTCAGTTGGAGAGAGAGGATGGGAGTGGTGAGATGTGTACTTATTATGGGGGGTTGTGTAAGATTGTGAAGGTGAATCAGAAGGCGTATGTGGATGATGTGGTTAAGGCTTATGAGAAGTTGAGTGATCAGGAGAAGTCTAGGTGTTTGGGGTTTTTGCTGGAGAATCATCCTGTTAAGTTGTTGCATCCGTATACGAAAGAGTGGAAGGCTAAGTTGGAGGAGTGGGAGTTGGGTTGTGATGCTCCGGATAGTGATGATGCTGACCTCCCTATCAATGCGGCAGAGAAGGAGTTTACGGATTGGGTTGAggttgatgatgaggatgaggatgaggatgaggatgacaGTGACGGTGACAGTGGTGAGGAAAGTGATGTTGTTATAGAT------ATGGAAAAGGGTGAAGATGATATCTTGGGTGTCCAGGACGAGGATTTGAGTGAAGAAGAGGATGAGAAGTATTGGGAGGATGAGTTTAGAAAGGCCGCGACTAGTGCTGAAGCAATGGAAAAGCTAGCAAAACGGAGTGTAGAGATAACTGATAAGTTTTACAATAAACAGTTGAGGGGAATGGAAGGAAATAAAAGTGGGAACTCGGtagatgatggtgatgaaacTGCCATGAGGGGAAGAAGACCGAAAATAAGTGAAGAAGAATGGAAGCTTGCTGGGTATGGTCCatggaagaaaagaattaaGAAGAGTAGAATTCCTCCACAGTTGTTCTTGCGAGCAGCAGTTAACTTCTATACTTACAGAAACCTTGTGAAGGAGATTGTTTTGACTAGGCATGCAATTCTGGATGGTGATTTTCCTCATAAGGCTATGAAACTTTTTCAATTTGCTCTGCGGTCTCTCCATGATGGTGTATCATGCCGGTTTCATCATGCGCACAGCGTGAGAACTCTTTCCACATATGCACCCCCAGGTGGTAGAATGGATGATAAGCAAAACTCTAATTCCTTTGAATCTGCTGATGATTTTGAGGCGAGGATTTTCAGGGATACTCCCGAAGGGAATCCCAAAAGAGATGCCTTTTTTACTATACTTGATAGGCTTGAGAAGACTAGTGATGGATATGCTTCGAATCAGCCTGGA------GAAAATCAAGGTGGTTCCCATGTACTTGACGGCTTGGATGAAAGTTTTAACACATTGTCAGATGGAATggataaaaaattaaagagagcAGCCACATACTTTCAATATGATTTGGAGGAATGTAAAACAGACGGATATATCTTCAGACCTGATGCAAATTATTTTGACGGAGGGACTTATGAGCCTAAAGATCTTGATCTTACTAAGCCTGCATATCGTCAACCTCGCAGAAGGAATGAGTTTGAAGTAACTACAGAGGAAGTTCTTCGAAAAGCCGATTTCAGGAATGTGAGATTCCTTGCAAATTTCATAACTGAGGCTGGAGTCCTTAAAAAAAGAAGCCAGACTAAAATTAGTGCCAAAGCCCAGAGAAAGATTGCGAGAGAAATTAAGACAGCTCGAGCTTTCGGTTTAATGCCTTTCACAACTATGGGGATGAAATCATTTGTATTTGGAAAGACTATGGAAAATCTTGATGCCGACTTTGAGTATGAAAGTTATGATAACCCTACTGCTGATGATGGTCTTGGATAC------------ATGGAGAGCGGTGTCACCGGAGCTGACGTCAGCGGAGCCGCCACCATAAGCCTCAGTGTCAAGTTCGCCGGCCAGACGATACCCATCAAAAATCTCTCACCGGACTCGACCGTCAAGGACCTCAAGgctcttcttcaacctctcaCCAATGTCCTCCCTCGCGGCCAAAAGCTCATATCAAAAgGGAAGCTTTTGGTGGATGCAATGACTCTGAGGGAGTCTGAGATCGGTAATGGGGCCAAGATCATGCTCATGGCTTCTCAGGGTTTGCACCAAGGGGATGGACCTATCATTAAAAAAGCTCAGAGTCGCCCAATAATCAGAGAAAACAATGCCGAT---------AAAGGAAAGGCGAAAGCTGCTGTTGATAAGAATAGGATGGAACGATGGAAGGCTACTGGAGTTATAGGACTCAGTGAGTGTAACTTGAAGGCTATACCCGAAGAAGTCTGGGATTGTATAAGTTTTGCAAGAGTTCTGGACCTCAGAAATAATGTTATCCAAGAAGTATCTCCCTACATTGGCTGTATGAGTTTATTGCAGAAATTGTTACTCGATTCAAATGATATATCTGATGACTCAGTTAGCTGGGAAGCACTAAAATCTTTGAAGTCTTTGACTGTTCTTTCTCTGAACCAAAACCGTTTAACTAGATTGCCATCGGATCTGGGCTGGTTGCCATCACTAAGGGAACTTCATCTTGCAAGCAACCAGTTGTCTAGCCTCCCAAGTACTTTCCGATATCTGTCTAAGCTTGAAGTTCTGAAAGTTAACAATAACAGGATCAGCACCATTCCTACATGGATAGGGGACCTTATTTCTCTTATTGAGGTTGATCTTTCATCAAATCTTCTGTCAGATTTGCCCGAGACATTTAGCAATTTGCATAATCTGAAGTCTCTGTCTCTCAGTAATAATGGGCTGAAATCGCTTCCTTCTTCACTATTCAAAATGTGCCTAATGCTCACGAGTCTCGATTTGCACAACACAGAAATAACCATGGATATTCTTCGTCAGATTGAGGGATGGGAAAACTTTGATGAACGACGTCGCTTGAAGCAACAGAAGAAGCTGGATTTTCGCGTTGTCGGCTCTACTGCATTTGATGAAGGTGCTGATAAAAGCATGGCTAATCTT---ACTCCAAGATACCAGTTCTTGTTGGCTTTGCAGTTCCTTCTGTTAGTCAGA------GTTTGGTGCTACCAGTACAAAGTTGGAGATCTAGATGCTTGGGGAATACCAACTTCAGCAAATCCACAAGTCTACACCAAATGGTCAAAATACCATTCTTTCAAGAGTGGAGATTCTCTCTTGTTCTTGTACCCACCAAGCCAAGACTCAATGATTCAAGTCACTGAGCAATCCTACAAGGACTGCAACCTCAAAGATCCGATCTTGTACATGAACAATGGCAACTCTCTCTTTAATGTTACTACAGAAGGAGTTTTTTACTTCACAAGTGGAGAGCCTGGCCACTGTGGGAAGGGCCAGAAGCTCTACATTGCTACAGGGAATGGCACTGCTTACTCTCCTGCATATGGTCCAAGTTCG---CCGGATTCTGCCCCGTCTTACCCCACCGTTTTCGGCTCAATTCCGGCaccgccttcttcttcaccatcaCAAAGCGTTCCACTTCTCATAATGGCCATTACTGGACTTTTGGTATGTGCATTACTCAGTGGCAATCTGATGGGTGAG---------CTTTCCCTTATGATAATCTCAGCTAGTTCTGGGTTTCAGTATCGGCATTCTCAT---CAGCCTTTA---------------------TATGATGTGACTAGAACATGTGTTAGCTTAGTTTCCATGTGGGTGCCTAATAGGATTAGATTGAAGGCTAAATCCATGTCTGTGCCAAACATGGTGCTTAGTGTCCAATCTGGGTTGGTTTGTGAGAGACAAGAAGATAAACAA------------------GGATATAAAGCTTGTTTGGTTGAGCAGGTATTGCCTCCATGGGGAGATTTGGCAATTGACAAGGACCCGGATATTGAGCCTGAGGTTGCCATCAGGCCGGAGCTGAGTTTAAATAGGAAGGAAGTGTTGAATGTAGATAGGGTAAGTTTTTTAGAGGAGGTGGATGAGGAGACATTGTCAAAGAGGATTTTGGTGTTGAGTAGAACTAATAAATTTCGGAGTGCGTTGGAGCTGTTTACTTCCATGGAGTTATCAGGTCTTGTTTCTAGTTTACATGCGTGTAATTCACTGTTATCATGTCTGTTGAGAAATGGGTTTCTTGATAATGGTCTGAGGGTGTTTGAGTttatgaagagaaagaagttAACCACGGGGCATAGTTATAGCTTGATACTTAAGGCAGTTTCGGATGCTCATGGCTGCGACTCAGCCATTGAAATGTTTAGGGAAATGGAAAAGGAGAGTGGAGTGAAGGATGGTTTTGATACTATTGTCTATAACACAATGATATCGGTCTGTGGTAAAGTGAACAATTGGCGTGAAACTGAGAGATTGTGGAGAGATATCAAGGAGAATGGGCATACTGGAACACGAGTTACTTATTGCCTCTTGGTTAGCATATTTGTTCGGTGTGGTGAGCATGAGCTAGCTCTTGATGCTTACAATGAGATGATTGAAAACAAGTTTGAACCTGGGATTGATACAATGCAAGCTATGGTTGGTGCTTGCTCGAAGGAAGGAAATTGGGATCTTGCACTGAATATCTTTCAGGATATGTTGGACAGTGGGCTCAAGCCAAATGCAATTGCATTCAATGCATTAATAAATTCGCTTGGAAAGGCTGCCGAGGTTGAACTAGCATTTAGGGTGTATAATATCATGAAATCTATGGGTCATTCACCTGATCCTTACACATGGAAGGCATTACTCAATGCACTGTATAGGGCAAATCGACATGACGATGCTATTAAGCTGTTTGAGAGCATCAAGAGAAGTCAGCGCTCTCAATTGAACTCACACTTGTACAATATGGCTTTAATGTCTTGCTCAAAGCTTGGGCTATGGGATAAATCTCTGCAGCTTTTGTGGCAATTAGAAGCTTCTGAATTGTCAGTTTCAACAGCATCTTATAACCTTGTAATCAGTGCTTGTGAGATGGCAAGGAAGCCTGAAGTGGCATTGCAAGTGTATGGGCACATGGTTCACCAGAAGTGCACCCCAGACACATTTACTCATCTGTCTCTAATAAGGAGTTGCGTTTGGGGTTCTTTCTGGGAGGAAGTTGAGGAAATCCTGAATCACGCAGCACCAGATGCATCTCTTTATAACGCTGCCATTCAAGGAATGAGCTTTCAAGGCAAAACCGAATTAGCAAAGAAGCTTTACACAAATATGCGTGAGAATGGCCTGCAACCAGATGGCAAAACACGCGCCGTTATGCTGCAAAACTTAAGAAGACCAAGAAAGACACAGCTTTCTCGTTACAGAACAAGAAGCAAGCTTTCCCCTAATCGCCGTATGGTTCATAAAGCTGATCTGGTTATCATTGGCATCTCAGTTGGTGTAGCCCTTGGAATTTTGATAGCTTTACTCATATTTTTTGGAATAAGGTGGTACCAAAACCGTGCTAATCTTGGACAATGTGCTAATGAGCGTAGTTTAACAACTCTACCTATACGCACCAATGGCGTAGACGCAAGCATTGACCTTAGTGTATCTGTTTCAACTACCATACCTGTTCAAGGATCCGAGAAGGTTCAAAAAAGTTCTCCGCTCTCCTGGTGGAATAATCACAACAAAGATCCCTTTCCTTCTTCATCAGGCGTACCTAGATACTCTTATAAGGATGTACAGAAAGCTACGCAGAATTTCACAACCATTTTGGGACAAGGGGCTTTTGGTCCAGTCTATAAAGCAACGATGACTGCCGGAGAGGTAGTAGCTGTGAAGGTGCTTGCTTCAAATTCCAAGCAGGGAGAGAAAGAGTTCCAAACAGAGGTATCTCTGTTAGGAAGACTGCATCATCGAAATCTAGTGAACCTCGTAGGTTACTGTGTAGATAAAGGACAGCGTATGTTAATCTACGAGTTCATGAGTAATGGCAGCTTATCAAACCTTTTGTACAGTGAAGAACAACAAGTTTTGAGCTGGGATGAAAGGCTGCAAATTGCTCTTGATATTTCACATGGAATAGAGTACCTTCATGAAGGGGCAGCCCCACCAGTCATACATCGTGATTTAAAGTCTGCTAATATATTGTTAGACCGGTATATGAGAGCTAAGGTTGCTGATTTTGGTCTGTCTAAGGAAGAGGTGTTTGATGGTCGGAATTCTGGCCTCAAAGGTACCTATGGCTACATAGATCCGGAATACATATCTACAAACAAGTTCACAATGAAGAGTGACATTTACAGTTTTGGCATCATCATCTTTGAACTCATAACAGCCATCCACCCCCACCAAAATCTAATGGAATATGTTAACCTTGCTTCTATGGCTCCAGATGGTGTTGATGAAATCCTTGATAACAAGCTAGTTGGGGAATGCAACCTTGAGGAGGTGAGGAGGCTGGCTAAAATTGGTCACAGATGCTTACTCAAACTACCGAGAAAGCGGCCCTCTATTGGAGAGGTTTCTCAAGCTATATTGAAGATTAAACAGATGCGACTTGATAAAAGGGATACCATGTCGTTTGGAGGTGACGAATTTTCACGGGCCGTAAGCAGAATAGAGGTTCAGCAGGTGGAGCTGGTTAGGCTGGCCAGCATGAAAGAG---------------ATGACCCTCTTATCCTTCACCCCCTCTCGCCACCTCAACCCCACCACCACTTGCTTCTCTATCCTACGCCCTCCCCCCCTCATCAACCCAtcctccctcttcttctcctccccc------ACCTCTTCCCCTCCAACACTTCCCATCTACCGCCTCCCACGCCCCTCCCCCCTCCTCTCCCCTCCACGCGCCGCCTCTTCTTCCGCCGTCGATTTCCTCTTGCATGATGCTTCCGCCACCGCCCTCGTTCTCGCCGGCGCCTACACTCTCGTCCTCTGCTTCGATTATCTCACCAAGCGAAACGTCCTCCAACAGAGTCTGAGCAGAAAATTGGTCCACATATCATCTGGGTTGCTCTTCGTGCTTTCCTGGCCAATTTTCAGCACATCAACAGAAGCTCGCTACTTTGCCACTGTGGTTCCTCTCTTTAATGGCTTGAGGCTTCTTCTTAGCGGCCTCTCCTTGGTGCCCAATGAAGGATTAGTCAAATCGGTCACTCGTGAAGGAAACCCAAAGGAATTGCTTAGGGGACCCTTGTATTATGTTCTGATACTGATTGTATGCGCTCTAGTGTTTTGGCGTGAGTCTCCGGTTGGAGTGATCTCCTTAGCAATGATGTGTGGGGGTGATGGTGTTGCTGATATCATGGGTAGAAGATTTGGGTCCATAAAGATCCCCTATAATCAAAAGAAGAGTTGGGCTGGGAGCATTTCCATGTTCGTCTTTGGGTCCTTGGTTTCCCTTGCGATGCTCTACTATTACTCGTGTTTAGGATATTTCAATTTGGATTGGGCGAAGACGGTACAAAAGGTTGTATTCGTTTCTTTGGTGGCTACAGCAGTAGAATCCATTCCAATTACAGAGGTAGTGGATGACAATATATCTGTTCCGTTAGCAAGTATGGCAGCCGCATATTTAAGTTTCTCTTTG------ATGAAAGAGTCAATTTTCTTTGTCATTCTGGTGATGATCTTGCCTGTGAAAGGCCAACTGAAAACCGGGTTTTACTCGTCTTCATGTCCGAAAGTGGAGGACATTGTCCGGTCCACGGTTGAGTCATACTACAACAAAGATCCTACTATTGCAGCTGGCTTGCTTAGGCTTCACTTCCATGACTGCTTTGTGCAgGGTTGTGATGCTTCGATTTTGATTAAGGGCACCTCCGCGGAGAGAAATGCATTGCCGAATCTGGGGTTGAAAGGATTTGAAGTTATTGATGATGCAAAGGCACAACTAGAGGCCTCGTGCCCTGGAATTGTTTCATGTGCTGATATAGTTGCATTGGCTGCTCGTGATTCTGTTGACTTGAGTGACGGTCCAAGCTGGAGAGTACCTACCGGAAGAAGAGACGGCAggatctcttcttcttctcaggcATCGAATTTGCCATCTCCTCTAGATTCCATTGCCATCCAAAGGCAGAAATTTGCTGCTAAAGGACTTGACGATCACGATCTTGTAACTTTAGTTGGGGCACATACCATTGGCCAAACGGACTGCTTATTTTTCAGGTACCGCCTGTACAACTTCACAGCTACCGGAAATTCTGACCCAACCATTAGCCAAGCATCTCTAGCACAACTCCAAGCTCTCTGCCCCAAAGATGGCGATGGCTCCAAACGTGTGGCATTGGATAAAGGTAGCCAGACCAAGTTTGATGCAAATTTCTTCAAGAATGTGAGGGATGGCAATGCAGTTCTCGAGTCAGATCAGAGGCTCTTGGGTGATGCCACGACGCGCAACATACTGCAAAACTATGCCGGAAGCATAAGGGGATTGCTAGGGTTTAGATTTGACCTTGAGTTCCCAAAAGCCATGATCAAAATGAGCAGCATTGATGTGAAAATTGGTGCTGATGGAGAGATTAGGAAAGTGTGCTCCAAGTTCAACATGGAGACCCAACTGGTGGAGCTTTGCTTAAACTCCGCGTGTGAAAGCAGAGACAGCGTCGAGAAATGGCGGCGGCAGCGGCGGAGTCTAGAGCACTTACCTTCTCAGCTCGCCGACTCTCTCCTCCGTCGCCTCATCTCTCGCCGCCTCATCTTCCCCTCTTTGCTCGAGGTGTTCAAAAACAGTGCTGAGGAGATTGATCTGAGAGGCGACACCAACGTTGACGCTGAGTGGTTTGCATACATTGGAGCATTTAAACACTTGCGGAGTTTGAATGTCTCTGACTGCCGTAGACTCACAAGCTCAGCTCTTTGGGCTTTAGCAGGGATGGAGAGTTTATGGGAGCTGGATCTTTCGAGATGTCCCAAGGTTAATGATGGTGGCATTAGACATCTTTTATCTGTGACAAGTTTGGAGAAGTTGTGTATTTCGGAGACGGGTGTGTCTGCTAAAGGGGTTATGCTTCTCTCTACGCTTGGAAACTTGTGTGTTCTCAACTTGGGTGGTTTGCCTGTCACTGATCAAGCACTGAGTTCTCTCCAGGTACTTAATAAACTCCAGTACCTTGACCTTTGGGGGAGTAAGATATCTGACAAGGGTGCTGCTCTACTTCATATGTTCCCTAGGTTGACTTTCCTCAATCTAGCTTGGACAAGCGTCACGAAGTTGCCAAATCTGTTAACCCTTGAATGCTTAAACATGAGTCACTGTACAATAAATTCTCTACTTGAAGGAGATAATGGTAAAGCTCCTTTAGTCAAGCTTACTGTTTCTGGAGCTACATTTGGAGAAGAGGTTGCTAATTTCCATTATATAGAAACAACCATATTAACCTTTTTGGATCTGTCCAAGTCTACGATTCAAGACTTCAGCTTCTTATCTCATCTAAATGCGCTGAAACACTTGGATCTCAGCTCAACCGCCATAGGGGATGATTCACTTGAACTTGTTGCATGTATTGGAGTGAATTTGAAACATCTAAATCTTAACAAAACCAAAGTAAGCTCTGCAGGAGTTGGAAATTTATCAGGGCATGTACCTAATCTTGAGGTGTTTTCTATATCTCATACATCAGTAGATGATGTTGCCATATCTTACATTGGGATGATGCCTTCTGTGAAGGATGTTGACTTGAGCAATACCAACATTAAAGGTGTCATTTACCAACCTGAGCTTGAGCCAGATTCAGTCCTCTCACTGTCAGCACTTCAAAGTCTCAGGCATCTGGAAAGGTTGAATTTGGCAGATACACAAGTTATGGATGCAGCTCTATACCCTTTAACAAGCTTTCTGGAGTTAAGGCATTTATCTCTTAAAAACGCTTCTCTTACTGACTTCTCCCTTAACTATGTGTCATCCATATCAAAGCTGACAAATGTCTGCATTAATGATGGTGTTCTGACAAATTCTGGGCTCATTTCATTCAAACCCCCAGCAACTCTAAGAATGATGGACCTGAGGGGTTGTTGGCTCTTAACTGTGGATGCTATCACATCCTTTTCTAAAACTCACCCCCAGATTGAAGTATGGCATGATCTTATTCACATCTCACCACCAGACCTGACTATTTTTAGTGCTGCACCTTCTTCAAGATCAACTTTGAAGACTTCACAAGTGAAGAAGGAGAAGCATGAAAGTATTCCCATGTTGGAATGTTTTTTAGATCAAAGATTGAAGTATAGCAGAGAAGAGCTTCTTTCTATGCGGTTCTCGTCTGTTTCCCTTGCAGCTCCTATTGATAGAGACATTGGAATATGCAACACACAATTGGGTATGGAGCTAACAGCGGAGGAGCTGATACAATACAACGGCACGGACCCATCGAAGCCCATATACGTGGCAGTCAAGGGCCGCGTCTTCGACGTGAGCAACGGCAAGTCGTTTTACGGTCCTGGAGGTCCCTACGCCATGTTTGCCGGCAAGGACGCCAGCCGAGCTCTGGCCAAGATGACCAAGAACGAAGAAGACATCACCGCCGACCTCCAGGGCCTCTCCGACAAGGAGATCGGCGTCCTCACCGACTGGGAGAACAAGTTCGTAGCTAAGTACCCTGTTGTTGGCCGTGTTGTTTCTATGTCGAAATCGTCCTCAGACCTCTACGAGCTTCTCCTTCAgTTATCGGAGCCGATCTCCGAAGCCCTGAGCAAAGCG---------CCGTCACAGAGCACCGCCGTCCCCGTTAAATCGCTACTGGAGCCGCTCCTTCCTCGGAAA---CCT------AACCCTAACTTTGACGGAGCTAACCTCCGCGCCTCAATCCGAGACTTCACTCTCGCCTGTGCTTTACTCTCGGCCTCTCAATCCTCAGCCCACGAGCTTCTCACGTGGATCCCCAAGCACCTCGCGGCAGCAGCGGACTCGGCGTTTCTGGAATTCTCGAGAGCCTATTCC---GATTACGGCGGGAAATCTGGTGATGGT------------------------------------------------TTGGTGGCGGAGTTGATGGCGGAGGTGATGCCGGTGCTGAAGGAGAGGATCAAGGAGAGCTCGATTGATAAGTCGGCGGACGGGGATGAGGTCTCGGCAGCGTCGGCGAGGGTTCCGGTTGGGTTTGCCGTTGTGGCTGCTTATCAGTTTAGGTGGTTTGTTACTCAGATTGATTATTCGCATTCGGCGAAGTTGTGTGCTTTGGCTGTCCCTTGCGGTTTGACGGCTCTGGATCATTGGTCGCCGGAGGTTAAAGGGCAAGGCATGATAAGCTTTATACATATCGCGAAAAGTGTAGATGCTGCTCATCTAGCTTGGTGTCAAGATGCAATTCTTGATGCATGCCGCCAGAATATTGCTTCTAGTGACAAGATATGGCATCTTGTGGTGGAGATGTCAGTACTTGTGGTGACTCGTACGCAGCAGAGTGATCCTCGTAGTGCATGGTTTGATAAAATTCTAAATGAGATGTTAAGTCACCTGGAGCGCCAGCCTAGGAACAAGGAGCGCCGTGTTGCATGGCTTCGCTATGTAGAGCCACTTTTTATTGGTGTGGGTTTGGTGTTACTAGCTCATTTCAGGCGcattttccctcttttctttaaGTGGATacatgctgatgatgatgagactGTTTTACTGGTTCTCAAACAGATTGAGACAGTTATAAAGCTAACATGGATTAGGAATACACCATATGTGGAAAGGTTGGTAGATGAACTTGCTACTTTGCACAAAGAAGCAGCACTGAAAAGGTCTCGTGAAGAAATTAGAAATCTTGTCAGTCGTATACTGATCCTGCTCCATCAATGCAAAGGTCTGCAATTTGAAGAAGCCTGGGGCAAGCATAGAAATGATCCGAACTTGGCAACAATTGCTCCCTCTTTAAGTGAAAGAAGATCAACAATGGTTTTCCAGATGAGCGAGACTCGACCGGTGCCGAGAAGAGAGAGCCCATGGGGCACGCCGGAGGGAGACCATCGTCAGCCCAAGGCCCATCGCTGCAATGACCGAGCTGAGGACGTCATCCAAGCTTGTTTTGAGGGAAACCCCTTTAAGACAGTCCCAGGGCCATTCAAGCTCTTCTATCAATGCATGCGATCTAAACCTGGGGAGGAACCAACAGAGCCATATACATATTTGCAGCTCGATCCTCCCACAAAGGAGGTGAAACTTGAG---------ATGGCTACTTGGTTAGCTAATTTGTTGCAGGGTTGTATAGACAGGAAGGCCCAATTGGCCGGGAGAGTTATTCATGGGGTTATATTACGTCATAAAGACTTGTTCTTTGATACGTTTTTGTCAAATAGGCTGATTGAGTTGTACTCAAAGTGCGGTAATTTGGGTTATGCTCACAATGTGTTTGATAAAATGCCTAAGCCGGATGTGTACTCATGGAATGCGGTGTTGGGTTGTTGTTGTAAGGCTGAGAGGTTGGGGGAAGCTGAGGAGTTGTTTCTGAGAATGCCTGAGAGGAATGTTGTGTCGTGGAACACGCTCATTGGTGCATTGGTTCGAGATGGTCAGGAGGAGAAGGGGTTGGGTGTTTATGAGGCGATGGTCTCGGAGGGGTTGGTGCCGACGCATTTTACTCTGGCGAGTGTGTTCAGTGCGTGTGGGGGGTTGTTGGATGTGGAGAAGGGGAGGAAGTGTCACGGCCTTGTGGTGAAGATTGGCCTTGAGGAGAATGTGTATGTTGGGAATGCTTTACTGTGTATGTATGCTAAGTGTGGAGTTATGAGGGATGCAATGCAGGTTTTCGGTGACATGGCTGAGCCGAATGAGGTTACTTTTACTGCTATGATGGGGGGGTTGAAGCAGACGGATAGAGTTGTGGAGGCTTTGGAGATGTTTAGGCTGATGTGTAGGAAAGGGGTGCGTGTTGATTCTGTTTCGTTGTCGAGTATGCTGGGTGTTTGTGCTAAA---GGGTGTGGTGAGTCTGGTGGTTGTGATCATAGTGATGAGATTCCGAGTAACGTGAATGGGCAACAAATACATGGCCTTACAGTTAAACTTGGATTTGAGGGAGATCTTCACTTGAACAATTCATTGCTTGATATGTATGCAAAGAGTGCGGACATGAAGAGTGCTGAGAAGGTTTTCTCTAGTATACCTGGAGTTGGTGTTGTTTCTTGGAATGTCATGATAACTGGATACGGCCTGATATTTCAGAGTCAGAAAGCTATAGAATATCTACGAAGAATGCAGTCTTGTGGCTTTGAGCCTGATGAGGTCACATATATCAATTTGCTTGCAGCATGTGTCAAGTCTGGTGATATAAAAAGTGGTCGTCAAATGTTTGATAACATTTCACGCCCAAATGTAATGTCATGGAATGCCATACTCTCTGGCTATTTCCAGATGGAAGACCACTTTGAGGTAATCAAGCTTTTCAGGGAGATGCAGTTTCAGGGTGTGCAACCTGATCGATCTACTTTGGCAATTGCCCTCAGCTCTAGTGCAGCAATGGGGATTCTGGAGGCTGGGAAAGAGATTCATGCTGCCTCACACAAGGCTGTCTCTGATACAGATATATATGTTGCAAGCGCACTTATTGGCATGTATTCAAAGTGTGGTAAGACAGAAATGGCGAAGCATATATTTCATGATATGCAAGAATTAGATGTTGTTTGTTGGAACTCTATGATAGCAGGCCTTTCACTCGATTCTCAAGATAAGGAAGCTTTCAATTACTTTAAGCAGATGAGGCAACATGAGATGCTTCCGACCCAATTCTCTTATGCCACTATACTGAGTTGCTGTGCCAAGCTAGCTTCTTCATTTCAAGGGAAACAGGTCCATGCTCAGATAACAAAAGATGGATATGTGAGCGATGTCTTTGTTGGGAGTGCTCTCATCGGTATGTATTGCAAATGTGGTGATGTAGATGGTGCCCGTAATTTTTTCGATATGATGCCAAGCAAAAGTACAGTTACTTGGAATGAAATGATACATGGCTATGCACAGAATGGACGTGGGGATGAGGCTGTCCTTCTTTACTGGGACATGATTGCCTCAGCTGAGAGACCTGACGCCATTACTTTTATTTCCATTTTGACTGCTTGCAGCCATTCTGGATTGGTCGATGCAGGCATTGATATATTCAATTCAATGGAGCACAAACATGGAGTGGAGCCAGTTCTGGATCATTACACTTGCATTATTGATGCCCTTGGCCGTGCTGGTCGTTTCCAAGAAGCAGAAGTCTTACTAGATGAAATGCCGTATAAAGATGATCCAGTTATATGGGAGGTTTTGCTTAGTTCTTGCAGGGTTCATGCTAATGTGAGCTTAGCAAAAAGAGCAGCTGAAGAACTGATCCGCTTGGACCCTCATAATTCAGCTCCATATGTGCTTTTGGCCaatatttattcttctttaGGAAGATGGGACGAGGCAAGAGCTGTGAGAGATCTAATGATTGACAAACAAGTCATCAAGGATCCTGGTTATAGCTGGATTGAGTATGAGAAAATG------------GTGGGATCAatggaggaagaagaaggcaaCCTCGAAAGTCTTCTTAAATGGGCAGCGGTGTTCGGGATATCAGACTCG---------------------------AAATCTCTCGTCGTCTCCTACTTCCATGGCGCAGGCGGGAGAGGTTTGGGGGCTGCTCGTGATCTTGAAAAAGGAGAGTTGGTTCTCAAAGTTCCGAAGTCGGCTCTGATCACAAGGGAAACTCTGTTACTGAAAGATGatcatctctctcttgctGTCAATGCCCATACTTCTCTCTCCCCTATCCAGACATTGTGTGTTTGTTTACTCTATGAAATGGGTAAAGGGAAGACTTCATGGTGGTACCCTTACCTCATCAATTTACCTCGAAGTTACGACATTATAGCAACATTTGGTGAATTTGAGAAGCAAGCTCTGcagGTGGAGGATGCTATCTGGGCTGCTGATAAGGCCATTTCCAAGGCTGAGTTTGAGTGGAAAGAAACCAATACCCTCATGGAACAACTTAAGCTCAAGCCGCAACTTCGAACATTCAGGGCATGGCTTTGGGCTTCTGCGACTGTATCCTCACGGACGTTGCATATACCATGGGATGGAGCTGGGTGTTTATGTCCTGTGGGAGACTTGTTCAATTATTCTGCACCTGTAGAAGATTCTGAT---TCTGACAATGTGGAGCTTAGAACACATGAATTGGTGAAGGAGGAAACTTCTTGTATACTAGATAATGAGCAGCTTGATTCTGATTCGGGAAGATTAACTGATGGTAGGTTTGAGAATAATGTTGGTGCATATTGCTTCTATGCGAAGAAAAGTTACAGAAAAGGAGAGCAGGTCCTGCTGAGCTATGGAACGTACACAAATTTGGAGCTTCTTGAGCACTATGGCTTTCTCTtaaatgaaaatccaaatgACAAAGCTTATGTTCCCTTAGAACCAGAAATTTACTCATCTTGTTCATGGCCTAAGGAGTTCCTGTATATCCATCAAAGTGGAAAGCCGTCTTTTGCTCTACTTTCGGCTCTGCGATTATGGGCAACCCCAGCAAACCGGCGAAGATCTGTTGGACACCTTGCTTATTCAGGGCTCCAACTTTCTATTGAAAATGAGATATTTGTTATGAGATGGATTTCAAACAAGTGTAACAGTATTGTGAAGAATCTGCCAACAACGTTTGAAGAAGATAGTCTTCTATTAAGTGTCATTGACAAAATCCAAAATGTTAACGCCCCTTTGGAGTTTGCCAATATTTCATCTGTATCAACAGATGAGATTTGTACTTATAGGGCTGAAGTTTTGAAGAAGGGAGCAACAGATTCTGAACGGTCAAGGGAGAGGTGGAGATTAGCTGTTCAGTGGAGGCTTAGTTATAAGAAAATTCTGGTtgattgtatttctttttgtgatgAAATGATAGATGTACTACGTTCTCAACCATCTCATACCATGCCATTCCCAACAGCACCCTCTCCCTTCCTCGTCGCCCTTCTcgttttcttcattcttcccCTCGTCTTCTCCCCAAACGGCGGGTACGTTCGTCTCGCCGAGGGAGGAAAGGGTCGAGTGCACATCACCGACGAGCTCGACGACGTCGTAGACGACGAAGAGGACGACACTTGGAAAGAATGGGGCAAGAAGCCCACACCCCAGTTCGATCTG---CCGCCGGAGAAGTTGGAGAAGATGGAGTTGTCGGAGATCCAGGCCGAGACTTTGAAGAGGCATTCCGGGCCGATTCTTGGGTTCATCAAGCTCCGACTCGGCGTCAAACGGACTAAGGATATGGTGGTTGAGATTGCTACAAGATGGAGTAAAGTTCTGAGAACTGGATCTATTGCGGTGAAGTTCATGGGTATTGATTTAAGCACGGTCATGGTCACCATTGAAAGAGGCCAAGACTTGAACGAGTTGAAGGATTTCGTGTTGAACCAACCGGAGGCTTACGAGCTAAAGATTGGAGACCAATATTTTCGAAGGCCTGGAGATCCTCCTTTAGAGGAAGTTGTTGAGATGCTCCagaatgagaaaatgagaaaggaGAATGATGGTTCAACAGAGAGCAATAAGCAAGTGAAAGAGGAACTGATGCGCCTCAGGCTT---CCCTATAAGACTTTACACTCCTTCAGCCAACACCGCAGCCTCTCATCCGAATTG---------ATTCTTCCCTATGGAACCCCCGAGCCGCTTCACACCCATCTCTTCCAAATTTGTCGAGAACAATGCAGGCTTATCAAGACCCACAAAGTGTTCGGTGAAATGTCTGAAAGGGAGCTGGCTCAAGCTTCAAGAACCTGCAAGGCTATCCATGCCCagggtttgaaatttgaatttgggtcGAAAGGGTTGCTAGGAAATGGCATTGTGGGTTTTTATGCCAAGTGTGGTAACCTGGGCTATGCCGAGAAGGCATTTAATTGCCTTGAAAATAAGGATGTCTTTGCTTGGAACTCTGTCTTATCGATGTATTCAAACAAAGGATTGCTTGATCAGGTTCTGAACTCATTTCAGTCAATGTGGAATTGCAAGGTTTTGCCGAATGAGTTCACATTTGCAATGGTCTTGTCTGCTTGTACAAGATTGGTGAATATAGAGTATGGTAGACAAGTTCATTGCAGTGTTATAAAGTTGGGGCTTGAGTTGATATCATTTTGTCAAGGTGCACTCATTGATATGTATGCCAAGTGCAATTGCATAAGTGATGCTCAGCAGATATTTGAAAGTGCAATTGAGTTGGATACTGTCTCTTGGACAACAATGATTTCAGGGTATGTTCAAGTTGGGCTGCTTGAGGAAGCACTTAAAGTGTTTAAGGAGATGCAGAGAGTTGGCGGTTTTGTGGACCAGGTGGCCTATGTGACTGTCATAAATGCGTGTGTTGGTCTAGGAAGGCTAGATGATGCATGTGACTTGTTCTCGCAGATGCCTAatccaaatgatgtggcatgGAATGTGATGATTTCTGGACATGCAAAGAGAGGTTTTGAGGTAGAGGCTGTTAACTTTTTCCTGCAAATGAGGAAAGGTGGTGTAAAACCGACAAGATCTACACTGGGAAGTCTTTTAAGTGCAATCTCTAGTTTAGCAGCTCTAGACTATGGGCTGATAGTTCATGCAATTGCAATAAAGCAGGGGTTAGAATCTAATGTTTATGTAGGAAGTTCTTTAATCAATATGTATGCCAAGTGtgaaaaaattgatgatgCTACAAGAATATTTCATTATCTATCGGAGAAAAATGTTGTCTTGTGGAACACAATGCTTGGGGGTTATGCGCAGAATGGTTATGCCCATGAAGTCATAAGTTTATTTACTAATATGAAGGCATGTGGTCTTCACCCTGATCAGTTTACCTACACCAGCATTCTTAGTGCCTGTTCTTGCTTGCAAAATCTTGAAATGGGTCGCCAATTGCATTCAGTCATCATCAAGAACCAATTTGCATCAAATTTATTTGTCGGAAATGCATTGATTGATATGTATGCTAAATCAGGCAATCTGAAGGAAGCAAGGTACCAATTCGAGCTCATAAGAAATCGAGACAAGGTATCTTGGAATGCAATTATTGTTGGGTATGTGCAGgaagaggatgaggatgaggctTTTTGTATGTTCAGAAGAATGATATTGCATGTGATTGTGCCTGATGAAGTATCCTTGGCCAGTATACTAAGTGCTTGTGCAAATGTTCAAGCACTGAAGATGGGATGGCAAGTCCACTGTCTATCGATTAAAATTGGTCTAGAAACAAGCCTTTACTCTGGGAGCTCCCTTATTGATATGTATTCCAAATGTGGGCTCATTTGGGATTCACGAAGAGTTCTTGATCTCTTGCCCCATTGCAGTGTGGTCTCGATGAATGCTCTGATTTCTGGCTTTGTTCATAGAAACTTTGAGGAAGCAATAAACATATTTTGTGAAATGCAGGATATTGGATTAAATCCATCTGAAGTTACTTTTTCAAGTCTTTTAGATGCATGCAGTGGACCTAGTATGTTACCACTGGGAAGACAAATCCACAACATAGTACTGAAGAAAGGCCTTTTGTTTGATGGTGACTTCTTAGGGGTCTCTCTTTTGGGGATGTATATGAACTGCCAAAGCAAAATAGATGCCACCAATCTTTTCTTAGAATTCCATAAGCCAAAAAACAAAGTATTATGGACTGCTATGATTTCGGGATTCAGTCAAAATGATTGTATAGAGGAGGCATTGCAGTTCTATCAAGATATGCGTAGTGATAATGCGCTCCCAGACCAAGCAACTTTCGCAAGTGTTCTTCGAGCATGTGCTGTTATATCTTCTTTACAAAATGGTAGACAGATACATTCCCTCATTTTTCATACTGGTTTTAATTTGGATGAGTTAACATGTAGCGCCCTGGTAGACATGTATGCCAAATGTGGGGATGTGGGAAGCTCCATGCAAGTTTTCCAAGAAATGGGTACTAAGAATGGTGTTATCTCTTGGAACTCAATGATCGTTGGTTTTGCTAAAAATGGGTATGCAGAAGATGCATTGAAGATCTTTGATGAGATGAAGCAATCTCATGTTGAGCCTGACGACGTCACATTTCTTGGTGTTCTCACTGCATGTAGTCATGCAGGGAAGGTAGCCGAAGGTCGTGAGATATTTGATTCTATGGTCAACGATTATTTTATTCAACCCAGGGTTGATCATATTTGCTGCATGGTTGATCTTCTGGGCAGATGGGGTTTGCTTaaagaagcagaagagttTATTGATAGGTTAGATATTATACCAAACTCTATGATTTGGGCCACATTGCTTGGTGCTTGCAAATTACATGGAGACGACATAAGGGGTCGGCGTGCGGCAGAGAAACTCAAGGAGTTAGAACCACAAAGTTCGTCACCATATATGCTACTTTCTAGCATGTGTGCTGAATCTGGAAACTGGAATGAGGCCAACTCTTTGAGGAgggaaatgaaggaaaaaggGGTTATTAAGTTGCCTGGatttagttggatttttgTGGGACAGAGGACAAATTACTTTTCTGCTGGGGACAAGTCTCATCCAAGTGCTGCTGAAATTCATGTAGCTTTAAAGTACTTGACAGCAATAATGAAAGGAGAGGGctatgttgatgaaacaGAATCTTTGTTGCATGAAGAAGAGatGGCGAACGTCTCGGTCGCCGCGGAGTGGCAGCTCCTCTACAACCGCTACTACCGCAAGCCCGAGGTCTACCGCATGACGTGGAGCCACGTGGACTTGAGCCGCAACAAGGTCGCCTGCGCCCCCTTCGGTGGCCCCATCGCCGTCATCCGTGACGACTCCAAGATCGTCCAGCTCCGCGGCGAGTCCGCCCAGCGCAAGCTCCGCATCTTCAATTCCTCGGGCCTTCTACTCGGCGAGACCATCTGGAAACACCCCGGCGGAAGATTGATCGGAATGTCCTGGACCGACGACCAAACCCTAGTCTGCCTCGTCCAGGACGGCACCGTCTATCGGTACAACATCCTCGCCGAGATCGTCGAGCCGAGCATCTCCATGGGGAAGGAGTGCTTCGAGCGCAACGTCGTCGATTGCGTGTTTTGgggaaacggcgtcgtttgcATCACCGAGTCGAATCAGCTGTTTTGCGTTTCGGATTTCCAGAACCCGAACCCGGTCCAGCTGGCCGACCCGGGGATCGAGGACCCGCCGTACTGTATGGCCGTGATCGAGCCGCAGTACACTATGTCTGGTAATGTGGAGGTTCTGCTTGGGATTTCGGAGCCTTGGGTTTTGGCGGTGGAGGAAGACGGCGTGCAGCAGTTAGGCGTCGACGTCCTACGTGGACCGCTGCAGAAGATGGCGGTCTCTCGCGATGGTCAATGGCTCGCTTCGTTCACTCACGACGGTCGCTTGTTGGTCATGACTTCGAATCTCAATGAAATCTTAATCGAGCAGGAATGCGAGTCTGCGCTTCCTCCGGAACAGCTGGCGTGGTGTGGAATGGACACGGTGTTGTTGTATTGGGACGATATACTGTTAATGATGGGTCCTCGAGGGGACCCGGTGCGGTACTTTTACGATGAACCAATTATTCTCATACCGGAGTGTGATGGAGTGAGGATATTGTCGAACTCCAGCATGGAATTGCTTCAACGAGTGCCTGATTCTACTGAATCCATCTTTAAGATTGGAAGTACGTCGCCTGCGGCTTTGTTGTTCGATGCTTTGGATCATTTTGACAGACGAAGTGCTAAGGCAGATGAGAATTTGCGACTAATACGTGCATCATTGTCGGAGGCTGTTGAAGCATGTATTGATGCTGCCGGTCATGAATTTGATCTCTCACGTCAACAAACACTGCTAAGAGCTGCAAGCTATGGTCAAGCTTTTTGCAGCAATTTTCAACGTGATCATATTCAAGAGATGTGTAAAACGTTGCGAGTATTAAATGCTGTGCGGCATCCTGATGTTGGAATGCCTCTTAGTATTCAACAATACAAGTTGCTTACACCGTCTGTTCTGATCGGTCGTTTGATTAATTCCTACAAGCATCTTCTTGCACTACGGATATCAGAATACCTTGGAATGAATCAAGAAATGGTGATAATGCACTGGACATGTTCGAAGATAACAGCTTCCCTGGCAATTCCTGATGCAACTCTCCTTGAAATCTTACTTGAGAAGTTGAAACTATCCAAAGGAATATCCTACGCAGCAGTTGCTGCTCATGCAGATAAGAATGGCCGCCGGAAGTTAGCTGCTATGCTTGTTGAACATGAACCGCGGTCCTCCAAGCAGGTTCCTCTCTTGTTGAGCATTGGAGAAGAAGACACAGCTTTAATGAAGGCAATTGAAAGTGGTGATACAGACCTTGTTtatcttgttctttttcataTCTGGCAAAAGAGAGAACCTTTGGCATTTTTCAAAATGATACACCCGAAACCCCTGGCGCGTGATTTGTTTGTGATTTATGCACGGTGCTATAATcatgaatttttgaaggacTTCTTCCTATCGGCTGGACAACTTCAAGAAGTGGCTTTCCTTGTGTGGAAAGAATCTTGGGAACTCGGAAAAAATCCAATGGCAAGCAGAGGATCTCCCCTGCATAATCCGCGCATTAAATTAATTGACCAGACCAAGTCTCTCTTCGAAAAGGATAAGGACTTTACCTTTGAGTCAAAGGCTGCTGAGGAACATTCAAAATTGTTGAGGGCGCAGCATGGTCTAGAAGTGTCAACAAAGCAGGctatttttgttgattctaGTATCAGTGATACCATTCGAACTTGTATTGTGCTGGGAAATCATAAAGCAGCAATGAAAGTGAAAACTGATTTTAAGGTTTCTGAGAAGAGATGGTATTGGCTGAAAGCTTTTGCTCTGGCTACAGTCAGAGATTGGGATACCCTGGAGAagttttcaaaagaaaagagaccACCAATTGGGTTTAGGCCATTTGTTGAGGCATGCATTGAAGCAGATGAAAAAGGGGAAGCATTGAAATATATCCCAAAACTCACAGATCCTCGAGAAAGAGCTGAGGCTTATGGTCGGATTGGCATGGCCAAGGAAGCTGCTGATGCTGCCTCTCAGGCAAATGATGGGGAATTGCTTGGTCGACTGAGATCGACGTTTTCACAAAATCCTGCAGCTTCATCAATTTTTGATACTATTCGAGATAAATTGGGTGTGTCAATGGGCTCGTCTTCAACCGATGCTTTCCCACAAATGCAGGAAATTATGCTGGAGTTTCGAGCTGGTAAAATGGCTTTTGAGGGGAAAAGGGTTGTTCCCGATACTCGTAAAGGACTTGTTCGCATAGCAAGGGGTGAAGAGGGTTTGGTGCATTTCCAGTGGCTTGATCGGAATCTAAATGTTGTTGAAGATGATCAGATTGTTTTTCCTGATGAAGCAGTTTTTGAAAAGGTTAATCAAGCATCGGGAAGGGTGTACATACTAAAATTCAACACCGATGATAggaagtttttcttttggatgcaGGAGCCGAAAGCTGAAGATGACACACAGTTATGTACCTCCGTTAATTACTACATCAATCGACCAATAGaagaagaagaagaagaaggccctGATGGCTCTGTTCCTCTAACA---GCTGATGATATGTTTGAAGATGATATTTCATCAAGAGCTGGAATCTTGTTGGAACCAAACTTGGGTGCGGAAGTAAGTAGCGATGTAACCTCTTCTTCTGGCCCAGTGAAGTTGGAAGATCTTCAAAGAATCTTGAGTAACATTGATCGTGCAGATAGTGCTGGGGATCCAGATGGAGGCATAAGTTTGGAGGATATACTGACACCTGATTTGATTCTGCCACTGATTGAGACAATGCCACTGCAACAGAGTTTAGGATCTTACTTGCCTGAGGGTGAATGGTCTCCGGAGGATATATTGGAGTTGCTGCAGAGTCCACCGTTCCGCCAACAAATGGATTCATTCAATTATGTACTTCGAACAGGACAGATAGATTTGACTCAGTTTGGTATTAACCCAAGCAAATATAAGTTCACAGTATTGTCTTTTCTTGAGGCACTTGAGGATTCAGTTTCAAAATCATCTGAGGAATCAATGCAAGACGACAAGGATTTGAGATCTGAATCTTGTAAT---------CCCATGGATGAATCCCAGATGCAGTTATACCACCACCCATATTCAATAGATAGCCAAAGGGTGAGACTTGCTTTGGAAGAAAAAGGCATTGATTACACATCATTCCATCTCAATCCTGTAACCGGCAAGAATATGAATGCCTCATTCTTCAGAATGAATCCAAGTGCAACACTCCCGGTTTTCCAGAACGGCGAACACAAGATTTTCAATACAATCGAGATTATTCAGTATGTAGAAAGAATTGCAAGTGTCTCTACAGGCGCTGAGAACATGACCTTCAGTGGCAGAGAAGTCACTGGATGGATGCACAGAATACAACAATGGAACCCCAAGTATTTCACACTAGCCCACATCCCGGAAAAGTACTTCCGTTCTGTCTCCAAATTCTTGAGGCGGGTGGTGATGGCTCGAATGGAGGAATCTCCTGATTTAGCAGGTGCTTATCACAGTAAGTTGCAAGAAGTATATGACACAGAAGACAAGTTGAAAAACTCAAGCGTTATGATACAAGACAAGGAACATCTAATAAGACTTCTAGATGAAGTTGAGAAACAGCTAAATGAAACAACATATTTAGTAGGGGATGAGTTTACAATGGCAGATGTGATGCTCATTCCGGTGCTAGCACGGTTGGTGCTCTTGGATTTGGAGGACGAGTATATAGGTAGCCGGCCAAACATTGCTAAATACTGGATTATGGTGCAGCAGAGGCCTAGTTATAAGAAAGTGATTGCAAGTCATTTCAATGGCTGGAGGAAGTACAGAACTTTGTGGAAAACCTGGTGCTCTATTCACATCAGAAGCATTCTAAGGAGATTCATGGCAGACCAACCGGAGCAATCCTCCCCCGTTCTTCAGCAGCTCCTACTCTCACTCTCCCAATCAGCCGATCAACCAGAGAGCTCAGTCTCGGACCTCATCGACTTCCTCGCTTCAATCTCC------GCTCAGTCAGACCCGGACAATCAAAATTCAGAAGCCACCGCCTTCAAAACCCTCACTCAACTTCACCACTTCATCTCTTCTCAATCA---GACCAGGCCATATTTGATCAGCTACAATTCGAGTTGCCCAAGGCGGTTTCGGAGTTTGGAGGAGTTTCGGAGAGGTGCCTGGAGGTGGTGGAGAGCATTATTGATCGGTTTATATCAATGTGTGGTGCCAGAGACATGCTTGCAGTTCTCGGCGAGGCATTGGATTCTCTTAATAAGAAAGGTGGGGATTATGGCTATGTTGTACCTCTTCTCTCAGGGTTTTCAAAAGTATTTCTCTCCCTTCAGAGGCGCCACTTTGAGCAAGTAAGACAAGCTACTCGTATTATTTTCAAAGTTTTGAAAGGCGTGTCTTCAGAATTGGAAGATGAA---GCCGAATTACAAAAAATGTTTGATAGAGCTGTGGGAATTGCTGATTCCATACATGCAGTTTGCATGAAGTTGGAAGGCGGAGTACATGAAAAGCTTTCTGCTCTTCTTGGTCTTTATGTGCTAGAGATAGTGGCTCTTGTCAGCATGAATTTCGAAGCTTCAAGTTCACAGGCCTTTGTACTGCAGCTGTCTAGTTTCTTCCCGTATTGTGGTTTCTCATATCTAGGCTTAATTACGGGGTCTGATGTTGACAAAATAAGTAGGATTGTAATaggagACGATAAAGATCTCTATGTTGATTCTTTCGTGGACGTCAAATGTGGTGCATCTGTTTCAGTGATTTGGGGCCATGCTTCTAATGAGGTTGCCACGGCTGCTCATGAGGATTTGACTGCTGTCAAAAATGAACTTCAGAATAATCAGACTAAAAGGTGGCAAGCTTTTGGCATGCTGAAGCACATACTAGCTTCTGTCACTCTGCCATGGGAACTCAAAAAACATGCAATCGATTTCTTGCATAGCATCAGAGGTGGAAATATTTCCCCTTGTGACGAACATAGTGACTTCTCAGCCGACATGCCAGGCCTTTTTGCTGCTCTGCAGGCTATTCAAATGGTCATCATGTATACAGCGGACACAGAGTTGAGGAAAAATGCCTTTGATGCATTTAAGTGGattctggCTGATATTCCAACTTGTCATAGGTTCGACATCCTAAAGGCTTTGATCACAAAAAGTGATTCTTCCTCTATGATTGCAATCCTTTTTGATATCGTTAAAGGAGAAATGCACAAGGAAAGTTGTGAAAAAATGGGAAATGGTCGAGCTTTGAGAGAAGAACATAATGCACATCCCCGTTCATCGTTGTGGACTGCCAGTATCCTGGAATTGGTGGAGTTTATTCTAAGGCCCCCAAAGGGAGGACCTCCATCCTTTCCTGAGCAGACTGATTCGGTCCTGTCTGCACTCAACTTGTACCGATATGTACTGATAGCAGAATCAAGAgGAAAGACCAACTATACCGGAGTACTTTCCAGAAGCAATTTACAGAAAGCCTATAATGAATGGCTTCTACCTCTACGAACCCTAGTTACAGTCATAGTGGCCAAGAACAAGAATGAAAGTGATGAGCTTACAGTTGACACTCTTTGTACTTTTAACCCAGTTGAATTAGTTTTGTACCGCTGTATAGAGCTTGTTGAAGAAAAGTTGAAAGAGTCTACAATGGGCTTACCGGAAATCGTCGATTTCGCTCGGAATTTCTCCGTCATGGTCAGAGTCAAAGGCCCTGACCCCAAAGGCCTCAAGATGCGAAACCATGCTTTCCACCAGTACAACTCTGGGACGACGACTATATCAGCTTCCGGGATGTTGTTGCCTGGAACCCTTTACGACGGTGAGGCGGCGAAGCAGCTTTCCGGCGGCGGGAGTGACCGGTCACCGGCTCTGGTTGTGACTGTTGCTTCGGTTGTTGAGCCCTTTCTGTCTTTGCAGCACAGGGAGAACCTTGCCCAGGGCAGGCCTGAGTTGATTGCTGGGgttgagattgatgtcatgGCAGAGGATGAACCGATGTTGGAGAAA---------GGCTCGGAGAAAGGACCTCCATGCTGGTTTGCAGCGCAGCTTTTAACCCTGATTGACATTCCTGCATCTGCTGTTGCACTCCAATCTCTTATTGATGCTTCTATAAGCTCCCCAGAGCATGGATGGGAGGTTGGTTGGTCTTTAGCCTCACATAATAATCCTCAGCCAGTTACAGATGTTATTCAGACACAGGTAAATTTTGCTGCTAGAGAATTGGGGAACGCAAGTGGTACAGGAAAGTCAGTTACAAGAATCGCAATTCTTGTAGTATCCTTGTTTCCTAAGGATGTGCCAAATATAACCATATCGCCCTCCAATAAAAGGGGAGACTTTCTTGTAGCAGTGGGTTCTCCTTTTGGTATCCTGTCACCTGTGCACTTCTTTAACAGCATATCAGTGGGGTCCATCGCCAACTGCTATCCTCCTAATTCGTCTATTACTCCATTGCTGATGGCCGACATACGGTGTCTTCCTGGAGCGGAAGGTGGTCCAGTTTTGAGCGAGAATGCACAACTTATTGGTATGTTGATTAGACCATTGAGGCAGAAGACTAGTGGTGCTGAAGTTCAGCTGGTAATTTCGTGGGAAGCCATTGCAACTGCTTGCAGTGACTTGCTGCAGAAGGAGCCTCATTATGCAGAAAAAGGGATTTATTATGACAAGGGAAACTTAAATGCTGTAGGGAAAGCATTTTTAGCAGACACCGACGGCTCAAATGGACCCATAACGCATATTCAGGAGCATCTTTCTACTAGTTGCTCCACTTCA---GCTGTTGAGAAGGCTATAGCTTCTGTTTGTCTTATAACCATAGATGATGGAGTATGGGCATCTGGTGTTTTCCTCAACAAGCAAGGCCTGATACTCACAAATGCTCACCTCATAGAACCATGGAGATTTGGTAAAAGGACTGTGACTGATGGATACATTGCTGATGCTCCTCCCGTCCTATCTAACGGATCGGCATCTCCAGGGTGTAATGGAGTTGATGGTGAGCAGAAGATTGAAGGCTTTCTGCCAGGGCTTCACAAGAATGGATATCCCTCAGTTGGCAATGAACATGGAGCA---CGGAACTCATCTTACAAAGGCCATAGAAATATACGTGTCCGCCTGGATCATACGGACCCTTGGATTTGGTGTGACGCCAAAGTAGTATATGTTTGTAAAGGACCTTTAGATGTTGCCTTGTTACAGATCAAATACATCCCAGATCAACTTTCTCCAGTTGTCATGGACTTTTCATCTCCATCTTTAGGATCAAAGGCATACGTTATTGGACATGGACTGTTTGGACCCAGATGTGGCTTTTCCCCATCAATATGTGCTGGTGTGGTGGCAAAAGTTGTCAAATCAAAGTTTCTACCCTCACATCAACCCAGTCAACCAGGACATACTCTGGGGAATTCTCCTGTGATGCTGGAAACAACAGCAGCTGTCCATCCAGGTGGTAGTGGTGGTGCTGTTGTAAATTCAGATGGTCATATGATTGGGCTTGTTACAAGCAATGCTAGACATGGTGGAGGAACAGTTATACCACATCTGAACTTCAGCATTCCATGTGCAGCTCTCCTGctaattttcaagttttcaaaagACATGCAAGATCTTTCACTTCTTCAGGTTCTCGACCAACCAAACGAACATCTTTCTTCTGTATGGGCATTGATGCCGCATCTGTCTCCAAAGCCCCCTCCTTTGCCTCATATGCAAGAGTCATTACCAAATGATCGCGACAAAGAAGGGAAAGGTTCTCGCTTTGCAAAATTTTTAGCTGAAAGACAAGATGTGTTTGCAAAGCCAACACAGCTTCATAGAGCTGGAAGAATATTGAATGACATTGTTCCTAGCAAGTTAatggaggaagagaggaggaggcAGCCCTGGCCTCACTACTGGGGCACCACACCGGAGCAAGACTACTACACTTCACAGGGGATCAAATCCTCCAAAGCCTTCTTCACCTCCCCCAGAGGACTCAAGCTCTTCACACGCCAATggctccctcttctctctcctccacgTGGCCTCATCTTCATGGTCCACGGCTACGGCAACGACATCAGCTGGACCTTTCAGGCCACCGCCGTCTTCCTCGCCCGTCACGGCTTCGCCTGCTTCGCTCTCGACCTCGAGTCCCACGGCGGCTCCCAAGGCCTCCGCGCCTTCGTCCCCAACGTCGATCTCGTCGTCGCCGACTGCCGCTTCTTCTTCAGCCTCGTCAAGCGGAGCCCCGGTTTCGAAACCCTACCGTCTTTTCTCTACGGCGAGTCCATGGGCGGCGCGATCTGTCTTCTGATCCACTTCGCGGATCCGGAAGCCTTCGACGGCGCGGTTCTGGTGGCGCCGATGTGTAAAATCTCCGACGACGTCAAGCCCAAGTGGCCGATCCCTCAGATCCTGACGTTCGTCGCCAAGTTCCTGCCGACTTTGGCGATTGTGCCCACCGGGGACCTGATGGTAAAATCGGTCAAGGTCGAGGAGAAAAAGGTAATTGCGGACATGAACCCTTCCAGGTATAGAGGGAGGCCTAGATTGGGTACAGTCATGGAGCTACTGAGAGTGACGGACTATGTCAGCCAGAGGCTGGGAGATGTGAGGCTGCCGTTTATTGTGCTCCACGGCAGCGCCGACGTGGTGACGGATCCCAATGTGAGTAGAGCTTTGTATGAAGAAGCAAAGAGTGAAGATAAGACGATCAAGATTTACGACGGGATGATGCATTCCTTGCTGTTCGGGGAGACTGATCAGAACGTCGAAATCGTCCGCAGCGACATTCTGGCATGGTTGAACCAGAGATGC---------------ACAGCAAGAAATATGGCTGTAGCTCTATCAGCCTCAGCATCTCCATTCACCTCAAAATCGATTCTTTCCAAAACCCTCTTCAGATTTTCACCAAAACACTTCACTCCCCTA---------TCCAAACCACCCCAACTCAATTCAAATACACTCATAAAGCTTCAACCTTTACGCCCATCAATCCCTATTCTCAAAGCTTCTCCTCCACTA------GCTTCTTCCCATGGGTTT------------GAGGAAGATGAGGTCTTGTCAATTTTCGAGGAAAAGCCTGTGAAATTTGGGCTTTGGGTGTTGTTTTGGGCATCTGTTTCACTTGCTTGGTTTGCGGCTTCCGGGGATGCCAATGCAGCTGCcgctgctgctgattcGATCagagcttcttcttttggtgTGAAGATTGCGAATGCGCTTCGGGGTTTGGGCTGGCCTGATGAGGCTGTGGTGTTTGCATTGGCGACGCTTCCGGTGATTGAGCTTCGTGGGGCTATTCCTGTTGGTTATTGGTTGCAACTCACGCCTGTTATGTTAACTGTTCTAGCTGTTCTTGGGAACATGGTTCCTGTGCCCATCATCATACTTTACTTGAAGAGATTTGCAACTTTCCTTGCTGGAAAGAATAACGCCACATCTCGGTTCCTTGACTTATTGTTTGAAAAGGCTAAAAAGAAAGCTGGCCCTGTAGAGGAGTTCCAATGGCTTGGTCTGATGCTATTTGTGGCTGTGCCTTTCCCGGGAACAGGAGCATGGACAGGAGCCATTATAGCTTCTATTCTCGATATGCCATTTTGGTCGGCAGTGTCTGCAAATTTCTTTGGTGTTGTATTGGCTGGGCTTCTAGTAAATTTGCTGGTGAACCTTGGTCTCAAATATGCTATTGTTACTGGCATTGctctcttctttatttctaCGTTCATGTGGAGCATTCTGCGGAATATTAAGAAGTCCTTAAGCTCATCAACTATGGCGGGAGGGGTTATCCTATCGTCGCAAACCAGAACCCAAACCTTACTCTTTTCCATTCCCAAATTACCCTCACCACTATGGAAGCTCCCCTTCATTTCCCGCCAATTTCACTGCAAGTGCTCGCAGACCACCCAAGTCGCTGCG---GTGGACTTGGCCAAGTACAAGGAAGCTTTCTCCAGACGAATGGACATGGCTGGCCTCAAACCCCATCACCGAGTCGCTATTGGAGTTTCTGGAGGGCCTGATAGTATGGCCTTGTGTGCTTTAACTGCGTTCTGGAAAGGCCAGGGGCTTGATGGTAAATGTGATGGTGAGGGGTTCATTGATGGGGTTCTGGCCATCATTGTGGACCATGGGCTGCGTGAAGAGAGCACTGAAGAGGCCAGCATTGTTTCCAATCGTGTCGCGAAAATGGGAATCAGAAGCGATGTTGCCTGTTGTGATTGGTCCGATGGCAAGCCGAAACAAGGGCATGTGCAAGAAGCGGCTCGCGAAATGAGGTACAGGATATTTCAGAATGTTTGTGTCAAGAACCAGATTGGTGTGTTACTAACGGCACATCATGCTGATGACCAGGCTGAGTTATTTGTTATCAGACTATCTCGCAATAGTGGTATTCTTGGACTTGCTGGTATGCCTTTCACATCTCAAATTTTCTCTGCACACACCCATTCTCATACTGAAGTTTCTAGAAACTATGGGATTCTTCTTGTGAGACCACTCCTTGATTTTTCAAAGGAAGATATGTACAAGATATGCCAAGGGAGTGATCAGGAATGGGTGGAAGATCCAACAAATCAAAGCCTGTTATATGCTCGTAATAGAATTCGAATGTCCTTAAACGATGCATCATGTGCATTCAAAAATGAACTACAAGCAGTTATTTCTGCTTGTCGGGAAACACGCGTATATATTGATTATGTTTGTCGATATTTGATGTCTAAAGCAGTGACTGTTTCGCATCTAGGATATGCAGTTATTGATTTAGAGATTCTTAATCAATCAAAAGTGGAGGACATATGCCTGTCAAAGTTCATTTCCTTAGTTTTGCAGTTCATCTCACAAAGGCACAGACCTCTTAGAGGTAATACTTCAAAATTGCTTGTTGGTTACATGCGTAGTTTCCCATGCAAGACATCCCTTAGCGCAGCTGGCTGCTTCCTTTCTCCGGCTCCTGGATCTAGAGGCATGAAAGCCCTGGTGTGTTGTTCTGTTGATTCTCCTCTGCCTTCAAATGTGGGGTTATCCCATCAACACTTTCATGCAGAACAAGAACACTCTACTCCAGATGAGATAGAGCAAATTATCGCTGATGGCAAATCCTATGCAGATCGCTTGGTTCCAAATGCATCTGATGTGCCTTTCTTAGAAGTAACATCAAATTCAGTTTTAACTGAAGCGAGGAGGCTTGTTATGATTAGTGAGTCAACCCAtacaaaacttctttcattgCAGAAGGAAGAGATTGAGCATTTCAAGTCTAAGAGTGAAGTCAAAGCTGACTACAAGACAAAGCATGGGATCAAATCTGTTAGTACATCACCCAGTGAACCACTTCCCCTCGGGCAAATATGTTGCTTCATGAACCGATTTTTCATCACATGGAAACTGAGTGAAGTT---------------------------------TCCAAGGAAGCTTTGGAGGGGCAAAGTCGGTGTGGTTGCAAATCTTGTATAGTTGGCCATGATACGGTGCTTGAGGTGCGTAACATGAGTGAACAGGATTGGCTGTATCTTTCCGACTTGTCAAAGTCTCGTACTTTAGGGAACCTTCAAGAACAAAGCAACTCTTTAGACAGGAAGGTAGCGCTAAGAAAAGATGAGACAGACACATGTCTAGACTATGCAAGAGTTTCAGCACAAAGAGCTCTTCAATCCTTAAAATCTATCCCTGCTGCTGCAAGAAGGGGCCTGCCTGTGCTAGTCAATAGTCAAGGACTTCTATTAAGCATACCAagCATCGACTTCCAAGGCTGTTCGTGCTTAATGGTCTCTGCAACATTCAAGCCGAAAGTACCACTTGGGGGAGACCATAGTTCATTTGTCATGGTGGTTCTTCAGCTTCACTCCATTAATGGGTTGTTTCAGTGCCCAAAGAAGAGCTCAGTAACTCACAGAAGAGCCATAGCTCAAAAATGTCTCTGCTTGCAAACACAGACCCTTCCCTCCAAAACCCAGAGGATAATGGAGAGTTTGCCGGTGAGTAGTGAAGTTGGTGGTGCTGGTGGAGCTTACTCATATAGTGCTTTGAAGAGGTTGGATCAAGTTTGGTCTAAGATTTGCTCTGCTAAAACAGTTGTGGAAGAACCAAAGGAAGTGGTTTCGAATTTTCCTGGTTTGCTTAGGAATTCTGATCTGGCTGACAAAGCGGTAGATACATTTGATGTGTTGATTTGTGGTGGAACACTGGGGATATTCATAGCAACAGCATTGTGTGCCAAAGGTCTTCGAGTAGGCGTTGTGGAAAGAAATGTGCTACAAGGGAGGGAACAGGAGTGGAATATCTCGAGGAAAGAGCTCTTGGAATTTGTAGAGATTGGAATTCTTGCAGAAGATGAGATTGAACAAGCTACTGCCATGAAATTCAATCCTAACAGATGTGGATTTGAGGGGAAGGGTGATATCTGGGTTGAAGACATTCTTAATCTTGGTGTTTCACCAGTAAAGCTTATAGAGATTGTGAAGAATCGTTTTATTTCTCTAGGTGGAGTCGTATTGGAAGGCTACAGTATGTCCAGCATTTCCATTTATGAAGATGCAGCTCTCTTGCAACTCAGTGAGGGGAAGATTTTGTCATCTCGCCTCATCATTGATGCAATGGGGAATTTCTCTCCAGTTGTAAAACAGATAAGATCCGGAAGGAAGCCAGATGGAGTATGCCTTGTTGTTGGATCATGTGCTCGTGGATTCAAGAATAACTCTGACAGTGATGTTATATATAGTAGTTCGTCAGTAAAGAAGGTTGGAGCCTCCGTAGCACAATTCTTTTGGGAGGCATTTCCAGCTGGTTCAGGCCCTACAGATCGTACGACTTATATGTTCACTTATGTTGATCCTCAACCCCAGTCTCCAAAACTGGAAGAATTATTAGAAGAATATTGGAAATTGATGCCTGAATATCAGGGAGTCTCTCTTGATGAGTTGGAGATACAGAGGGTTCTATATGGTATTTTCCCTACATACCGTGACAGCCCGCTGCCAGCAGCTTTTAATCGTGTTTTACAGTTTGGTGATGCTAGTGGGATACAATCACCTGTTTCATTTGGTGGTTTTGGAAGCTTGACTAGACACCTCAAGAGACTGTCAACAGGAATATACGAAGCAATCGACGGCGATTTTCTTGACTCACACAACTTGTCTCTGCTAAATCCTTACATGCCCAACTTAAGTTCTTCATGGTTGTTTCAAAGAGCAATGTCAGCAAAGGAACCGTCTAATGTTTCACCAGATTTTATTAATGAGCTTCTGTATGCCAATTTTCAGAGTATGCAGAAGCTTGGAGATCCAGTACTCAGACCATTTCTGCAgGATGTTGTACAGTTTGGACCTCTTACTAAGACGTTAGGCCTAGTCATGTTAAATAAACCTCAAATTATCCCATCAATATTCAAGCAGGTTGGAATTCCTGTACTTCTTGACTGGTCTGGACATTTTTTCATGCTTGGATACTATACATTACTCTCAACCTTTGCCGACCCTGTAGTAAGGCCTTTGTTGAGTCAATTACCACCGGAGATGAAGTATGGGTGGCAGAGACGTCTCGAGGCTTGGAAATATGGTGCTGGTTTAGATTACAAGCTTAGAAGAAGaaccctcctcctccatctcaGAGCTTCCTCATCAACCCATTTCCTTCCTCCATGTCCTCCTCTCTCCTACACCAATGTTGGGTCTTCATCaaaagcctcaacctttcattcCACGTCAACTTCCGCCTCAAACTCCAGGTGGGCCGTCACCAACTCTCTTCCTCCACCCGAATGGGTCGAGCCTTTCCATGACGTCTCCGACGTCATCTCCAGCCCCCACCGCTTCGACCCTTCTCCGTGGGTCCCCCAAATCCTTAATcttctagacaactccCCCCAAATGGAACACAACTTAGACTCTTACTGCCGCAAGTTCCTCATCAAGTTGTCTCCCAACTTCGTTGCTTATGTCTTGAAATCCGACAACCTTAGAGATAAACCCGAGACTGCCCTCCGGTTCTTCTCATGGGCAAGTAAGCAACACAAGTACCATCATAAGCTTGAGTGCtatgtttgtttgattgagattttgtgtttgtgtggtGAATTGGATAGTGTTAAATGTGTTGTTAATGAGCTTAGGGAGATGAGGTTGTTGATGAATGCGAATGCCGCAAATAGTTTGGTTAAGAGTTTTGGGAGTGTTGGAATGGTGGAGGAGTTGTTGTGGGTTTGGCGTGGGATGAAGGAGAATGGGATTGAGCCTAGTTTGTTTACTTATAATTTTTTGGTGAATGGTTTGGTGAACTCGATGTTCATTGAATCCGCGGAGAGGGTTTTCGAGGTAATGGAAGGTGGGAAGATTGTGCCTGACATTGTGACTTATAATACAATGATTAAAGGGTATTGTAAGGCAGGGAGAACGCCGAAGGCGATGGAGAAGTTTAGGAGTATGGAGGGGAGGAATGTGGAGGCGGATAAGATTACGTATATGACTTTGATGCAGGGGTGTTATTCGGAAGGGGATTTCGATTCTTGTTTGAGTCTTTACCAGGAGATGAGGGAGAAGAGGGTTGAGGTTCCATCTCACGCGTATAGTTTAGTTATCAATGGGCTTTGTAAAGGGGGGAAATGTGTGGTGGGGTTTGCTGTTTTTGAAGATATGATTCAGAAGGGTTGTAAAGCTAATGTGGCAAACTATACGGCTTTGATTGATTCATATGCAAAATGCGGGTGCATTGAAGAGGCGATGAAGCTATTCGAGAGGATGAAGAGTGACGGGCTTGAACCAGATGGGGTTACTTATGGGGTTATTGTCAATGGATTGTGTAAGAGTGGGAGAGTGGAGGAGGCCATTGagtattttcagttttgtcaAGACAGCAGAATGGCAGACAATGCTATGTTGTATTCTAGTTTAATTGATGGTCTTGGGAAGGCTGGAAGGGTTGATGAAGCTGAAAGGTTGTTTGAAAAGATGATCGAAAAGGGTTGTCCACCGGACTCATATTGCTACAATGCGCTTATCGACGCCCTAGCAAAATGTGGAAAAACTGATGAAGCTTTAGCACTCTTtaagaaaatggaagaagaagggtGTGATCAGACTGTTTATACATACACAATACTCATTGATGGACTATTTAAGGAGCATAGGAATGAAGATGCATTGAAGTTATGGGACATGATGATTGATAAGGGCATCACGCCTACTGCTGCTTCGTTCAGAGCTCTCTCAATTGGGCTTTGTCTCTCAGGCAAGGTAGCCAGGGCCTGCAAAATTTTGGATGACCTAGCACCAATGGGTGTAATTCCTGAGACAGCTTTTGAAGATATGATCAATGTGTTGTGCAAAGCTGGCCGTGTCAAGGAAGCTTGTAAATTGGCTGATGGCATTGTGGATAGAGGTAGGGAAATACCAGGAAGAATCCGAACCATTCTAATCAATGCCTTGAGGAAAACAGGCAATGCAGATTTAGCTATGAAGCTGATGCATAGTAAGATCGGTATTGGGTATGACCGATGGGGTAGTGTCAAAAAACGAGTGAAGTTCCGTATTCTCATTGACATTATGGATTCGGCGAGGCAGGTTTTCACGGTGGACCTTCTAGAAAGGTACGCCGCGAAAGGCCGCGGAGTCATCACGTGTATGGCTGCCGGAAATGACGTCATTGTGCTCGGAACTAGTAAAGGTTGGATAATCCGGCATGATTTCGGGGTCGGAGATTCGTTCGATTTTGATCTCTCTACGGGTCGTCCGGGGGAGCATTCGATTCATAGAGTTTTTGTTGATCCTGGAGGGAGCCACTGTATCGCCTGCATTGTTGGTACCGGTGGTGCTGATACTTTCTATATGCATGCGAAATGGAGCAAGCCGCGTGTTTTGACCAAGTTGAAAGGCCTTGTTGTGAATGCTGTTGCCTGGAACAGACAGCAGATTACAGAAGTTTCGACAAAGGAAGTTATTCTTGGTACAGACAACGGACAACTTTATGAGATTGCTGTGGAtgagaaggataagaaggAGAAGTATGTGAAGTTTCTTTATGAACTAATTGAACTTCCTGAGGCCTTCATGAGTTTGCAGATGGAAACTGCCACGATTCTGAACGGAACTAGATACTATGTGATGGCTGTTACTCCTACACGACTCTATTCTTATACAGGAATTGGATTGTTGGATGCAATTTTTGCTAGTTACTTGGAGCATCCGGTGCGTTTCATGGAGCTTCCCGGTGAAATACCTAACAGTGAATTGCATTTCTATATCAAGCAAAGACGAGCAGTACATTTTGCATGGCTTTCTGGAGCTGGAATCTATAATGGCGGTTTAAATTTTGGTGCTCAACATAGTTCTTCAACTGGAGATGAGAATTTTGTGGAGAACAAGGCTCTTCTGGCATATTCAAAATTGTCTGAGAGTTCTGAAGTTGTGATGCCCACTTCTATGGCCGTTTCAGAATTTCATTTCCTGCTTCTTATCGGGAATAAGGTTAAGGTTGTAAATAGAATAAGTGAGCAAATTATAGAGGAACTTCAGTTTGATCAAACATCCGAATCAGCTTCAAGGGGTATCATTGGATTATGTAGTGATGCCACAGCTGGACTGTTCTATGCTTATGACCAGAACTCTGTATTTcagGTGTCTGTTAATGATGAAGGCCGAGATATGTGGAAAGTTTATCTGGACATGAAAGAGTATGCTGCTGCTTTGGCAAATTGTCGCGACCCACTTCAAAGGGACCAAGTATATTTAGTACAGgcTGAGGCTGCATTTAACTCAAAAGATTATCTCAGAGCAGCATCTTTCTATGCAAAGATAAACTACATATTATCATTCGAGGAGATCACTCTGAAGTTTATCACTGTCAATGAACAGGATGCTTTGAGAACCTTTTTGTTGCGGAAACTCGACTGTCTTGCGAAGGATGACAAGTGCCAAATAACCATGATTTCAACGTGGACAACTGAATTGTACTTAGATAAGATAAATCGCCTACTGTTGGAAGATGACACTGCATTGGAAAATCGGAATTCAGAGTATCAATCTATTATTAAAGAGTTTCGTGCATTTCTGAGTGACTCCAAGGATGTATTGGATGAAGCAACCACAATGAGACTATTAGAAAGTTATGGTCGAGTTGAAGAGTTGGTATTTTTTGCTAGTCTGAAAGAACAATATGAAATTGTAGTGCACCATTATATTCAGCAAGGAGAAGCGAAGAAGGCACTGGAGGTTCTTCAAAAACCTTCTGTTCCTATTGATCTTCAGTATAAGTTTGCTCCTGACCTAATTATGCTTGACGCATATGAAGCTGTGGAGTCATGGATGGCGACAAACAACCTCAACCCTAGGAAACTCATTCCGGCAATGATGCGCTATTCGAGTGAACCGCATGCAAAAAATGAGACGCATGAAGTCATCAAATACTTGGAATACTGTGTTCACCGTTTGCACAATGAGGACCCTGGAGTTCACAACTTGCTTTTATCACTATATGCCAAGCAGGAAGATGATAGTGCACTTTTGCGCTTCCTACAATTTAAATTTGGAAAAGGACGGGAAAGTGGCCCTGAATTCTTCTATGATCCCAAGTATGCTTTACGCCTTTgccttaaagaaaaaagaatgcgTGCCTGTGTTCATATATACAGTATGATGTCAATGCATGAAGAAGCAGTTGCTCTCGCCCTCCAGGTTGATCCTGAGCTTGCTATGGCTGAAGCTGACaaggttgaagatgatgaggacTTGAGAAAGAAGCTCTGGCTCATGGTTGCGAAGCATGTAATAGAACAGGAGAAGGGGGCTAAGAGGGAGAACATACGGAAGGCAATAGCATTTCTTAAAGAAACAGATGGCCTTTTAAAGATAGAGGATATATTACCATTCTTTCCAGACTTTGCCCTAATTGATGACTTTAAGGAGGCAATTTGCTCATCATTAGAGGATTACAATAATCAAATTGAACAACTCAAACAAGAGATGAATGATGCGACACATGGTGCTGACAACATCAGAAATGACATTAGTGCCCTTGCTCAAAGATATGCTGTGATTGATCGTGATGAAGAATGTGGGGTGTGTCGGCGTAAAATATTAACTGTCGGTAGGGAGTATCAGTTGAGTAGGGGCTATTCAACAGTAGGGCAAATGGCCCCCTTTTATGTCTTTCCTTGTGGACATGCCTTCCATGCACAATGCCTGATTGCCCATGTTACACGTAGCACTAATGAAGCTCAAGCAGAGTATATTCTGGATCTGCAGAAGCAACTCACTCTATTGGATGGGGAATCTAGGAAGGATTCAAATGGTCCCCTGACTGACGAAACTTTAACAAGCATGGCTCCTGTAGACAAGCTCCGATCACAGTTGGATGATGCTGTGGCGAGCGAGTGCCCATTTTGTGGGGACTTAATGATCCGCGAGATCTCTCTGCCTTTCATTCTTCCCGAGGAACAATATTCAAGTACTTCATGGGATATACAATCGCGTAATCTTGGAAACCAGAGGAGTCTTTCTTTATCTTTGATGGCTGCTGCTCTTGCTTCTTCACTAGCCTTATCGTCCTCCACACTCAGAGGAGCCTCCGATCCCTTAAAACCCAGGTTCCATAATCTCTCCGCAAAACCCACCAATTTGGGCTTAGCTGTTTCTCCTCACTCTCGTTCTCGTCACCGCAAAGCGTTGAGAATCTCGGCTACTGTCTCGGTTTCAAGCCCGGAAACACGGACCGGTCCCGATGATCTCGCTGCTGCTATTCTTTCCAAGGTGATGAATTCGGATAGAGGAGTCTTGCTGGAAAAGGAACAACATAAGGAGGTAGCTCAAGTGGCCGAGGCATTGCAGAGTTACTGTGTTAGTGAACCAGTGAAATGCCCTCTTATTTTCGGAGAATGGGATGTGCTGTACTGTTCAGTGCCAACATCGCCTGGGGGTGGCTACAGGAGTACGCTGGGCCGCCTCGTTTTCAAAACAAAGGAGATGATTCAAGTTATTGAAGCTCCTGACATTGTTAAAAACAAGGTGTCCTTCTCTGCTTTTGGGTTCTTGGATGGAGAAGTCTCTTTAACAGGAAAGTTGAAGGTTCTGAATGATCAATGGGTTCAAGTTATTTTTGAGCCACCAGAATTGAAGGTTGGACCTTTTGACTTCCGATATGGCGGTGAAAGTGAGGTAAAACTCCAGATCACATATATAGATGAGAATATTAGGCTGGGGAAAGGCTCTAGAGGTTCGCTGTTTGTTTTCAGACGACAAGGTAAATCTAATATGGCGGTTCCGGTCGAAGAAGCCATCGCTGCGCTATCTACATTCTCACTTGAGGATGATCAAGCAGAGGTTCAGGGACCTGGAGTTTGGGTTTCGACCGATACCGGAGCAATGGATAGTCCAATTGAGTATAGCGATGTTTCTGCATATCGCCTGTCTCTATCAGAAGACACAAAAGCTCTTAATCAACTGAATGCTCTTATCCTTGAGGGAAAGGAGATGGGATCGGTGCTTTATACATATCGGAGTTGTGTCAAAGCACTTCCTCAGCTTCCGGATTCTATGAAACAAAGTCAACCTGAATTGTACCTTGAAACTTATCAAGTTCTGGACTTGGAAATGAGCCGCCTACGTGAAATACAGCGCTGGCAAGCATCAGCTGCATCCAAGCTAGCTGCAGATATGCAACGCTTCTCAAGGCCTGAGAGACGCATTAATGGACCTACAGTAACTCATCTCTGGTCCATGTTGAAGTTACTTGACACTTTGGTGCAACTCGATCATCTTAAAAATGCAAAAGCCAGCATACCAAATGATTTCTCTTGGTATAAAAGGACATTCACACAAGTAAGCGTACAGTGGCATGATACTGATTCTATGAGAGAGGAGTTGGATGACTTACAGATTTTCCTTAGCACAAGGTGGGCTATCTTGTTGAATTTGCATGCTGAGATGTTCCGCGTGAACAATGTAGAAGATATTCTTCAAGTCCTCATAGTTTTTGCTGTCGAGTCACTAGAGTTGGACTTTGCACTTTTGTTCCCAGAGCGGCACATTCTTCTTCGTGCTCTGCCGATTCTCGTTGTCTTAGCAACATCATCAGAAAAAGATAGCGAGTCTTTGTACAAGAGAGTGAAAATCAACAGACTTATTAATATATTCAAGAACGATCCAGTAATTCCTGCATTTCCAGATCTCCATCTTTCTCCTGCTGCAATTATGAAAGAATTGTCAATGTACTTCCAAAAGTTTACTGCCCAAACTCGTCTTCTCAGTCTTCCATCACCTCATGAGCTTCCAGCGCGTGAGGCACAAGAATATCAGAGGCATTATCTAATCATCAATCACATTGGATCCATCCGTGCTGAACATGATGACTTCGCAATTCGTTTTGCATCCTCCATGAATCAGCTATTGTTGTTGAAGTCAACAGATAGTGCTGATATCGAGTGGTGCAAAGAAGTCAagggaaatatatatgatgtgatTGTTGAAGGTTTTCAGCTTTTAAGTAGATGGACTGCACGCATCTGGGAACAATGTGCATGGAAATTTTCTCGTCCCTGCAAGGATATAGTTCCGTCTGAATCACAAGAAGCGTCAGCATCATTTTCTGACTATGAAAAGGTGGTACGATATAACTATAATGCAGATGAAAGGAAAGCCCTGGTGGAACTTGTTAGCTACATAAAGAGCATAGGATCAATGATGCAGTCTAGCGACACATTGGTAGCTGACGCTTTATGGGAGACAATACATGCTGAGGTCCAAGATTTTGTTCAGAATACATTGGCCACTATGTTGAGGACTACATTTCGAAAGAAGAAAGATCTTTCTAGGATCCTTTCCGATATGCGGACTCTTTCAGCAGACTGGATGGCAAATACAAGTAAGTCTGAATCTGGACCCCTGCAGCATGGAAGCGAAGAAAGCAAAGGAAATGTTTTTTATCCAAGGCCAGTTGCACCAACAGCTGCTCAGGTTCACTGCCTGCAGTTCCtgatatatgaagttgtttctGGTGGTAATCTTAGGAAGCCTGGAGGGCTCTTTGGGAATAGCGGTTCAGAGATCCCTGTTAATGACCTAAAACAATTAGAAACATTTTTTTACAAGCTTAGCTTCTTCCTGCATATTCTGGACTATTCAGCGACTGTCGCAACTTTGACGGATCTTGGTTTCTTATGGTTTAGAGAATTTTATTTGGAGTCTTCTCGTGTTATTCAGTTTCCGATCGAATGCTCTCTTCCTTGGATGTTGGTGGATTTTGTGCTTGAGTCACAGAATCCAGGTATTCTAGAGAGTGTTTTGATACCATTTGACATCTATAACGATTCTGCTCAGCAAGCATTGGTTGTGCTCAAGCAACGGTTCCTCTATGATGAAATTGAGGCTGAGgTGGACCATTGTTTCGACATATTTGTTTCAAAACTCTGTGATACTATTTTCACATATTACAAGAGCTGGGCAGCAAGCGAACTGCTTGATACGTCATTCCTGTTCGCATTGGACAATGGGGAAAGATATTCTGTTGAGCCTATGAGGTTCACAACACTCCTAAAGATGACCAGAGTGAAGTTGCTTGGAAGGATGATTGATTTGAGAAGTTTGATTACTGAGCGGATGAACAAAGTTTTCAGAGACAATATTGAGTTTCTATTTGATCGTTTTGAGTCTCAAGATCTATGTGCTATTGTGGAACTAGAAAATCTGCTGGATATCTTAAAGCATGCCCATGAATTGCTCTCCAGAGATCTTTCAATAGACTCATTCAGTCTAATGTTGAATGAGATGCAAGAAAACATATCACTGGTGTCATATTCTAGTAGACTTGCGTCTCAGATTTGGTCAGAGATGCAGAGTGATTTCCTGCCAAACTTCATCCTTTGTAATACTACCCAGCGATTTACACGATCAGCAAAGGTGCCTCTTGTTCCTGTTCAAAAGCCATCAGTTCCCTCTGCGAAGCCTAATTTCTATTGCGGTACTCAAGAATTAAATGCAGCTCATCAGAGTTTTGCAAGGTTGCACAGTGGATTTTTTGGGATGCCTCACATGTTTTCCATTGTAAGGCTTCTAGGGTCCAGATCATTGCCCTGGCTAATCCGAGCACTTCTAGATCATATATCAAACAAGACAGCTACCCTGGAACCCCTTATAACAGGATTGCAAGAAGCATTGCCAAAATCTATTGGACTGCTTCCTTTTGATGGGGGCGTGACAGGTTGTATGAGGCTGGTTAAAGAACAGCTTACTTGGGGAACCAAATCAGAGCTCAAAGGAGAAGTTCTTCGGGGTATAAAGGAGATTGGAAGTGTATTATATTGGCTGGGGCTTCTTGATATCGTTTTGAGAGAAACAGACACCACACATTTCATGCAAACTGCCCCTTGGTTGGGCTTGCTTCCTGCTGCAGATGGACAAATATTGCATTCTCAAGATGGTGGAGAAAGCCCTATTGTCAACCTCTTTAAATCGGCCACTTTTGCAATTGTGTCAAACCCTGGGTGTCCAAATCCGGCTTCCTTCAATACCTTATCGAAGCAGGCAGAAGCTGCAGATCTTTTGTACAAGGCTAACATGAACACGGGAAGTGTGCTGGAATATTCTCTAGCTTTTACGAGTGCAGCACTGGATAAATACTGTAGTAAATGGAGTGCTGTTCCCAAAACAGGGTTCATTGACATCACAACTTCAAAGGATTTCTATCGCATATACAGTGGCCTTCAAATTTGGTACCTTGAGGAGTCTGTTCGAGTATCACCGAACAGTCAAGATGTGCTGGGTGATTCTGTAGCTTGGGGGGGTTGCACCATAATATACTTGCTTGGGCAGCAGCTGCATTTCGAGCTCTTGGATTTTTCATATCAGGTCCTCAATGTTGCTGAAGTGGAGGCTGCTTCAATTACCCAAACCCATAAGAGCCCTCATTATGCTCAGGGATGGGATGGCCTGTTAGAAGTAATGAAGAAAGCAAGGAGGTTAAACAACCATGTGTTCTCCATGTTAAAGGCGCGTTGCCCGCTTGAAGACAAGACAGCTTGTGCTATCAAGCAAAGTGGTGCCCCTTTGCACCGGATCAAGTTCGAGAACACCGTCTCTGCATTTGAAACACTGCCACAGAAAGAGGCCATGAACAGGGGAGTGCAGCAGCCGATAGGGCAGAAGAGGCTGACAAACGTGGCGGTGGTTCGTCTCAAGAAGCGCGGCAATCGCTTCGAAATCGCTTGCTACAAGAACAAGGCCCTCTCCTGGCGCTCCGGCGTAGAGAAAGATTTGGATGAGGTGCTGCAGTCAAAGACGGTGTACTCAAATGTTTCCAAAGGTGTTCTTGCCAAGACCAAGGATTTGGTAGCTGCATTTGGGTCGGATGATCAGACCAAGATATGTTTAGAGATCTTGGATAAAGGGGAGCTTCAGATCGCTgggaaggagagagaatctCAGTTGTCCAGTCAGTTTCGGGATATTGCCACAATTGTGATGCAGAAAACCTATAATCCAGAGACTCGGCGCCCTTACACTATCAGTTTGATTGAGAGGTTGATGCACGAAATTCATTTTAATGTGGATCCTCACAGTGGCTCAAAGAAGCAGGCCCTTGAAGTCATTCATGAGCTGCAGAAGCAGTTCCCAATCAAAAGATCTCCCATGAGGTTGCGACTCACGGTTCCTGAGCAGGAAGTCTCAGCACTCCTGGAGAAGCTTACAACTTGGAATGCTTCCATTGTTTCAAAAGATCCAACAGGAAATCAGCTATCCATTATCTGTGAACTGGACCCTGGTTTGTATCGGGACTGTGAGGGCTTGTTGATGGCACTGCATGGAAGGTATGAAGTTCTTGCTCTCTCTGTGCATGCAGAGGGTGACACAGTTATTGATCAACACGAAGAATATGAGGATGAACCACCACGCTCACTCATTGAATCAGCTGATTCTGAAtcatcaaagaagaaaggaacTAGTGATTCTGACTTGGCAAAGAAGGATTCATCTGATTCAGCAATTCAACTGAGTGAGAAAATGCAAGCACAGAGCATCTCTACTGGGAATGTGAAGGCCACAGGGGAAggaaaacaaagcaaatgcAGCACTTGCAATGCATCTTTTGGCGATTCCAAGCTGTTCAGGGATCACTTCAAGAGTGAGTGGCACAAGCAGAATTTGAGGCGCAAGAGCAGGCAACTCCCTCCTCTTACTGAAGATGAGTGTGCAGCTGACATTGACATGGATGATTCTAAGGCGGACTTGAAGGATTATTCTTTCATGGCTTCCAAGTCTTCGAAATTTCTAGAGCGATTCGGTTACGATGTGCTACTCGGATCAGTAGCTGCGTTTTATGTGTTCATGGCGCCCTACACCAAGGTCGAAGAAAGCTTCAACGTTCAGgCAATGCATGATATTCTATATCATCGGCAAAACTTGGACAATTATGATCATTTGGAGTTTCCGGGAGTTGTTCCTCGGACTTTCCTCGGTGCTTTTCTTGTATCGAGTTTGGCATCCCCTGCTATTCTAGCAATGAACTTGCTGCACATGCCAAAGATTTATGGTCTTTTTACAGTTCGTTTGACTGTAGGTTGCATCATATTATCTACATTACGCTTCTTTCGTCTTCAGGTTAGAGAAAAGTTTGGACGTCAAGTAGAAGCTTACTTTGTAATGCTAACTGCAGCTCAGTTCCACCTTCTGTTCTATTGTACCCGTCCACTTCCTAATATACTAGCTCTAGGTGCAGTCAACTTGGCATATGGATACTGGTTAAAGGAGAAGTCTTATGCAGCTTTAAACTGTTTGATCTTTGCTACAGTTACCCTAAGATGTGATGTTCTGTTACTTCTCTGTCCTATTGGCTTGGAGCTTTTGTTGACTAGATCAATTTCATTATGGAAGGCACTGAAGTACTGCACTTTGTGTGCTCTATTGTGCATAGGTCTTACTGTATTTGTTGATTCAATAATGTGGAGAAGAGTACTTTGGCCTGAGTTTGAAGTTCTCTGGTTCAACTCTGTTCTGAATCGAAGTTCAGAGTGGGGCACACATCCATTTCACTGGTACTTCACTTCAGCACTACCCCGCTCATTGCTTGCTGCATACCCTCTTTTCCTGCTAGGGATCTTACTTGACAGAAGGGTCTTGCCATTCATTATTCCAGTCTTTTCCTTTGTTGTACTATATTCTAAGCTTCCCCATAAGGAGCTCCGCTTTATCATTGGTTCAATTCCAATCTTCAACTTATCTGCCGCAGTTGCAGCTGCTAGAATCTAtaacaatagaaaaaagacATTCTGGAAGTTTCTCTATGTAATTATGCTCGGATTACTGTTGATCAGTCTAGGGTGCACGGCCATAACTTTCATGGCATCCAATGAGAATTATCCCAGTGGTCATGCTTTACAACATTTGCATAAGATAGGTCATCTTGGGAACAGAACAAATGAAATCTTGGTTCATATTGATACATATTCAGCCATGAATGGAATATCCCGCTTTTGTGAACATGATTTTCCATGGAGATATTCGAAAGAGGAAGGTATTCCGGGGGAAGAATTATGCCAGAGAAATTTCAACTATCTTATCAATGAGCACCCTGCAATCAATGGGTTCAAGTGTCTATCTGCTGTAAATGGGTTCTCACGTGTTCGTCTTCAAAATGGCTTCCCACCAATTTTACTGGTTAAAGAGCCCAAAGTATATATTCACGGAAATGTAAGACACAGCGACATCCTTGACAGAATTTGGCCAGGCTGCTCCATGGCGACAGAAGTAGCAGCAGCATCAGCGCCGCCGCTATCCGACGTGGAGGACACCAGCGCCGCCGCGGCGGAGACCAAG---AGCAGCGGGCCCCAGAAGCTCGAGAGAAAGTGGACCTTCTGGTTCGACAACCAATCTAAGCCAAAGCAGGGCGCTGCTTGGGGCTCCTCTCTCAAAAAAGCTTACACCTTTGAAACTATCCAGGAGTTTTGGTGTCTGTATGATCAGATATTCAAGCCGAGCAAGTTTCCAGCAAATGCTGAGTTCCACTTGTTCAGGGCTGGGATTGAACCTAAGTGGGAGGATCCTGAATGTGCTAATGGAGGGAAGTGGACTGTAACCATCAACCGGAAGGCCAACCTTGATACCATGTGGCTAGAAACTTTGATGGCACTGATTGGAGAGCAATTTGATGAGGGTGATGAGATTTGTGGAGTGGTAGCAAGTGTGCGCCAGAGGCACGACAAACTTTCATTGTGGACTAGGAATGCTGCAAATGAGGCTGCGCAGATGAGCATTGGGAGGAAGTGGAAGGAGATGATCGATGTTACTGATAAGATCAGTTACTCCGTCCATGAAGATAGCAAAAAGGACAGATCAGCGAAGCCTCGATACAGTGTGATGGAGAGC---------------------------AGTaagaaacccaaatcaaagGCATCGAAGAAGCCCAAAGATAGTGTTCTCGAGCAGAAATCTCCAGCTGAGTTTTTCGCTGAGAACAAGAACATTGCTGGGTTTGATAATCCAGGGAAATGTCTTTATACTACTGTGAGGGAACTTGTGGAGAACTCACTTGATTCGACGGAGTCGATATCGGAGCTTCCTTTGATAGAAATCACAATTGAAGATATTAAGAAAAGCAAGTTCAATTCTATGATTGGTCTTGTTGATCGAGATCGTGTTGATCAAGAATTGTATGATGATCATGAGACAGAGAAGGCTCGTGAGAAACGATTAGCAAAAGAAGCTCAAGCCCAGGAATTACAAGCAAAGAATGCTTCCCTCGGAAAGAAAACTAAAGAGCCTGCAGCTCCAAAGACCATGAAGGGTCGAGGTGGGGCTGCATTTTACCGGGTTACTTGCAAGGATAATGGAAGAGGAATGCCACATGATGACATTCCAAACATGTTTGGACGAGTACTGTCTGGGACAAAATATGGCTTGAAGCAGACACGCGGAAAGTTCGGTCTAGGTGCAAAGATGGCATTAATTTGGTCAAAGATGAGTACAGGGCTTCCTATAGATATCTCTTCATCAATGAAGGGCCAAAATTATAATTCTTTCTGCAGGCTGGATATAGATATTCATCGGAACATACCTCATGTTCATATACATGAAAAACGGGATAGCAAGGATAGGTGGCACGGTGCTGAAATCCAAGTTGTTATTGAGGGAAATTGGACAACTTACCGTTCCAAGATATTGCATTACATGCGACAAATGGCTGTTATCACTCCTTATGCTGAGttcatttttaaatttgtatCAGATGTTCCCGATAAAAACGTTACCATAAGGTTTGCACGGAGAACTGATGTGATGCCTCCTGTTCCTCTTGAGACAAAGCACCATCCCTCATCTGTTGACTTGTTGCTAATCAAACGCCTCATTGAAGAAACTTCAAAGCAGAACCTTTTACAGTTTCTTCAGCATGAATTCGTTAATATAGGAAAGTCCTATGCTGAACGACTAATTGGGGAATTGGGTCCTGAGTTCAGTCCGAAGATGCCTGTGAAATCTCTAACTTCTCAGCAAATTGTACGCATCCATCAGTTATTTCGGCAAGCCAAGTTTAATGATCCAAGTggtgatTGCCTGAGTCCTGCAGGGGAATACAATCTCCGTCTAGGGATTATAAAGGAGCTGCATCCAGAGTTGGTTGCTACTTATTCTGGAAGCGCTCAAGTTTTTGAAGGTCACCCTTTCATTGTGGAAGCTGGGGTCAGCGTTGGTGGAAAAGATGTCAAACAAGGTTTAAATATTTTCCGGTTTGCAAACCGGATTCCACTCCTTTTTGAGCAAGGTGCTGATGTGGTCACAAGGACTGCCCTTAAGAGAATCAATTGGAGTAGTTACAAGATCAACCAGACTCAGGATAAAGTTGGTGTTTTTGTGAGCGTTGTAAGCACAAAGATTCCCTTTAAAGGAACTGGGAAGGAGTATATTGGAGATGATATAACTGAAATAGCTTCTGCTGTCAAGTCTGCCATTCAGCACTGTTGCATTCAGCTGAAAACCAAGATAGTGAAGAACATACAAGCTCGtgaacaaaaagagagaaaacggaATTTGAGCAAGTATGCTGAAAATGTTGCTGGTGCTGTATGTGGTGTACTGAAGCAAATGCAACAAATACAAGCATCAAAGAAGAGACGTTATGATGATAAGGAAGCAGAAGTACTTAAGAAACTGTCAACTGGGATGATCACAAAAGAAATGGTCAAGGAAAAGCTTGTACAACATGTTGAACAGGTGGACTCGGAGATGGCAATGGAATTTGCTGCAAACAGTGGAGTGAGTGAGGAACCCAGAGAATGTATATATCTACAATCATTAGAAGCTGCTGAAGATAACTTTATCGACTTGCATAGTCCCCTATTTGTCTTTCGGCTGTTTTGC
[truncated: 1,118,590 more chars]
