# Supplementary material for: The high‐quality genome of diploid strawberry (Fragaria nilgerrensis) provides new insights into anthocyanin accumulation
Source: Plant Biotechnol J. 2020 Feb 15;18(9):1908–24. doi: 10.1111/pbi.13351 (PMC7415782; doi:10.1111/pbi.13351)
Supplement: Supplementary file 4 — Appendix S2 The information of expansion genes in F. nilgerrensis based on KEGG pathway classification in Figure 3a. [file PBI-18-1908-s002.txt]

#pathway	pathway_id	Gene_number	Gene_id	KOs
Pentose phosphate pathway	ko00030	5	FnYN6G007140.1;FnYN6G039710.2;FnYN0G005840.1;FnYN4G022910.1;FnYN6G039550.1	K00036+K00036+K00036+K00036+K00036
Pentose and glucuronate interconversions	ko00040	9	FnYN6G040310.1;FnYN0G009410.1;FnYN7G000380.1;FnYN3G001540.1;FnYN6G040630.1;FnYN6G040240.2;FnYN7G005270.1;FnYN6G040320.2;FnYN3G001550.1	K01213+K01213+K01051+K01213+K01213+K01213+K01051+K01213+K01213
Galactose metabolism	ko00052	10	FnYN0G002180.2;FnYN0G007680.2;FnYN5G011480.1;FnYN5G005690.2;FnYN1G003230.1;FnYN3G040930.1;FnYN7G014480.2;FnYN6G022540.2;FnYN7G013360.1;FnYN6G052230.2	K06611+K06611+K06617+K06617+K06617+K06617+K06611+K06617+K06611+K06617
Oxidative phosphorylation	ko00190	10	FnYN2G009850.4;FnYN4G008580.1;FnYN4G037960.2;FnYN4G037710.1;FnYN3G040910.2;FnYN4G037170.2;FnYN4G036880.1;FnYN4G036270.2;FnYN4G037260.2;FnYN4G038150.2	K02259+K02132+K05573+K05573+K02259+K05573+K02132+K02132+K02111+K05573
Photosynthesis	ko00195	8	FnYN4G037220.2;FnYN4G038200.1;FnYN4G037850.2;FnYN4G037370.1;FnYN4G037580.1;FnYN4G037380.1;FnYN5G004480.2;FnYN4G037260.2	K02703+K02703+K02709+K02690+K02709+K02689+K02709+K02111
Purine metabolism	ko00230	2	FnYN3G027330.2;FnYN4G037330.2	K03043+K03043
Pyrimidine metabolism	ko00240	2	FnYN3G027330.2;FnYN4G037330.2	K03043+K03043
Glycine, serine and threonine metabolism	ko00260	1	FnYN4G032420.1	K00133
Monobactam biosynthesis	ko00261	1	FnYN4G032420.1	K00133
Cysteine and methionine metabolism	ko00270	6	FnYN6G003620.1;FnYN6G003600.2;FnYN4G032420.1;FnYN6G003580.1;FnYN6G047300.1;FnYN6G003610.1	K01738+K01738+K00133+K01738+K01738+K01738
Lysine biosynthesis	ko00300	1	FnYN4G032420.1	K00133
Cyanoamino acid metabolism	ko00460	24	FnYN7G000570.2;FnYN5G027940.2;FnYN7G000510.2;FnYN3G042450.1;FnYN6G053650.2;FnYN5G015970.2;FnYN3G042460.2;FnYN3G042440.1;FnYN4G029170.2;FnYN7G000580.2;FnYN3G042470.2;FnYN3G030200.2;FnYN0G008130.3;FnYN5G007350.1;FnYN6G018550.1;FnYN3G022620.2;FnYN3G042420.1;FnYN3G042430.1;FnYN6G053620.2;FnYN5G015960.2;FnYN3G021830.1;FnYN3G042410.1;FnYN0G008150.1;FnYN7G029250.1	K01188+K05350+K01188+K01188+K01188+K05350+K01188+K01188+K01188+K01188+K01188+K05350+K01188+K01188+K01188+K01188+K01188+K01188+K01188+K05350+K01188+K01188+K01188+K05350
Glutathione metabolism	ko00480	5	FnYN6G007140.1;FnYN6G039710.2;FnYN0G005840.1;FnYN4G022910.1;FnYN6G039550.1	K00036+K00036+K00036+K00036+K00036
Starch and sucrose metabolism	ko00500	33	FnYN7G000570.2;FnYN6G040310.1;FnYN0G009410.1;FnYN7G000380.1;FnYN5G027940.2;FnYN7G000510.2;FnYN3G042450.1;FnYN6G053650.2;FnYN3G001540.1;FnYN5G015970.2;FnYN3G042460.2;FnYN3G042440.1;FnYN6G040630.1;FnYN4G029170.2;FnYN7G000580.2;FnYN3G042470.2;FnYN6G040240.2;FnYN3G030200.2;FnYN0G008130.3;FnYN7G005270.1;FnYN5G007350.1;FnYN6G018550.1;FnYN3G022620.2;FnYN3G042420.1;FnYN3G042430.1;FnYN6G053620.2;FnYN5G015…	K01188+K01213+K01213+K01051+K05350+K01188+K01188+K01188+K01213+K05350+K01188+K01188+K01213+K01188+K01188+K01188+K01213+K05350+K01188+K01051+K01188+K01188+K01188+K01188+K01188+K01188+K05350+K01213+K01188+K01213+K01188+K01188+K05350
Amino sugar and nucleotide sugar metabolism	ko00520	9	FnYN0G002080.2;FnYN7G016080.1;FnYN0G005860.1;FnYN1G002140.1;FnYN0G005870.2;FnYN7G016090.1;FnYN0G002070.1;FnYN1G004160.2;FnYN1G004130.2	K01183+K01183+K01183+K01183+K01183+K01183+K01183+K01183+K01183
Inositol phosphate metabolism	ko00562	2	FnYN7G032970.1;FnYN7G033280.2	K00913+K00913
Porphyrin and chlorophyll metabolism	ko00860	2	FnYN2G009850.4;FnYN3G040910.2	K02259+K02259
Brassinosteroid biosynthesis	ko00905	11	FnYN4G028430.2;FnYN4G028320.2;FnYN4G028310.2;FnYN4G028420.2;FnYN4G032100.2;FnYN3G014530.2;FnYN4G028090.1;FnYN6G025440.1;FnYN4G028410.2;FnYN4G028440.1;FnYN4G028390.2	K15639+K15639+K15639+K15639+K15639+K15639+K15639+K15639+K15639+K15639+K15639
Sulfur metabolism	ko00920	5	FnYN6G003620.1;FnYN6G003600.2;FnYN6G003580.1;FnYN6G047300.1;FnYN6G003610.1	K01738+K01738+K01738+K01738+K01738
Phenylpropanoid biosynthesis	ko00940	42	FnYN7G000060.1;FnYN1G018780.1;FnYN7G000570.2;FnYN1G018770.1;FnYN5G027940.2;FnYN7G000510.2;FnYN3G042450.1;FnYN6G053650.2;FnYN5G015970.2;FnYN1G018870.2;FnYN1G018810.1;FnYN3G042460.2;FnYN1G001620.1;FnYN3G012700.1;FnYN3G042440.1;FnYN0G000900.2;FnYN4G029170.2;FnYN7G000580.2;FnYN3G042470.2;FnYN1G001660.1;FnYN3G030200.2;FnYN0G008130.3;FnYN5G007350.1;FnYN6G018550.1;FnYN0G000950.1;FnYN3G022620.2;FnYN1G013…	K13066+K00083+K01188+K00083+K05350+K01188+K01188+K01188+K05350+K00083+K00083+K01188+K12356+K13066+K01188+K00083+K01188+K01188+K01188+K12356+K05350+K01188+K01188+K01188+K00083+K01188+K12356+K01188+K01188+K00083+K00083+K01188+K05350+K00083+K00083+K12356+K00083+K01188+K00083+K01188+K01188+K05350
Aminoacyl-tRNA biosynthesis	ko00970	1	FnYN6G040230.1	K01868
Carbon metabolism	ko01200	10	FnYN6G003620.1;FnYN6G007140.1;FnYN6G003600.2;FnYN6G039710.2;FnYN0G005840.1;FnYN6G003580.1;FnYN4G022910.1;FnYN6G047300.1;FnYN6G003610.1;FnYN6G039550.1	K01738+K00036+K01738+K00036+K00036+K01738+K00036+K01738+K01738+K00036
2-Oxocarboxylic acid metabolism	ko01210	1	FnYN4G032420.1	K00133
Biosynthesis of amino acids	ko01230	6	FnYN6G003620.1;FnYN6G003600.2;FnYN4G032420.1;FnYN6G003580.1;FnYN6G047300.1;FnYN6G003610.1	K01738+K01738+K00133+K01738+K01738+K01738
Ribosome	ko03010	19	FnYN5G030850.1;FnYN4G013710.2;FnYN4G037660.2;FnYN4G037940.1;FnYN4G037160.2;FnYN4G037920.1;FnYN4G038140.1;FnYN4G037930.1;FnYN4G037200.1;FnYN6G031610.2;FnYN5G024860.2;FnYN7G029890.1;FnYN4G037690.2;FnYN6G031470.1;FnYN4G037680.2;FnYN4G038180.2;FnYN4G037210.2;FnYN4G037720.1;FnYN4G037970.2	K02892+K02947+K02982+K02892+K02992+K02982+K02992+K02886+K02892+K02947+K02947+K02947+K02892+K02947+K02886+K02892+K02886+K02992+K02992
RNA transport	ko03013	4	FnYN6G019540.2;FnYN5G033720.1;FnYN6G019510.1;FnYN0G009400.2	K03252+K03252+K03252+K03252
RNA polymerase	ko03020	2	FnYN3G027330.2;FnYN4G037330.2	K03043+K03043
DNA replication	ko03030	8	FnYN5G037630.1;FnYN4G000030.2;FnYN6G040300.3;FnYN0G004690.1;FnYN3G010070.1;FnYN1G008250.1;FnYN4G032360.1;FnYN6G042630.1	K07466+K07466+K07466+K07466+K07466+K07466+K07466+K07466
Spliceosome	ko03040	16	FnYN7G001420.1;FnYN4G023860.2;FnYN4G007280.1;FnYN2G017090.1;FnYN3G013030.3;FnYN0G005130.1;FnYN4G006190.2;FnYN3G043990.1;FnYN0G007000.1;FnYN5G013060.1;FnYN2G020230.2;FnYN4G028730.2;FnYN1G008740.1;FnYN4G023690.1;FnYN0G000490.2;FnYN7G012360.1	K12813+K12818+K12818+K12818+K12815+K12820+K12818+K12818+K12820+K12813+K12820+K12818+K12813+K12815+K12818+K12818
Nucleotide excision repair	ko03420	8	FnYN5G037630.1;FnYN4G000030.2;FnYN6G040300.3;FnYN0G004690.1;FnYN3G010070.1;FnYN1G008250.1;FnYN4G032360.1;FnYN6G042630.1	K07466+K07466+K07466+K07466+K07466+K07466+K07466+K07466
Mismatch repair	ko03430	8	FnYN5G037630.1;FnYN4G000030.2;FnYN6G040300.3;FnYN0G004690.1;FnYN3G010070.1;FnYN1G008250.1;FnYN4G032360.1;FnYN6G042630.1	K07466+K07466+K07466+K07466+K07466+K07466+K07466+K07466
Homologous recombination	ko03440	8	FnYN5G037630.1;FnYN4G000030.2;FnYN6G040300.3;FnYN0G004690.1;FnYN3G010070.1;FnYN1G008250.1;FnYN4G032360.1;FnYN6G042630.1	K07466+K07466+K07466+K07466+K07466+K07466+K07466+K07466
Phosphatidylinositol signaling system	ko04070	2	FnYN7G032970.1;FnYN7G033280.2	K00913+K00913
Plant hormone signal transduction	ko04075	10	FnYN2G003380.2;FnYN5G021400.2;FnYN2G003320.1;FnYN0G011790.1;FnYN2G003330.2;FnYN5G021340.1;FnYN0G011780.2;FnYN2G010470.1;FnYN0G011840.2;FnYN4G032400.2	K13449+K14488+K13449+K13449+K13449+K14488+K13449+K14488+K13449+K14491
Ubiquitin mediated proteolysis	ko04120	1	FnYN5G029820.1	K10592
Protein processing in endoplasmic reticulum	ko04141	2	FnYN6G002840.2;FnYN3G035840.3	K01456+K14016
Endocytosis	ko04144	3	FnYN4G014110.1;FnYN6G017990.1;FnYN4G008630.1	K10365+K10365+K10365
Plant-pathogen interaction	ko04626	14	FnYN2G003380.2;FnYN7G010610.2;FnYN3G007080.2;FnYN2G003320.1;FnYN0G004530.2;FnYN0G011790.1;FnYN3G036830.1;FnYN2G003330.2;FnYN0G011780.2;FnYN3G007140.1;FnYN3G037670.1;FnYN0G011840.2;FnYN1G017660.1;FnYN3G007120.1	K13449+K05391+K13420+K13449+K13420+K13449+K13420+K13449+K13449+K13420+K13459+K13449+K13459+K13420
