# Supplementary material for: The high‐quality genome of diploid strawberry (Fragaria nilgerrensis) provides new insights into anthocyanin accumulation
Source: Plant Biotechnol J. 2020 Feb 15;18(9):1908–24. doi: 10.1111/pbi.13351 (PMC7415782; doi:10.1111/pbi.13351)
Supplement: Supplementary file 5 — Appendix S3 The information of contraction genes in F. nilgerrensis based on KEGG pathway classification in Figure 3b. [file PBI-18-1908-s001.txt]

#pathway	pathway_id	Gene_number	Gene_id	KOs
Pentose and glucuronate interconversions	ko00040	14	FnYN5G033750.1;FnYN4G019980.2;FnYN1G011590.1;FnYN7G011070.2;FnYN5G033770.2;FnYN7G011190.2;FnYN2G025220.2;FnYN4G019970.1;FnYN4G032900.2;FnYN4G019960.2;FnYN6G006020.1;FnYN7G004530.2;FnYN5G033760.2;FnYN7G027260.1	K01051+K01051+K01051+K01051+K01051+K01051+K01051+K01051+K01051+K01051+K01051+K01051+K01051+K01051
Steroid biosynthesis	ko00100	2	FnYN6G040870.1;FnYN6G040860.2	K01052+K01052
Glycine, serine and threonine metabolism	ko00260	1	FnYN6G016050.2	K01754
Valine, leucine and isoleucine biosynthesis	ko00290	1	FnYN6G016050.2	K01754
Arginine and proline metabolism	ko00330	1	FnYN2G002470.1	K01426
Tyrosine metabolism	ko00350	2	FnYN3G004470.1;FnYN6G019110.2	K00422+K00422
Phenylalanine metabolism	ko00360	1	FnYN2G002470.1	K01426
Tryptophan metabolism	ko00380	4	FnYN7G022210.1;FnYN2G002470.1;FnYN6G022860.1;FnYN2G012510.1	K07408+K01426+K07408+K07408
Glutathione metabolism	ko00480	1	FnYN3G015580.2	K00799
Starch and sucrose metabolism	ko00500	14	FnYN5G033750.1;FnYN4G019980.2;FnYN1G011590.1;FnYN7G011070.2;FnYN5G033770.2;FnYN7G011190.2;FnYN2G025220.2;FnYN4G019970.1;FnYN4G032900.2;FnYN4G019960.2;FnYN6G006020.1;FnYN7G004530.2;FnYN5G033760.2;FnYN7G027260.1	K01051+K01051+K01051+K01051+K01051+K01051+K01051+K01051+K01051+K01051+K01051+K01051+K01051+K01051
Glycerophospholipid metabolism	ko00564	1	FnYN6G037120.2	K01094
Linoleic acid metabolism	ko00591	14	FnYN3G042480.1;FnYN3G042490.2;FnYN4G014830.1;FnYN2G017380.1;FnYN5G024780.2;FnYN4G023880.2;FnYN6G000090.2;FnYN6G033860.1;FnYN6G005370.2;FnYN6G000100.2;FnYN7G000600.1;FnYN4G008660.1;FnYN6G005360.1;FnYN3G008630.2	K00454+K00454+K15718+K00454+K00454+K00454+K15718+K00454+K15718+K15718+K00454+K15718+K15718+K00454
alpha-Linolenic acid metabolism	ko00592	8	FnYN3G042480.1;FnYN3G042490.2;FnYN2G017380.1;FnYN5G024780.2;FnYN4G023880.2;FnYN6G033860.1;FnYN7G000600.1;FnYN3G008630.2	K00454+K00454+K00454+K00454+K00454+K00454+K00454+K00454
Terpenoid backbone biosynthesis	ko00900	1	FnYN3G037470.2	K11778
Monoterpenoid biosynthesis	ko00902	1	FnYN3G003100.1	K15086
Phenylpropanoid biosynthesis	ko00940	4	FnYN2G035870.2;FnYN3G006410.2;FnYN6G027320.2;FnYN3G036250.2	K13065+K13065+K13065+K13065
Flavonoid biosynthesis	ko00941	4	FnYN2G035870.2;FnYN3G006410.2;FnYN6G027320.2;FnYN3G036250.2	K13065+K13065+K13065+K13065
Stilbenoid, diarylheptanoid and gingerol biosynthesis	ko00945	4	FnYN2G035870.2;FnYN3G006410.2;FnYN6G027320.2;FnYN3G036250.2	K13065+K13065+K13065+K13065
Isoquinoline alkaloid biosynthesis	ko00950	2	FnYN3G004470.1;FnYN6G019110.2	K00422+K00422
Tropane, piperidine and pyridine alkaloid biosynthesis	ko00960	2	FnYN6G012000.2;FnYN6G011930.1	K08081+K08081
Carbon metabolism	ko01200	1	FnYN6G016050.2	K01754
Biosynthesis of amino acids	ko01230	1	FnYN6G016050.2	K01754
Ribosome biogenesis in eukaryotes	ko03008	1	FnYN7G026500.2	K14550
mRNA surveillance pathway	ko03015	5	FnYN7G018410.2;FnYN6G015370.2;FnYN2G029070.2;FnYN4G024120.1;FnYN1G006340.2	K11584+K11584+K11584+K11584+K11584
Spliceosome	ko03040	32	FnYN5G000720.1;FnYN5G032710.1;FnYN6G040080.2;FnYN7G017450.1;FnYN7G021890.1;FnYN7G021920.1;FnYN7G008970.2;FnYN2G003000.2;FnYN7G021830.1;FnYN6G013310.2;FnYN7G021840.2;FnYN5G000710.2;FnYN6G047280.2;FnYN5G000890.2;FnYN2G008170.1;FnYN7G020880.2;FnYN1G004870.2;FnYN7G017440.1;FnYN2G002190.2;FnYN6G012890.2;FnYN2G002060.2;FnYN2G002400.2;FnYN3G034800.2;FnYN0G006810.2;FnYN4G022450.2;FnYN6G013320.1;FnYN7G021…	K03283+K03283+K03283+K03283+K03283+K03283+K03283+K03283+K03283+K03283+K03283+K03283+K03283+K03283+K03283+K03283+K03283+K03283+K03283+K03283+K03283+K03283+K03283+K03283+K03283+K03283+K03283+K03283+K03283+K03283+K03283+K03283
Protein export	ko03060	1	FnYN5G010270.2	K09490
Plant hormone signal transduction	ko04075	5	FnYN5G019140.1;FnYN5G034690.2;FnYN5G027130.2;FnYN4G012580.1;FnYN1G015180.1	K14498+K14498+K14498+K14498+K14498
Protein processing in endoplasmic reticulum	ko04141	34	FnYN5G000720.1;FnYN5G032710.1;FnYN6G040080.2;FnYN7G017450.1;FnYN7G021890.1;FnYN7G021920.1;FnYN7G008970.2;FnYN2G003000.2;FnYN7G021830.1;FnYN6G013310.2;FnYN7G021840.2;FnYN5G000710.2;FnYN6G047280.2;FnYN5G000890.2;FnYN2G008170.1;FnYN6G041290.2;FnYN7G020880.2;FnYN1G004870.2;FnYN7G017440.1;FnYN2G002190.2;FnYN6G012890.2;FnYN5G010270.2;FnYN2G002060.2;FnYN2G002400.2;FnYN3G034800.2;FnYN0G006810.2;FnYN4G022…	K03283+K03283+K03283+K03283+K03283+K03283+K03283+K03283+K03283+K03283+K03283+K03283+K03283+K03283+K03283+K14012+K03283+K03283+K03283+K03283+K03283+K09490+K03283+K03283+K03283+K03283+K03283+K03283+K03283+K03283+K03283+K03283+K03283+K03283
Endocytosis	ko04144	32	FnYN5G000720.1;FnYN5G032710.1;FnYN6G040080.2;FnYN7G017450.1;FnYN7G021890.1;FnYN7G021920.1;FnYN7G008970.2;FnYN2G003000.2;FnYN7G021830.1;FnYN6G013310.2;FnYN7G021840.2;FnYN5G000710.2;FnYN6G047280.2;FnYN5G000890.2;FnYN2G008170.1;FnYN7G020880.2;FnYN1G004870.2;FnYN7G017440.1;FnYN2G002190.2;FnYN6G012890.2;FnYN2G002060.2;FnYN2G002400.2;FnYN3G034800.2;FnYN0G006810.2;FnYN4G022450.2;FnYN6G013320.1;FnYN7G021…	K03283+K03283+K03283+K03283+K03283+K03283+K03283+K03283+K03283+K03283+K03283+K03283+K03283+K03283+K03283+K03283+K03283+K03283+K03283+K03283+K03283+K03283+K03283+K03283+K03283+K03283+K03283+K03283+K03283+K03283+K03283+K03283
Plant-pathogen interaction	ko04626	1	FnYN3G005840.2	K13420
