# Supplementary material for: The high‐quality genome of diploid strawberry (Fragaria nilgerrensis) provides new insights into anthocyanin accumulation
Source: Plant Biotechnol J. 2020 Feb 15;18(9):1908–24. doi: 10.1111/pbi.13351 (PMC7415782; doi:10.1111/pbi.13351)
Supplement: Supplementary file 6 — Appendix S4 The information of unique genes in F. nilgerrensis based on KEGG pathway classification in Figure 3c. [file PBI-18-1908-s005.txt]

#pathway	pathway_id	Gene_number	Gene_id	KOs
Ribosome	ko03010	25	FnYN4G013710.2;FnYN4G037530.1;FnYN3G027310.2;FnYN4G037810.1;FnYN0G007710.1;FnYN4G037800.1;FnYN4G038020.2;FnYN4G037540.2;FnYN4G037660.2;FnYN4G037890.1;FnYN4G037920.1;FnYN4G037300.2;FnYN4G037820.2;FnYN0G011560.1;FnYN4G037550.2;FnYN0G002150.2;FnYN4G037630.1;FnYN4G037100.1;FnYN0G006120.1;FnYN6G031610.2;FnYN5G024860.2;FnYN7G029890.1;FnYN6G031470.1;FnYN4G037650.1;FnYN4G037910.1	K02947+K02913+K02967+K02963+K02978+K02913+K02911+K02963+K02982+K02994+K02982+K02967+K02887+K02901+K02887+K02978+K02994+K02911+K02901+K02947+K02947+K02947+K02947+K02878+K02878
Plant-pathogen interaction	ko04626	8	FnYN0G007130.2;FnYN0G005270.2;FnYN0G011810.1;FnYN0G011970.1;FnYN2G003370.2;FnYN7G030370.1;FnYN0G011830.2;FnYN2G003350.1	K13428+K13428+K13449+K04079+K13449+K04079+K13449+K13449
Purine metabolism	ko00230	6	FnYN3G027330.2;FnYN3G042300.1;FnYN4G037610.1;FnYN3G039650.1;FnYN4G037870.2;FnYN4G037330.2	K03043+K18151+K03040+K18151+K03040+K03043
Plant hormone signal transduction	ko04075	6	FnYN5G021410.2;FnYN0G011810.1;FnYN2G003370.2;FnYN5G021530.2;FnYN0G011830.2;FnYN2G003350.1	K14488+K13449+K13449+K14488+K13449+K13449
Carbon metabolism	ko01200	5	FnYN7G021580.1;FnYN0G006220.2;FnYN0G001660.1;FnYN7G014340.1;FnYN0G011470.1	K00164+K00031+K00131+K00164+K00031
Ubiquitin mediated proteolysis	ko04120	5	FnYN0G004750.1;FnYN5G029820.1;FnYN0G006170.2;FnYN1G019530.1;FnYN0G011520.2	K04506+K10592+K10581+K04506+K10581
Phagosome	ko04145	5	FnYN5G023500.2;FnYN6G047180.2;FnYN6G045880.1;FnYN7G001280.2;FnYN6G045860.2	K04392+K08517+K08517+K04392+K08517
Citrate cycle (TCA cycle)	ko00020	4	FnYN7G021580.1;FnYN0G006220.2;FnYN7G014340.1;FnYN0G011470.1	K00164+K00031+K00164+K00031
Pyrimidine metabolism	ko00240	4	FnYN3G027330.2;FnYN4G037610.1;FnYN4G037870.2;FnYN4G037330.2	K03043+K03040+K03040+K03043
RNA polymerase	ko03020	4	FnYN3G027330.2;FnYN4G037610.1;FnYN4G037870.2;FnYN4G037330.2	K03043+K03040+K03040+K03043
DNA replication	ko03030	4	FnYN4G017830.3;FnYN7G005970.1;FnYN3G029960.6;FnYN4G031960.1	K02540+K07466+K02540+K07466
Glycolysis / Gluconeogenesis	ko00010	3	FnYN6G026650.2;FnYN0G001660.1;FnYN6G026860.1	K01792+K00131+K01792
RNA transport	ko03013	3	FnYN1G022510.2;FnYN6G012450.1;FnYN4G033580.1	K14319+K14319+K14319
SNARE interactions in vesicular transport	ko04130	3	FnYN6G047180.2;FnYN6G045880.1;FnYN6G045860.2	K08517+K08517+K08517
Endocytosis	ko04144	3	FnYN4G014110.1;FnYN6G017990.1;FnYN4G008630.1	K10365+K10365+K10365
Pentose and glucuronate interconversions	ko00040	2	FnYN7G000380.1;FnYN7G005270.1	K01051+K01051
Oxidative phosphorylation	ko00190	2	FnYN3G027320.2;FnYN4G037290.2	K02108+K02108
Photosynthesis	ko00195	2	FnYN3G027320.2;FnYN4G037290.2	K02108+K02108
Lysine degradation	ko00310	2	FnYN7G021580.1;FnYN7G014340.1	K00164+K00164
Tryptophan metabolism	ko00380	2	FnYN7G021580.1;FnYN7G014340.1	K00164+K00164
Glutathione metabolism	ko00480	2	FnYN0G006220.2;FnYN0G011470.1	K00031+K00031
Starch and sucrose metabolism	ko00500	2	FnYN7G000380.1;FnYN7G005270.1	K01051+K01051
Brassinosteroid biosynthesis	ko00905	2	FnYN0G008790.1;FnYN1G007990.2	K09591+K09591
Sesquiterpenoid and triterpenoid biosynthesis	ko00909	2	FnYN6G020390.1;FnYN0G001060.1	K15813+K15813
Tropane, piperidine and pyridine alkaloid biosynthesis	ko00960	2	FnYN5G011520.1;FnYN5G005650.2	K08081+K08081
2-Oxocarboxylic acid metabolism	ko01210	2	FnYN0G006220.2;FnYN0G011470.1	K00031+K00031
Biosynthesis of amino acids	ko01230	2	FnYN0G006220.2;FnYN0G011470.1	K00031+K00031
RNA degradation	ko03018	2	FnYN2G025450.1;FnYN2G001280.4	K12625+K12625
Spliceosome	ko03040	2	FnYN2G025450.1;FnYN2G001280.4	K12625+K12625
Proteasome	ko03050	2	FnYN3G039330.1;FnYN4G020980.1	K02725+K02725
Nucleotide excision repair	ko03420	2	FnYN7G005970.1;FnYN4G031960.1	K07466+K07466
Mismatch repair	ko03430	2	FnYN7G005970.1;FnYN4G031960.1	K07466+K07466
Homologous recombination	ko03440	2	FnYN7G005970.1;FnYN4G031960.1	K07466+K07466
Protein processing in endoplasmic reticulum	ko04141	2	FnYN0G011970.1;FnYN7G030370.1	K04079+K04079
Peroxisome	ko04146	2	FnYN0G006220.2;FnYN0G011470.1	K00031+K00031
AGE-RAGE signaling pathway in diabetic complications	ko04933	2	FnYN5G023500.2;FnYN7G001280.2	K04392+K04392
Pentose phosphate pathway	ko00030	1	FnYN0G001660.1	K00131
